# Supplementary material for: Insulin signalling in tanycytes gates hypothalamic insulin uptake and regulation of AgRP neuron activity
Source: Nat Metab. 2021 Dec 20;3(12):1662–79. doi: 10.1038/s42255-021-00499-0 (PMC8688146; doi:10.1038/s42255-021-00499-0)
Supplement: Source Data Fig. 1 — Statistical source data. [file 42255_2021_499_MOESM2_ESM.xlsx]

## Sheet: Figure 1
Figure 1c	Genotype & condition																	5 min	ANOVA summary		Tukey's multiple comparisons test	Mean Diff.	95.00% CI of diff.	Adjusted P Value	Mean 1	Mean 2	Mean Diff.	SE of diff.	n1	n2	q	DF	10 min	ANOVA summary		Tukey's multiple comparisons test	Mean Diff.	95.00% CI of diff.	Adjusted P Value	Mean 1	Mean 2	Mean Diff.	SE of diff.	n1	n2	q	DF
Time	IRGFP-Tan (NCD)					IRΔTan						IRGFP-Tan (HFD)							F	8.562	IRGFP-Tan (NCD) vs. IRΔTan (NCD)	42.84	0.5496 to 85.14	0.047	101.6	58.79	42.84	15.85	5	5	3.822	12		F	7.164	IRGFP-Tan (NCD) vs. IRΔTan (NCD)	49.38	10.21 to 88.55	0.0144	102.1	52.72	49.38	14.68	5	6	4.756	12
0 min	47.634	78.957	30.168			34.719	49.702	64.328	124.651			24.0773	21.7748	30.5132	58.275				P value	0.0049	IRGFP-Tan (NCD) vs. IRGFP-Tan (HFD)	64.45	22.15 to 106.7	0.0041	101.6	37.19	64.45	15.85	5	5	5.749	12		P value	0.009	IRGFP-Tan (NCD) vs. IRGFP-Tan (HFD)	51.52	8.131 to 94.92	0.0205	102.1	50.57	51.52	16.27	5	4	4.48	12
5 min	62.169	94.7555	64.5807	144.769	141.907	40.981	53.852	69.033	71.8615	58.238		45.8415	39.352	27.9112	48.5637	24.2827			P value summary	**	IRΔTan (NCD) vs. IRGFP-Tan (HFD)	21.6	-20.69 to 63.90	0.3899	58.79	37.19	21.6	15.85	5	5	1.927	12		P value summary	**	IRΔTan (NCD) vs. IRGFP-Tan (HFD)	2.144	-39.61 to 43.90	0.9897	52.72	50.57	2.144	15.65	6	4	0.1937	12
10 min	96.2087	115.002	49.6495	131.892	117.737	46.566	41.1927	35.484	52.4415	52.3603	88.255	49.315	41.0037	32.66	79.3135				Significant diff. among means (P < 0.05)?	Yes														Significant diff. among means (P < 0.05)?	Yes
																			R squared	0.588														R squared	0.5442
																			F (DFn, DFd)	F (2, 12) = 8.562														F (DFn, DFd)	F (2, 12) = 7.164
Figure 1d	Genotype & condition																	5 min	ANOVA summary		Tukey's multiple comparisons test	Mean Diff.	95.00% CI of diff.	Adjusted P Value	Mean 1	Mean 2	Mean Diff.	SE of diff.	n1	n2	q	DF	10 min	ANOVA summary		Tukey's multiple comparisons test	Mean Diff.	95.00% CI of diff.	Adjusted P Value	Mean 1	Mean 2	Mean Diff.	SE of diff.	n1	n2	q	DF
Time	IRGFP-Tan (NCD)					IRΔTan						IRGFP-Tan (HFD)							F	5.61	IRGFP-Tan (NCD) vs. IRΔTan (NCD)	39.13	-6.758 to 85.02	0.0994	94.3	55.17	39.13	17.38	5	5	3.184	13		F	9.441	IRGFP-Tan (NCD) vs. IRΔTan (NCD)	49.68	18.37 to 81.00	0.0031	89.17	39.48	49.68	11.74	5	6	5.986	12
0 min	37.16	47.126	30.431			29.191	43.254	46.856	53.666			23.8088	26.0532	38.9366	48.184				P value	0.0175	IRGFP-Tan (NCD) vs. IRGFP-Tan (HFD)	54.76	10.82 to 98.70	0.0151	94.3	39.54	54.76	16.64	5	6	4.654	13		P value	0.0034	IRGFP-Tan (NCD) vs. IRGFP-Tan (HFD)	38.23	3.538 to 72.92	0.0309	89.17	50.94	38.23	13	5	4	4.158	12
5 min	58.251	67.781	54.517	138.208	152.745	37.221	45.275	65.192	67.172	60.98		39.0265	46.5887	37.0547	47.4171	33.577	33.577		P value summary	*	IRΔTan (NCD) vs. IRGFP-Tan (HFD)	15.63	-28.31 to 59.56	0.6262	55.17	39.54	15.63	16.64	5	6	1.328	13		P value summary	**	IRΔTan (NCD) vs. IRGFP-Tan (HFD)	-11.45	-44.83 to 21.93	0.6414	39.48	50.94	-11.45	12.51	6	4	1.294	12
10 min	72.187	96.657	47.969	114.53	114.49	34.115	30.413	31.858	36.761	43.394	60.362	42.0487	47.6369	43.0498	71.0104				Significant diff. among means (P < 0.05)?	Yes														Significant diff. among means (P < 0.05)?	Yes
																			R squared	0.4633														R squared	0.6114
																			F (DFn, DFd)	F (2, 13) = 5.610														F (DFn, DFd)	F (2, 12) = 9.441
Figure 1g	Genotype & condition																		5 min
Time	IRwt/wt					IRΔBVEC													Unpaired t test		Significantly different (P < 0.05)?	Yes
0 min	1.12514	1.33385	0.541008			1.34797	1.27623	1.27623	1.36006	1.30477									P value	0.0007	One- or two-tailed P value?	Two-tailed
5 min	5.05993	5.13827	4.06799	5.33407		1.12599	1.87462	1.2987	2.09568	3.29298	3.16048								P value summary	***	t, df	t=5.331, df=8
																			5 min															10 min															20min
Figure 1i	Genotype & condition																		ANOVA summary		Tukey's multiple comparisons test	Mean Diff.	95.00% CI of diff.	Adjusted P Value	Mean 1	Mean 2	Mean Diff.	SE of diff.	n1	n2	q	DF		ANOVA summary		Tukey's multiple comparisons test	Mean Diff.	95.00% CI of diff.	Adjusted P Value	Mean 1	Mean 2	Mean Diff.	SE of diff.	n1	n2	q	DF		ANOVA summary
Time	IRGFP-Tan (NCD)					IRΔTan						IRGFP-Tan (HFD)							F	4.582	IRGFP-Tan (NCD) vs. IRΔTan (NCD)	14.37	-2.749 to 31.48	0.1045	28.55	14.18	14.37	6.415	5	5	3.167	12		F	12.37	IRGFP-Tan (NCD) vs. IRΔTan (NCD)	52.27	22.46 to 82.07	0.0014	68.85	16.58	52.27	11.17	5	6	6.616	12		F
0 min	3.25	2.25	1.75			3	9	4	2.75			5.75	10.75	1.75	0				P value	0.0332	IRGFP-Tan (NCD) vs. IRGFP-Tan (HFD)	18.5	1.384 to 35.62	0.0341	28.55	10.05	18.5	6.415	5	5	4.078	12		P value	0.0012	IRGFP-Tan (NCD) vs. IRGFP-Tan (HFD)	46.74	13.72 to 79.76	0.0069	68.85	22.11	46.74	12.38	5	4	5.34	12		P value
5 min	38.75	27	20	17	40	3.66667	6	16.25	28	17		27.5	8.33333	8	4.75	1.66667			P value summary	*	IRΔTan (NCD) vs. IRGFP-Tan (HFD)	4.133	-12.98 to 21.25	0.799	14.18	10.05	4.133	6.415	5	5	0.9111	12		P value summary	**	IRΔTan (NCD) vs. IRGFP-Tan (HFD)	-5.529	-37.30 to 26.24	0.889	16.58	22.11	-5.529	11.91	6	4	0.6566	12		P value summary
10 min	82	31.5	47.5	103.5	79.75	12.75	7.25	28.75	26	14	10.75	21.75	18.2	37.25	11.25				Significant diff. among means (P < 0.05)?	Yes														Significant diff. among means (P < 0.05)?	Yes														Significant diff. among means (P < 0.05)?
20 min	70.75	50.75	47	64.3333	70	27.75	17.5	40.75	10.6667	15.5	48.75	43	13.5	9	2.75				R squared	0.433														R squared	0.6735														R squared
30 min	23.75	53.75	42.3333	86	56.75	4.75	29.75	44.5	26.75	57.75	3	22.5	6.5	17.5	43.6667				F (DFn, DFd)	F (2, 12) = 4.582														F (DFn, DFd)	F (2, 12) = 12.37														F (DFn, DFd)
Figure 1k	Genotype & condition
Time	IRwt/wt					IRΔBVEC							0 min						5 min					15 min
0 min	8.25	8.75	20.3333	1.75		4.5	11.3333	2					Unpaired t test		Significantly different (P < 0.05)?	No			Unpaired t test		Significantly different (P < 0.05)?	No		Unpaired t test		Significantly different (P < 0.05)?	No
5 min	72.5	40	39.5	40.75		72.25	62.25	24	34.25	23.25	38		P value	0.4896	One- or two-tailed P value?	Two-tailed			P value	0.6446	One- or two-tailed P value?	Two-tailed		P value	0.5341	One- or two-tailed P value?	Two-tailed
10 min	63	61.75	49.25			69	95	61.25	42.5				P value summary	ns	t, df	t=0.7453, df=5			P value summary	ns	t, df	t=0.4792, df=8		P value summary	ns	t, df	t=0.6674, df=5
[truncated: 13 more columns]
