# Supplementary material for: Insulin signalling in tanycytes gates hypothalamic insulin uptake and regulation of AgRP neuron activity
Source: Nat Metab. 2021 Dec 20;3(12):1662–79. doi: 10.1038/s42255-021-00499-0 (PMC8688146; doi:10.1038/s42255-021-00499-0)
Supplement: Source Data Images Fig. 1 — Source data images. [file 42255_2021_499_MOESM3_ESM.zip]

Archive with 47 entries (46 files):
- Fig 1h IR-GFP control HFD 0 min.tif
- __MACOSX/
- __MACOSX/._Fig 1h IR-GFP control HFD 0 min.tif
- Fig 1h IR-Tan KO 30 min.tif
- __MACOSX/._Fig 1h IR-Tan KO 30 min.tif
- Fig 1b IR-GFP control HFD 10 min.tif
- __MACOSX/._Fig 1b IR-GFP control HFD 10 min.tif
- Fig 1h IR-Tan KO 20 min.tif
- __MACOSX/._Fig 1h IR-Tan KO 20 min.tif
- Fig 1h IR-GFP control 0 min.tif
- __MACOSX/._Fig 1h IR-GFP control 0 min.tif
- Fig 1h IR-Tan KO 5 min.tif
- __MACOSX/._Fig 1h IR-Tan KO 5 min.tif
- Fig 1h IR-GFP control 10 min.tif
- __MACOSX/._Fig 1h IR-GFP control 10 min.tif
- Fig 1h IR-GFP control HFD 30 min.tif
- __MACOSX/._Fig 1h IR-GFP control HFD 30 min.tif
- Fig 1h IR-GFP control HFD 20 min.tif
- __MACOSX/._Fig 1h IR-GFP control HFD 20 min.tif
- Fig 1b IR-GFP control HFD 5 min.tif
- __MACOSX/._Fig 1b IR-GFP control HFD 5 min.tif
- Fig 1h IR-GFP control 20 min 2.tif
- __MACOSX/._Fig 1h IR-GFP control 20 min 2.tif
- Fig 1b IR-GFP control 10 min.tif
- __MACOSX/._Fig 1b IR-GFP control 10 min.tif
- Fig 1b IR-Tan KO 5 min.tif
- __MACOSX/._Fig 1b IR-Tan KO 5 min.tif
- Fig 1h IR-GFP control HFD 10 min.tif
- __MACOSX/._Fig 1h IR-GFP control HFD 10 min.tif
- Fig 1b IR-Tan KO 0 min.tif
- __MACOSX/._Fig 1b IR-Tan KO 0 min.tif
- Fig 1h IR-GFP control 20 min.tif
- __MACOSX/._Fig 1h IR-GFP control 20 min.tif
- Fig 1h IR-GFP control 30 min.tif
- __MACOSX/._Fig 1h IR-GFP control 30 min.tif
- Fig 1b IR-Tan KO 10 min.tif
- __MACOSX/._Fig 1b IR-Tan KO 10 min.tif
- Fig 1b IR-GFP control HFD 0 min.tif
- __MACOSX/._Fig 1b IR-GFP control HFD 0 min.tif
- Fig 1h IR-Tan KO 10 min.tif
- __MACOSX/._Fig 1h IR-Tan KO 10 min.tif
- Fig 1h IR-Tan KO 0 min.tif
- __MACOSX/._Fig 1h IR-Tan KO 0 min.tif
- Fig 1b IR-GFP control 0 min.tif
- __MACOSX/._Fig 1b IR-GFP control 0 min.tif
- Fig 1h IR-GFP control HFD 5 min.tif
- __MACOSX/._Fig 1h IR-GFP control HFD 5 min.tif
