# Supplementary material for: Insulin signalling in tanycytes gates hypothalamic insulin uptake and regulation of AgRP neuron activity
Source: Nat Metab. 2021 Dec 20;3(12):1662–79. doi: 10.1038/s42255-021-00499-0 (PMC8688146; doi:10.1038/s42255-021-00499-0)
Supplement: Source Data Fig. 2 — Statistical source data. [file 42255_2021_499_MOESM4_ESM.xlsx]

## Sheet: Figure 2
Figure 2b	Genotype														Unpaired t test		Significantly different (P < 0.05)?	Yes
	IRmKate2							IRΔTan							P value	0.0013	One- or two-tailed P value?	Two-tailed
	69.28	22.27	46.77	52.15	53.76	30.84	48.5	15.89	17.08	14.72	14.58	13.88			P value summary	**	t, df	t=4.402, df=10
Figure 2c	Genotype
	IRmKate2							IRΔTan
	17.55	8.15	18.81	13.9	13.9	6.9	15.14	13.77	9.92	3.99	4.74	7.18
Figure 2d	Genotype														Unpaired t test		Significantly different (P < 0.05)?	Yes
	IRmKate2							IRΔTan							P value	0.0251	One- or two-tailed P value?	Two-tailed
	19.36	8.71	22.27	16.76	17.73	10.3	25.45	9.1	14.26	7.99	7.94	8.53			P value summary	*	t, df	t=2.633, df=10
Figure 2e	Genotype														Unpaired t test		Significantly different (P < 0.05)?	No
	IRmKate2							IRΔTan							P value	0.0502	One- or two-tailed P value?	Two-tailed
	169.33	100.67	189.33	101	118.67	30	177.33	93.33	106	41	45	30.67			P value summary	ns	t, df	t=2.226, df=10
