# Supplementary material for: Insulin signalling in tanycytes gates hypothalamic insulin uptake and regulation of AgRP neuron activity
Source: Nat Metab. 2021 Dec 20;3(12):1662–79. doi: 10.1038/s42255-021-00499-0 (PMC8688146; doi:10.1038/s42255-021-00499-0)
Supplement: Source Data Fig. 3 — Statistical source data. [file 42255_2021_499_MOESM6_ESM.xlsx]

## Sheet: Figure 3
Figure 3a	Genotype																												TWO-Way ANOVA		ANOVA table	Column Factor	Šídák's multiple comparisons test	Predicted (LS) mean diff.	95.00% CI of diff.	Summary	Adjusted P Value
Age (weeks)	IRGFP-Tan												IRΔTan																Source of Variation	Genotype	SS	1162	IRGFP-Tan - IRΔTan
12	102.65	103.84	101.3	102.26	99.73	103.23	94.14	104.43	102.84	104.22	101.46	102.2	103.98	102.59	101.45	97.87	102.91	103.32	105.87	103.28	101.92	101.87	102.43	98.21	100	97.74	104.13		P value	0.0064	DF	1	12	0.02033	-6.149 to 6.190	ns	>0.9999
13	100	100	100	100	100	100	100	100	100	100	100	100	100	100	100	100	100	100	100	100	100	100	100	100	100	100	100		P value summary	**	MS	1162	13	0	-6.169 to 6.169	ns	>0.9999
14	103.7	106.94	107.36	105.28	105.32	105.32	103.45	109.85	102.13	103.38	101.46	103.08	110.98	110.04	106.25	106.62	109.82	110.57	107.87	111.32	107.92	112.03	104.86	102.51	110.91	109.4	103.67				F (DFn, DFd)	F (1, 25) = 8.844	14	-3.546	-9.715 to 2.624	ns	0.623
15	107.94	108.57	114.29	103.02	106.46	102.66	102.07	108.33	103.55	108.02	104.74	106.61	112.5	110.42	108.59	105.57	117.82	115.09	107.09	112.08	106.79	113.28	112.96	105.73	116.82	112.41	107.34				P value	P=0.0064	15	-4.611	-10.78 to 1.558	ns	0.2828
16	105.24	113.18	116.02	106.79	104.94	103.8	103.79	109.89	116.67	110.13	109.12	121.15	112.84	115.41	112.11	108.36	119.45	117.62	109.45	116.23	108.64	116.18	119.43	111.11	123.64	120.3	111.47						16	-4.756	-10.93 to 1.413	ns	0.247
17	108.68	117.06	121.73	106.79	105.32	107.22	105.52	114.02	126.6	107.59	111.31	116.3	115.68	114.05	114.06	109.76	125.82	120	111.42	121.51	110.57	119.92	134.01	117.92	134.09	131.95	120.18						17	-7.718	-13.89 to -1.548	**	0.0055
18	111.64	122.45	130.3	109.43	108.37	111.41	106.55	119.32	135.82	107.59	111.31	116.3	124.62	120.85	122.27	115.68	132.73	113.21	114.17	126.04	116.23	131.54	134.01	117.92	134.09	131.95	120.18						18	-7.825	-13.99 to -1.656	**	0.0046
19	112.7	127.76	134.2	109.43	104.56	112.17	114.48	124.24	133.69	114.77	111.68	118.5	123.11	122.78	119.14	115.68	132	130.19	112.99	135.85	120.75	132.78	141.7	122.58	136.36	137.59	122.94						19	-8.914	-15.08 to -2.745	***	0.0008
Figure 3b	Genotype
Time	IRGFP-Tan																IRΔTan																	Unpaired t test	P value	P value summary	Significantly different (P < 0.05)?	One- or two-tailed P value?	t, df
0 - 1 h	0.83	0.86	0.72	0.65	0.71	0.8	0.43	0.61	0.6	0.87	0.85	0.55	0.42	0.63	0.74	0.49	0.74	0.72	0.76	0.51	0.74	0.76	0.69	0.73	1.03	0.92	1.02	0.88	0.98	0.98	0.59	0.7		0-1h	0.028	*	Yes	Two-tailed	t=2.310, df=30
1 - 2 h	0.15	0.28	0.25	0.33	0.42	0.06	0.15	0.15	0.24	0.01	0.06	0.23	0.39	0.37	0.33	0.35	0.28	0.16	0.27	0.48	0.12	0.15	0.22	0.46	0.2	0	0	0.17	0	0.2	0.26	0.06		1-2h	0.3435	ns	No	Two-tailed	t=0.9626, df=30
Figure 3c	Genotype																												TWO-Way ANOVA		ANOVA table	Column Factor	Šídák's multiple comparisons test	Predicted (LS) mean diff.	95.00% CI of diff.	Summary	Adjusted P Value
Time	IRGFP-Tan													IRΔTan															Source of Variation	Genotype	SS	9319	IRGFP-Tan - IRΔTan
0 min	156	152	152	140	145	144	165	140	138	152	154	156	163	150	137	144	147	145	181	158	165	162	139	147	166	154	147		P value	0.0334	DF	1	0	-2.462	-26.58 to 21.65	ns	0.9996
15 min	133	142	111	92	110	123	97	125	141	116	128	153	123	127	100	109	103	110	204	153	166	161	189	151	162	164	127		P value summary	*	MS	9319	15	-22.1	-46.21 to 2.017	ns	0.0884
30 min	114	134	99	90	88	109	87	126	121	107	116	170	115	116	108	109	95	115	211	160	157	164	190	159	137	125	101				F (DFn, DFd)	F (1, 25) = 5.071	30	-25.53	-49.65 to -1.417	*	0.0327
60 min	121	151	100	95	97	98	90	122	121	115	118	155	103	145	123	101	98	127	195	148	145	163	181	156	175	105	97				P value	P=0.0334	60	-25.62	-49.74 to -1.505	*	0.0318
120 min	145	171	144	123	165	122	93	147	161	151	139	153	145	177	169	135	140	143	177	131	123	162	165	160	174	116	134						120	-7.429	-31.54 to 16.69	ns	0.9362
Figure 3c	Genotype																												Unpaired t test	P value	P value summary	Significantly different (P < 0.05)?	One- or two-tailed P value?	t, df
AUC	IRGFP-Tan													IRΔTan																0.031	*	Yes	Two-tailed	t=2.286, df=25
	15525	18210	13853	12420	14033	13448	11490	15660	16148	14993	15165	18855	14640	17475	15563	13763	13395	15330	23250	17670	17475	19515	21248	18765	19853	14633	13665
Figure 3d	Genotype
Time	IRGFP-Tan													IRΔTan
0 min	121	115	82	99	89	74	74	78	85	78	84	136	114	113	79	88	103	88	101	128	101	102	103	208	131	121	142
15 min	356	482	136	294	308	144	420	187	357	313	373	236	416	339	450	254	290	351	387	257	405	281	309	488	386	433	578
30 min	456	573	153	433	343	255	314	304	452	398	406	236	416	294	434	417	325	381	410	484	278	320	418	514	386	433	578
60 min	459	482	120	373	348	173	256	289	415	270	393	187	384	239	355	324	246	290	285	460	224	350	367	483	323	271	474
120 min	334	269	62	148	252	70	127	173	355	187	220	180	275	244	246	275	165	142	167	338	142	205	246	315	179	192	390
Figure 3d	Genotype
AUC	IRGFP-Tan													IRΔTan
	47183	50745	13358	36120	36225	18338	29250	28425	45488	31995	39645	23685	41985	30623	40463	36683	28455	31808	33623	46545	27428	34080	38708	51630	35363	35100	55770
Figure 3e	Genotype
Age (weeks)	IRwt/wt														IRΔBVEC
10	100	99	94	96	94	109	101	108	108	94	93	107	100	107	97	93	115	94	100	107	93	99	102	100	90	91	108	111
11	104	104	95	97	96	112	103	110	112	93	95	112	103	112	98	98	112	97	98	103	91	96	97	98	90	97	107	111
12	106	102	93	100	96	110	102	108	115	95	99	109	105	112	95	97	115	94	96	100	89	99	99	102	90	99	110	113
13	104	106	99	100	101	114	102	107	112	97	101	113	108	113	101	97	116	101	99	106	96	95	104	105	92	99	114	114
14	105	106	101	103	102	111	104	110	112	97	100	110	107	110	101	96	120	101	102	107	102	99	102	108	95	101	111	113
15	109	114	105	106	109	116	111	100	120	100	103	116	105	110	108	99	122	106	107	111	107	102	104	109	93	102	111	117
16	108	110	104	102	108	114	113	112	122	102	106	121	116	121	107	102	125	107	107	112	102	108	111	115	95	105	119	119
17	108	110	106	107	105	114	114	113	122	98	104	112	114	114	106	101	128	104	104	112	101	101	106	113	96	102	116	119
Figure 3f	Genotype
Time	IRwt/wt														IRΔBVEC
0 - 1 h	0.48	0.5	0.19	0.59	0.85	0.46	0.49	0.92	1.04	0.15	0.8	0.41	0.9	0.62	0.47	0.56	0.7	0.79	0.4	0.31	0.48	0.51	0.58	0.93	0.52	0.94	0.95	0.56
1 - 2 h	0.18	0.31	0.7	0.64	0.53	0.76	0.15	0.53	0.17	0.41	0.13	0.45	0.19	0.33	0.44	0.47	0.35	1.11	0.44	0.62	0.72	0.28	0.35	0.05	0.43	0.49	0.32	0.49
Figure 3g	Genotype
Time	IRwt/wt														IRΔBVEC
0 min	148	150	132	148	174	154	154	158	166	188	191	190	221	220	158	164	124	158	161	159	156	169	149	142	186	153	174	198	186
15 min	90	75	83	75	99	106	82	101	86	107	121	94	95	114	176	95	115	71	122	168	76	172	102	85	98	91	117	101	115
30 min	80	70	80	91	86	96	87	92	94	104	125	86	91	88	187	95	89	74	102	164	95	190	88	77	102	75	117	95	105
60 min	87	83	89	93	99	92	98	114	105	110	146	98	100	106	196	100	107	111	112	158	95	162	106	133	113	112	140	104	118
120 min	109	112	114	120	122	98	109	156	127	184	182	155	129	120	162	139	99	115	107	149	119	164	138	151	142	156	143	114	114
Figure 3g	Genotype
AUC	IRwt/wt														IRΔBVEC
	11445	10920	11460	12068	12840	11985	12023	14580	13185	15825	18090	13830	13500	13710	21713	13463	12443	12360	13583	18983	12293	20333	13538	14588	14505	13920	16283	13238	14213
Figure 3h	Genotype
Time	IRwt/wt														IRΔBVEC
0 min	91	96	99	101	86	88	99	93	107	87	95	105	88	109	78	117	84	85	91	89	70	95	80	87	100	110	125	88	110
15 min	241	138	344	325	277	424	120	378	491	443	503	317	423	390	208	160	375	351	124	403	388	127	353	277	450	353	487	393	315
30 min	273	144	254	253	411	261	134	205	266	404	260	310	214	203	211	120	272	248	117	343	253	136	259	206	287	211	308	385	309
60 min	201	139	172	187	307	150	138	159	189	215	187	189	189	249	181	114	187	160	124	241	155	118	211	160	196	223	201	206	185
120 min	123	121	108	130	155	97	115	93	119	120	125	160	130	145	93	98	106	116	118	121	77	100	87	104	108	127	129	174	120
Figure 3h	Genotype
AUC	IRwt/wt														IRΔBVEC
	23175	15915	22598	23640	32513	22553	15218	20925	26228	29663	26273	25823	24225	26790	19388	14048	23970	22163	14295	28905	21323	13988	23828	19763	26018	24713	28088	29708	24428
