# Supplementary material for: Insulin signalling in tanycytes gates hypothalamic insulin uptake and regulation of AgRP neuron activity
Source: Nat Metab. 2021 Dec 20;3(12):1662–79. doi: 10.1038/s42255-021-00499-0 (PMC8688146; doi:10.1038/s42255-021-00499-0)
Supplement: Source Data Fig. 4 — Statistical source data. [file 42255_2021_499_MOESM7_ESM.xlsx]

## Sheet: Figure 4
Figure 4a	Genotype
Time [min]	IRGFP-Tan								IRΔTan
0	187	233	224	187	177	202	200	168	231	217	183	198	209	173	185	179	189	169
30	175	214	141	166	137	164	148	206	179	166	192	195	169	167	192	187	239	196
40	170	235	181	184	142	200	162	173	207	187	178	197	168	172	205	184	236	182
50	122	202	125	165	136	144	130	169	227	133	162	183	158	165	178	172	185	140
60	124	218	123	168	144	123	135	170	210	155	190	186	188	187	179	62	183	140
70	109	280	149	164	149	145	145	163	189	150	167	194	188	209	181	169	163	138
80	99	255	136	169	145	137	128	162	194	157	151	184	167	169	178	133	188	126
90	161	232	135	153	150	154	150	150	159	146	140	156	164	154	161	119	141	127
100	143	166	127	124	154	138	126	171	130	158	146	151	175	139	127	128	137	135
110	143	166	141	99	163	138	134	148	99	143	154	135	173	146	109	130	115	149
120	150	104	151	116	145	133	118	139	84	107	168	165	151	131	105	126	121	162
Figure 4b	Genotype																			TWO-Way ANOVA		ANOVA table	Column Factor	Šídák's multiple comparisons test	Predicted (LS) mean diff.	95.00% CI of diff.	Summary	Adjusted P Value
Time [min]	IRGFP-Tan								IRΔTan											Source of Variation	Genotype	SS	16290	IRGFP-Tan - IRΔTan
0	19.7	13.2	14.4	14	14.8	13.8	13.4	12.9	12.9	14.5	13.1	12.3	11.4	12.3	14	11.9	13.3	12.7		P value	0.0048	DF	1	0	1.685	-22.91 to 26.28	ns	>0.9999
30	19.7	13.2	14.4	14	14.8	13.8	13.4	12.9	12.9	14.5	13.1	12.3	11.4	12.3	14	11.9	13.3	12.7		P value summary	**	MS	16290	30	1.685	-22.91 to 26.28	ns	>0.9999
40	19.7	13.2	14.4	14	14.8	13.8	13.4	12.9	12.9	14.5	8.7	8.2	3.8	12.3	14	4	13.3	12.7				F (DFn, DFd)	F (1, 16) = 10.69	40	4.085	-20.51 to 28.68	ns	>0.9999
50	19.7	13.2	38.4	7	29.6	29.9	47	12.9	12.9	14.5	4.4	6.1	3.8	4.1	14	4	13.3	12.7				P value	P=0.0048	50	15.73	-8.861 to 40.33	ns	0.5411
60	32.8	13.2	38.4	7	29.6	69	58.2	12.9	12.9	7.3	4.4	4.1	3.8	4.1	4.7	4	6.7	12.7						60	26.17	1.574 to 50.76	*	0.0287
70	59.1	13.2	62.4	7	37	74.7	49.2	12.9	12.9	4.8	10.9	4.1	3.8	2.1	4.7	4	6.7	19						70	32.14	7.544 to 56.73	**	0.0027
80	65.7	13.2	48	7	37	69	49.2	12.9	12.9	4.8	10.9	4.1	3.8	2.1	4.7	4	28.9	31.6						80	26.97	2.376 to 51.56	*	0.0213
90	128.1	6.6	48	7	37	57.5	47	12.9	6.4	2.4	21.9	8.2	3.8	2.1	4.7	15.9	40	42.2						90	28.25	3.659 to 52.85	*	0.0131
100	95.2	6.6	60	35.1	37	57.5	47	12.9	6.4	2.4	21.9	8.2	3.8	12.3	28	22.8	55.6	42.2						100	23.55	-1.041 to 48.15	ns	0.071
110	95.2	33.1	60	81.9	24.7	57.5	47	12.9	70.7	2.4	15.3	12.3	3.8	12.3	51.3	43.7	40	38						110	22.56	-2.036 to 47.15	ns	0.0978
120	95.2	33.1	48	81.9	24.7	57.5	55.9	12.9	70.7	50.9	8.7	8.2	11.4	12.3	60.6	43.7	40	25.3						120	17.97	-6.624 to 42.56	ns	0.3442
Figure 4c	Genotype																			ANOVA summary		Tukey's multiple comparisons test	Mean Diff.	95.00% CI of diff.	Adjusted P Value	Mean 1	Mean 2	Mean Diff.	SE of diff.	n1	n2	q	DF
Time [min]	IRGFP-Tan								IRΔTan											F	3.769	IRGFP-Tan basal vs. IRGFP-Tan clamp	35.36	0.07871 to 70.64	0.0493	49.45	14.09	35.36	13.02	8	8	3.84	32
basal	36.27	31.46	37.79	25.54	35.04	113.88	93.26	22.32	20.67	58.29	26.21	46.95	31.67	40.25	37.31	23.02	30.62	24.4		P value	0.0201	IRGFP-Tan basal vs. IRΔTan basal	15.51	-17.96 to 48.97	0.5972	49.45	33.94	15.51	12.35	8	10	1.775	32
clamp	-14.32	45.53	-3.79	42.33	9.62	-4.4	8.54	29.19	34.82	18.92	33.2	54.18	34.83	84.04	95.98	103.09	27.02	31.09		P value summary	*	IRGFP-Tan basal vs. IRΔTan clamp	-2.272	-35.74 to 31.20	0.9977	49.45	51.72	-2.272	12.35	8	10	0.2601	32
																				Significant diff. among means (P < 0.05)?	Yes	IRGFP-Tan clamp vs. IRΔTan basal	-19.85	-53.32 to 13.62	0.3891	14.09	33.94	-19.85	12.35	8	10	2.273	32
																				R squared	0.2611	IRGFP-Tan clamp vs. IRΔTan clamp	-37.63	-71.10 to -4.161	0.0227	14.09	51.72	-37.63	12.35	8	10	4.308	32
Figure 4d	Genotype																			F (DFn, DFd)	F (3, 32) = 3.769	IRΔTan basal vs. IRΔTan clamp	-17.78	-49.33 to 13.78	0.4341	33.94	51.72	-17.78	11.65	10	10	2.159	32
Time [min]	IRGFP-Tan								IRΔTan
WAT	9.95783	4.98446	2.26416	3.042	5.09568	3.09135	2.70991	3.83813	3.71684	3.46734	1.41852	4.43733	2.28859	2.36673	4.10269	2.1334	2.97287	2.88469
Figure 4e	Genotype
Time [min]	IRGFP-Tan								IRΔTan
SM	30.1298	38.3431	20.0754	23.8259	29.9909	20.4645	16.1082	10.0506	50.4595	39.7282	12.4792	43.931	19.4395	25.8835	7.72715	20.8631	17.8377	11.7231
BAT	214.194	32.0999	58.3051	17.8702	40.9767	41.6214	23.2474	111.045	18.1668	49.2064	32.4214	26.0309	45.6385	20.9145	40.717	26.1684	67.4122	17.2919
