# Supplementary material for: Insulin signalling in tanycytes gates hypothalamic insulin uptake and regulation of AgRP neuron activity
Source: Nat Metab. 2021 Dec 20;3(12):1662–79. doi: 10.1038/s42255-021-00499-0 (PMC8688146; doi:10.1038/s42255-021-00499-0)
Supplement: Source Data Fig. 5 — Statistical source data. [file 42255_2021_499_MOESM8_ESM.xlsx]

## Sheet: Figure 5
Figure 6a	Treatment																					IRmKate2					IRΔTan
CP	NaCl										Insulin											Paired t test		Significantly different (P < 0.05)?	Yes		Paired t test		Significantly different (P < 0.05)?	No
IRmKate2	0.203581	0.166795	0.180408	0.190628	0.186089	0.160514	0.196619	0.175021			0.182912	0.155393	0.148459	0.169018	0.161884	0.143313	0.171315	0.173933				P value	0.0007	One- or two-tailed P value?	Two-tailed		P value	0.2356	One- or two-tailed P value?	Two-tailed
IRΔTan	0.131781	0.199662	0.175086	0.165368	0.182153	0.175871	0.167192	0.15418	0.15984	0.129398	0.105798	0.20467	0.138105	0.157476	0.210731	0.145172	0.184462	0.137855	0.133846	0.13389		P value summary	***	t, df	t=5.738, df=7		P value summary	ns	t, df	t=1.271, df=9
Figure 6a	Treatment																					IRmKate2					IRΔTan
BNST/LPO	NaCl										Insulin											Paired t test		Significantly different (P < 0.05)?	Yes		Paired t test		Significantly different (P < 0.05)?	No
IRmKate2	0.192245	0.163338	0.172986	0.194384	0.178508	0.15153	0.177518	0.165826			0.177355	0.111617	0.147033	0.15524	0.181526	0.123112	0.169661					P value	0.0056	One- or two-tailed P value?	Two-tailed		P value	0.3107	One- or two-tailed P value?	Two-tailed
IRΔTan	0.100373	0.177027	0.133354	0.12795	0.164751	0.156897	0.136176	0.172605	0.211066	0.133902	0.0820524	0.179756	0.133774	0.154057	0.171783	0.147073	0.154872	0.133863	0.133738	0.121078		P value summary	**	t, df	t=3.939, df=7		P value summary	ns	t, df	t=1.074, df=9
Figure 6a	Treatment																					IRmKate2					IRΔTan
LPO	NaCl										Insulin											Paired t test		Significantly different (P < 0.05)?	Yes		Paired t test		Significantly different (P < 0.05)?	No
IRmKate2	0.206399	0.175594	0.171947	0.187288	0.199267	0.159498	0.19847	0.172738			0.175069	0.131759	0.158687	0.171738	0.170721	0.131387	0.165698	0.16				P value	0.0003	One- or two-tailed P value?	Two-tailed		P value	0.1085	One- or two-tailed P value?	Two-tailed
IRΔTan	0.145512	0.180108	0.19057	0.182765	0.198317	0.177985	0.145213	0.197174	0.173671	0.152077	0.1278	0.2005	0.1324	0.147	0.2306	0.141	0.169	0.169	0.1188	0.1231		P value summary	***	t, df	t=6.613, df=7		P value summary	ns	t, df	t=1.782, df=9
Figure 5a	Treatment																					IRmKate2					IRΔTan
VMH/LH	NaCl										Insulin											Paired t test		Significantly different (P < 0.05)?	Yes		Paired t test		Significantly different (P < 0.05)?	No
IRmKate2	0.139109	0.160995	0.150482	0.183502	0.184938	0.152368	0.123802	0.168356			0.12979	0.116891	0.117865	0.144458	0.141048	0.12414	0.135986	0.157989				P value	0.0109	One- or two-tailed P value?	Two-tailed		P value	0.2432	One- or two-tailed P value?	Two-tailed
IRΔTan	0.122193	0.172251	0.142005	0.139799	0.177142	0.139344	0.14751	0.146436	0.153176	0.132764	0.151845	0.152012	0.13164	0.146977	0.123546	0.134361	0.161715	0.158427	0.110454	0.0914069		P value summary	*	t, df	t=5.738, df=7		P value summary	ns	t, df	t=1.249, df=9
Figure 5a	Treatment																					IRmKate2					IRΔTan
PAG	NaCl										Insulin											Paired t test		Significantly different (P < 0.05)?	Yes		Paired t test		Significantly different (P < 0.05)?	No
IRmKate2	0.233998	0.185815	0.190425	0.213572	0.191255	0.166333	0.228284	0.188024			0.204404	0.167695	0.194996	0.172586	0.16016	0.146289	0.198484	0.154396				P value	0.0015	One- or two-tailed P value?	Two-tailed		P value	0.1132	One- or two-tailed P value?	Two-tailed
IRΔTan	0.147826	0.19245	0.177574	0.196313	0.219888	0.164008	0.14896	0.183451	0.192857	0.172368	0.131482	0.179525	0.177228	0.174322	0.225948	0.15219	0.179148	0.150281	0.169491	0.156196		P value summary	**	t, df	t=5.738, df=7		P value summary	ns	t, df	t=1.755, df=9
Figure 5a	Treatment																					IRmKate2					IRΔTan
RN	NaCl										Insulin											Paired t test		Significantly different (P < 0.05)?	Yes		Paired t test		Significantly different (P < 0.05)?	No
IRmKate2	0.183301	0.161518	0.155818	0.18482	0.16475	0.139816	0.143278	0.181231			0.114887	0.134896	0.123921	0.179376	0.125295	0.126555	0.125967	0.174987				P value	0.0097	One- or two-tailed P value?	Two-tailed		P value	0.9505	One- or two-tailed P value?	Two-tailed
IRΔTan	0.130223	0.148036	0.148159	0.135476	0.164239	0.126274	0.131231	0.167406	0.133738	0.103706	0.134424	0.141428	0.129953	0.142827	0.208073	0.142998	0.173034	0.125573	0.0778456	0.118895		P value summary	**	t, df	t=3.525, df=7		P value summary	ns	t, df	t=0.06389, df=9
Figure 5b	Treatment																					IRmKate2					IRΔTan
ZI/aSNR	NaCl										Insulin											Paired t test		Significantly different (P < 0.05)?	No		Paired t test		Significantly different (P < 0.05)?	Yes
IRmKate2	0.203099	0.149827	0.148559	0.216188	0.188317	0.147147	0.149336	0.181223			0.155024	0.12485	0.171943	0.162012	0.193973	0.148682	0.177782	0.164384				P value	0.3614	One- or two-tailed P value?	Two-tailed		P value	0.003	One- or two-tailed P value?	Two-tailed
IRΔTan	0.144234	0.167829	0.151393	0.156935	0.185108	0.155697	0.153913	0.167895	0.211781	0.168433	0.106059	0.154862	0.121791	0.150639	0.184621	0.125138	0.133881	0.116824	0.124705	0.11832		P value summary	ns	t, df	t=0.9763, df=7		P value summary	**	t, df	t=4.022, df=9
Figure 5b	Treatment																					IRmKate2					IRΔTan
pSNR	NaCl										Insulin											Paired t test		Significantly different (P < 0.05)?	No		Paired t test		Significantly different (P < 0.05)?	Yes
IRmKate2	0.187839	0.166662	0.15198	0.247041	0.194175	0.153571	0.131455	0.18171			0.136137	0.147404	0.150814	0.144502	0.176757	0.158936	0.21269	0.154624				P value	0.3985	One- or two-tailed P value?	Two-tailed		P value	0.0023	One- or two-tailed P value?	Two-tailed
IRΔTan	0.141831	0.185123	0.171411	0.151051	0.201281	0.158089	0.150898	0.134031	0.206768	0.164266	0.113952	0.16169	0.127737	0.135746	0.180297	0.11629	0.127621	0.13053	0.109894	0.116417		P value summary	ns	t, df	t=0.8990, df=7		P value summary	**	t, df	t=4.216, df=9
Figure 5b	Treatment																					IRmKate2					IRΔTan
MV	NaCl										Insulin											Paired t test		Significantly different (P < 0.05)?	No		Paired t test		Significantly different (P < 0.05)?	Yes
IRmKate2	0.114299	0.16156	0.165826	0.199914	0.183403	0.12935	0.108038	0.164525			0.163465	0.112467	0.151283	0.120141	0.142494	0.121724	0.141417	0.146287				P value	0.3218	One- or two-tailed P value?	Two-tailed		P value	0.0006	One- or two-tailed P value?	Two-tailed
IRΔTan	0.140421	0.190781	0.166512	0.162181	0.170175	0.149819	0.134352	0.136294	0.169826	0.129839	0.1028	0.1809	0.1175	0.1375	0.1644	0.0882	0.1154	0.1099	0.1141	0.1063		P value summary	ns	t, df	t=1.066, df=7		P value summary	***	t, df	t=5.204, df=9
Figure 6b	Treatment																					IRmKate2					IRΔTan
SPV	NaCl										Insulin											Paired t test		Significantly different (P < 0.05)?	No		Paired t test		Significantly different (P < 0.05)?	Yes
IRmKate2	0.15331	0.158793	0.122733	0.168467	0.149176	0.131701	0.0918158	0.166672			0.15351	0.113104	0.107413	0.173296	0.109812	0.115757	0.119584	0.149537				P value	0.1777	One- or two-tailed P value?	Two-tailed		P value	0.0105	One- or two-tailed P value?	Two-tailed
IRΔTan	0.105472	0.122064	0.119169	0.137053	0.168144	0.108901	0.113197	0.14695	0.155662	0.138374	0.0879076	0.138164	0.118097	0.0871609	0.113553	0.0956369	0.107376	0.101897	0.0855984	0.0674927		P value summary	ns	t, df	t=1.499, df=7		P value summary	*	t, df	t=3.217, df=9
