# Supplementary material for: Insulin signalling in tanycytes gates hypothalamic insulin uptake and regulation of AgRP neuron activity
Source: Nat Metab. 2021 Dec 20;3(12):1662–79. doi: 10.1038/s42255-021-00499-0 (PMC8688146; doi:10.1038/s42255-021-00499-0)
Supplement: Source Data Fig. 6 — Statistical source data. [file 42255_2021_499_MOESM9_ESM.xlsx]

## Sheet: Figure 6 
Figure 6a	Genotype & treatment																									TWO-Way ANOVA		ANOVA table	Column Factor	Šídák's multiple comparisons test	Predicted (LS) mean diff.	95.00% CI of diff.	Summary	Adjusted P Value
Time [h]	IRmKate2 NaCl												IRmKate2 Ghrelin (1mg/kg)													Source of Variation	Genotype	SS	0.5582	IRmKate2 NaCl - IRmKate2 Ghrelin (1mg/kg)
0	0	0	0	0	0	0	0	0	0	0	0	0	0	0	0	0	0	0	0	0	0	0	0	0		P value	0.0002	DF	1	0	0	-0.1142 to 0.1142	ns	>0.9999
1	0	0	0.12	0	0.42	0.03	0.02	0	0.01	0.04	0.16	0.03	0.14	0.17	0.1	0.16	0.32	0.27	0.17	0.23	0.25	0.21	0.14	0.3		P value summary	***	MS	0.5582	1	-0.1358	-0.2500 to -0.02165	*	0.013
2	0.05	0.08	0.23	0.17	0.55	0.11	0.05	0.08	0.09	0.05	0.18	0.07	0.33	0.38	0.12	0.17	0.51	0.28	0.29	0.47	0.35	0.28	0.2	0.4				F (DFn, DFd)	F (1, 22) = 20.05	2	-0.1725	-0.2867 to -0.05832	***	0.0009
4	0.31	0.08	0.21	0.39	0.59	0.18	0.2	0.35	0.24	0.18	0.24	0.17	0.41	0.64	0.28	0.63	0.7	0.57	0.7	0.83	0.36	0.46	0.53	0.65				P value	P=0.0002	4	-0.3017	-0.4158 to -0.1875	****	<0.0001
Figure 6b	Genotype & treatment																									Paired t test		Significantly different (P < 0.05)?	Yes
	IRmKate2 NaCl												IRmKate2 Ghrelin (1mg/kg)													P value	0.0001	One- or two-tailed P value?	Two-tailed
	0.31	0.08	0.21	0.39	0.59	0.18	0.2	0.35	0.24	0.18	0.24	0.17	0.41	0.64	0.28	0.63	0.7	0.57	0.7	0.83	0.36	0.46	0.53	0.65		P value summary	***	t, df	t=5.892, df=11
Figure 6c	Genotype & treatment
Time [h]	IRΔTan NaCl													IRΔTan Ghrelin (1mg/kg)
0	0	0	0	0	0	0	0	0	0	0	0	0	0	0	0	0	0	0	0	0	0	0	0	0	0	0
1	0.01	0.02	0	0.24	0	0.01	0.06	0.08	0.09	0.13	0.01	0.04	0.25	0.13	0.04	0.14	0	0.14	0.13	0.01	0.01	0.33	0.13	0.05	0.09	0.42
2	0.17	0.02	0.08	0.37	0.02	0.01	0.16	0.22	0.18	0.15	0.02	0.17	0.42	0.35	0.17	0.39	0	0.24	0.15	0.01	0.11	0.43	0.15	0.45	0.16	0.45
4	0.5	0.07	0.49	0.69	0.14	0.18	0.34	0.36	0.22	0.2	0.28	0.39	0.8	0.35	0.32	0.49	0.28	0.57	0.15	0.25	0.25	0.76	0.38	0.7	0.33	0.65
Figure 6d	Genotype & treatment
	IRΔTan NaCl													IRΔTan Ghrelin (1mg/kg)
4	0.5	0.07	0.49	0.69	0.14	0.18	0.34	0.36	0.22	0.2	0.28	0.39	0.8	0.35	0.32	0.49	0.28	0.57	0.15	0.25	0.25	0.76	0.38	0.7	0.33	0.65
