# Supplementary material for: Insulin signalling in tanycytes gates hypothalamic insulin uptake and regulation of AgRP neuron activity
Source: Nat Metab. 2021 Dec 20;3(12):1662–79. doi: 10.1038/s42255-021-00499-0 (PMC8688146; doi:10.1038/s42255-021-00499-0)
Supplement: Source Data Fig. 7 — Statistical source data. [file 42255_2021_499_MOESM10_ESM.xlsx]

## Sheet: Figure 7
Figure 7c	Genotype														Figure 7c	Genotype													Figure 7c	Genotype													Figure 7c	Genotype
Refeeding	IRmKate2 AGRPGCAMP6						IRΔTan AGRPGCAMP6								Ghrelin	IRmKate2 AGRPGCAMP6						IRΔTan AGRPGCAMP6							5HT-3	IRmKate2 AGRPGCAMP6						IRΔTan AGRPGCAMP6							CCK	IRmKate2 AGRPGCAMP6
0:00:01	-3.458	-3.612	-3.559	0.574	-0.405		0.17	0.29	0.886	-0.702	0.243	3.482			0:00:01	2.158	1.031	0.206	-0.743	0.181		-0.243	0.19	0.32	0.011	0.968	-1.038		0:00:01	-0.282	3.175	0.397	4.83			-0.739	-0.099	-0.906	-0.252	2.219	-2.794		0:00:01	-0.078	3.175	-0.246	-3.342
0:00:02	-0.505	-4.275	-2.341	0.394	0.462		-1.901	0.107	-0.269	0.559	-2.872	-0.407			0:00:02	0.708	-1.258	-0.126	0.912	-0.692		1.076	0.421	-1.76	-0.244	-0.033	0.285		0:00:02	-1.098	3.216	0.516	3.607			-0.633	0.228	-0.187	-0.635	0.07	-1.453		0:00:02	3.067	3.216	1.418	14.557
0:00:03	0.181	-3.114	-1.772	0.718	-5.461		-0.179	0.261	-0.249	0.105	-1.177	-1.391			0:00:03	0.863	0.453	-1.69	0.238	-2.197		0.749	0.111	2.527	-0.055	-2.254	1.81		0:00:03	-3.647	3.013	2.335	4.762			-0.362	2.067	-0.312	-0.336	0.46	0.091		0:00:03	2.413	3.013	-1.186	21.39
0:00:04	2.162	-2.852	-1.632	0.206	-4.78		0.71	-0.016	1.011	0.647	-3.105	1.058			0:00:04	1.2	0.888	-0.195	-0.768	-2.654		0	-0.512	-1.125	-0.133	-4.186	-0.921		0:00:04	-3.367	0.475	1.027	1.697			-1.186	-0.629	-0.224	-1.111	-0.57	-0.009		0:00:04	2.534	0.475	0.259	17.339
0:00:05	-1.388	-1.097	-2.622	0.242	-5.488		3.388	0.213	0.082	0.218	0.456	0.948			0:00:05	0	1.592	0.561	0.061	2.201		1.669	-0.328	-0.332	-0.244	-3.004	0.873		0:00:05	0.034	-0.71	-0.029	0.973			-2.614	0.594	1.256	1.159	-1.581	-0.327		0:00:05	6.237	-0.71	-1.929	8.509
0:00:06	0.395	0.073	-3.523	0.09	2.325		4.199	0.054	-0.47	-0.489	-1.991	0.989			0:00:06	-0.497	4.056	-0.097	0.309	-0.018		-0.218	-0.626	-1.096	0.047	-1.445	1.74		0:00:06	0.397	-0.005	6.389	-0.143			-1.58	0.564	-0.961	-0.009	2.104	-1.545		0:00:06	4	-0.005	-1.809	10.191
0:00:07	-0.158	0.044	-2.462	0.63	-0.325		0.488	-0.494	-1.08	0.572	-4.259	1.202			0:00:07	0.586	6.383	0.553	-0.739	-3.753		1.26	-0.211	-0.096	-0.409	0.887	0.528		0:00:07	0.408	0.161	7.73	4.93			-1.626	-1.285	0.051	0.018	4.226	-0.064		0:00:07	-2.713	0.161	-0.198	15.932
0:00:08	2.67	3.07	-1.416	0.274	1.177		1.122	-0.242	-0.576	0.257	-1.757	-0.284			0:00:08	-1.387	0.417	-0.125	-0.569	3.68		1.593	-0.288	0.98	0.085	1.018	2.622		0:00:08	1.999	2.719	2.221	-0.31			-2.282	-0.435	1.521	0.52	3.531	-0.958		0:00:08	-1.542	2.719	-0.817	8.381
0:00:09	0.655	4.016	-1.238	0.104	0.82		2.774	-0.062	-0.187	0.098	-1.97	-2.926			0:00:09	-2.121	-0.494	-0.477	0.303	2.926		1.781	-0.609	0.539	0.375	2.335	-0.627		0:00:09	0	2.696	1.33	7.282			-1.671	0.662	-0.118	0.188	0.312	0.173		0:00:09	-1.141	2.696	-0.519	4.044
0:00:10	-2.054	2.33	-2.493	0.179	3.488		4.797	0.099	-0.308	0.496	0.537	-2.828			0:00:10	-1.258	-1.14	3.105	0.509	-2.952		0.02	-0.144	0.479	-0.095	7.336	1.425		0:00:10	-0.599	2.91	2.003	0.039			1.66	0.933	-0.933	-1.615	0.286	-1.433		0:00:10	-1.431	2.91	-2.008	19.829
0:00:11	0.623	-0.217	-2.14	0.135	-1.138		4.022	-0.185	-0.968	0.44	0.707	-2.685			0:00:11	0.096	-2.33	2.713	0.942	-0.036		0.224	-0.918	-0.385	-0.607	3.538	1.443		0:00:11	1.107	4.658	0.208	0.552			1.193	1.225	-0.948	0.116	-3.586	-1.472		0:00:11	-1.767	4.658	-0.151	19.915
0:00:12	-0.565	1.612	-1.68	0.142	-2.976		2.98	0.406	0.071	0.486	1.647	-2.29			0:00:12	1.344	-1.665	0.963	1.188	2.967		1.109	-0.089	2.871	-0.546	-0.175	-0.72		0:00:12	-0.526	3.668	1.91	-0.598			1.698	0.867	2.331	-0.294	-3.085	-0.019		0:00:12	0.87	3.668	2.541	15.425
0:00:13	-0.017	5.087	-1.788	0.232	-2.243		3.245	0.11	-0.082	0.276	-2.758	2.106			0:00:13	1.353	1.396	-0.013	0.456	0.972		-0.568	-0.294	0.912	0.084	2.167	-1.339		0:00:13	1.416	2.294	-0.197	0.7			0.411	0.301	-0.614	0.344	-2.862	4.208		0:00:13	7.288	2.294	-0.813	10.117
0:00:14	-1.308	4.564	-2.328	-0.164	-0.359		3.284	0.597	-0.223	0.099	-3.568	2.045			0:00:14	3.371	1.459	-0.251	-0.478	-2.429		0.877	-0.635	0.513	0.233	1.708	1.157		0:00:14	-1.865	1.996	-1.364	-2.631			0.759	-0.32	-1.786	-0.045	-2.701	-0.111		0:00:14	3.449	1.996	0.138	7.79
0:00:15	3.384	6.473	-1.839	-0.159	-6.037		3.336	-0.25	-0.018	0.922	-4.944	0.138			0:00:15	3.113	0.23	0.028	-0.289	-2.299		0.291	-0.664	-1.408	-0.49	5.849	-2.552		0:00:15	-0.889	0.182	0.048	1.968			0.012	-0.46	-0.307	0.563	1.605	-4.694		0:00:15	2.104	0.182	1.574	5.22
0:00:16	3.169	4.519	-1.159	0.241	-3.492		3.481	-0.376	-0.118	0	-0.558	1.462			0:00:16	2.134	-0.383	0.902	0.611	-2.147		-0.208	-0.296	1.032	0.48	1.515	0.308		0:00:16	-0.128	-1.724	0.014	2.347			0.864	-1.27	0.61	0.802	1.577	0.074		0:00:16	-1.459	-1.724	-0.179	2.792
0:00:17	1.43	9.257	-1.548	0.162	-3.232		1.916	-0.213	-0.111	-0.283	-0.782	1.367			0:00:17	0.286	-0.786	1.589	0.585	-1.464		-0.333	-0.104	2.369	0.032	1.865	-0.035		0:00:17	-1.815	-0.864	-0.655	-5.366			0.828	-0.176	-0.269	0.228	-0.931	0.351		0:00:17	5.143	-0.864	-0.623	0.064
0:00:18	-2.049	8.517	-1.612	0.075	-0.982		0.903	0.524	-0.702	0.533	0.081	2.187			0:00:18	1.651	-1.39	3.245	0.396	1.466		-0.28	0.467	0.551	0.396	0	1.177		0:00:18	-0.961	-3.458	-0.081	-5.458			-1.458	0.776	0.214	1.516	-0.001	2.258		0:00:18	5.491	-3.458	2.464	-0.605
0:00:19	5.545	7.177	-2.449	-0.087	-0.701		0.55	0.194	-0.664	0.029	-1.447	-4.035			0:00:19	-0.481	-1.074	1.462	2.091	-0.967		-0.096	-0.429	-0.314	-0.501	-1.135	-0.62		0:00:19	-0.613	-0.093	0.143	-3.924			1.712	0.216	2.352	0.447	-0.034	-0.765		0:00:19	4.102	-0.093	1.752	-1.86
0:00:20	3.994	4.823	-2.644	0.295	-2.244		-0.398	0.231	0.25	0.383	5.575	0.679			0:00:20	5.534	-0.479	1.941	0.737	0.425		-1.021	-0.403	-2.48	-0.263	-2.605	-1.86		0:00:20	1.054	-2.3	-0.989	-4.779			0.961	-0.177	0.434	1.616	4.316	-1.093		0:00:20	11.224	-2.3	1.62	-1.084
0:00:21	-0.603	5.65	-1.032	-0.146	-4.283		-0.288	-0.355	-0.077	-0.142	6.713	1.019			0:00:21	2.868	2.431	2.394	0.686	-3.949		-0.483	-0.05	-0.277	-0.371	-3.032	1.177		0:00:21	2.94	-1.552	-1.334	-4.803			1.614	-1.145	-0.302	1.034	-0.416	-1.912		0:00:21	10.712	-1.552	0.896	-1.543
0:00:22	-0.094	3.857	-1.735	0.057	4.241		-1.441	0.176	0.153	0.37	-1.013	-0.274			0:00:22	0.74	0.98	2.148	-0.268	0.05		0.504	0.048	0.754	-0.276	-1.458	-1.44		0:00:22	-0.428	-2.277	-1.819	-3.684			1.056	-0.261	0.33	1.907	-0.371	0.445		0:00:22	7.58	-2.277	-1.359	-0.569
0:00:23	-1.245	0.521	-1.974	0.089	-0.158		0.363	0.723	-0.097	0.506	-3.051	-0.938			0:00:23	0.35	-1.354	0.178	0.385	-1.755		-0.431	-0.184	0.128	0.062	-1.623	1.326		0:00:23	-0.407	-1.157	-0.161	-3.449			-0.137	-0.829	1.375	1.614	-3.407	2.59		0:00:23	4.668	-1.157	-1.796	7.983
0:00:24	-3.583	-0.181	2.823	0.212	-3.281		-1.08	0.154	-0.495	0.331	2.157	2.331			0:00:24	0.743	2.325	-1.427	-0.639	-2.383		-0.121	-0.273	0	-0.19	-2.018	-1.92		0:00:24	-0.486	-0.279	-3.627	-2.282			1.294	0.57	0.636	0.556	-0.312	1.064		0:00:24	2.256	-0.279	0.314	2.549
0:00:25	-4.104	2.099	-0.429	0.139	1.387		-1.279	-0.287	-0.498	0.26	2.462	-0.96			0:00:25	0.98	-0.689	-0.327	0.114	-0.358		0.136	-0.012	-1.012	-0.274	1.059	0.629		0:00:25	-1.57	-1.69	-2.354	-1.786			0.921	0.117	1.883	0.378	-2.282	0.238		0:00:25	1.97	-1.69	1.749	-0.069
0:00:26	-5.337	0.37	-0.521	-0.037	-0.72		-1.966	-0.19	0.257	0.674	0.479	-2.654			0:00:26	-0.193	-0.606	-1.46	0.249	3.323		-0.662	0.34	1.076	0.103	-0.413	1.498		0:00:26	-3.371	-2.359	-0.31	-1.216			1.53	0.578	2.324	1.28	-2.095	0.625		0:00:26	0.258	-2.359	1.811	-0.687
0:00:27	-6.367	0.742	0.338	0.005	2.402		-1.473	0.785	-0.682	0.539	13.339	0.197			0:00:27	3.72	-0.569	-1.585	1.187	3.72		0.222	0.124	-2.118	0.09	3.379	-2.081		0:00:27	-4.55	-1.697	0.132	-1.872			1.164	0.167	0.313	0.25	3.668	1.281		0:00:27	-0.454	-1.697	2.24	-2.794
0:00:28	-5.104	1.286	-0.124	0.027	-1.776		-0.421	0.101	-0.356	0.89	11.775	-0.523			0:00:28	8.282	2.45	-1.868	0.222	0.05		-4.258	-0.019	3.134	-0.083	3.121	-1.425		0:00:28	1.242	-3.88	0.11	-3.507			1.059	0.074	0.681	-0.24	1.369	-5.51		0:00:28	-0.155	-3.88	2.143	-3.107
0:00:29	-0.87	-1.098	1.394	-0.096	-4.676		-1.912	0.501	-0.94	0.412	27.069	-3.088			0:00:29	6.118	1.524	-0.214	0.772	-0.304		-4.668	0.309	1.143	-0.779	2.095	0.993		0:00:29	-0.163	0.723	-1.987	-2.225			0.551	1.443	-0.786	0.318	-1.041	1.349		0:00:29	0.933	0.723	1.099	-2.844
0:00:30	-3.57	-1.718	0.456	0.203	-1.956		-1.599	-0.327	-0.502	0.329	13.683	-2.86			0:00:30	7.403	2.598	-0.546	1.436	4.213		-4.664	-1.097	-0.439	0.068	-1.013	-0.814		0:00:30	6.763	-2.977	1.997	-3.602			2.172	-1.587	-1.408	0.555	5.898	-1.641		0:00:30	0.456	-2.977	0.82	-3.653
0:00:31	-3.916	-0.076	0.342	0.067	1.476		-0.764	-0.179	-0.995	-0.165	6.29	-0.191			0:00:31	14.407	5.663	-0.712	1.924	0.739		-4.52	-0.786	1.39	0.004	-0.765	0.534		0:00:31	11.508	-0.283	0.717	-3.358			2.773	1.691	0.2	-0.189	2.344	0.15		0:00:31	0.844	-0.283	0.199	-4.63
0:00:32	0.179	-0.818	-1.038	-0.03	0.278		-2.393	0.001	-0.645	0.51	1.323	-1.338			0:00:32	9.918	5.965	-1.514	1.691	2.709		-0.406	-0.296	2.545	0.182	0.7	-2.377		0:00:32	12.999	-0.244	-0.36	5.781			1.596	-0.428	0.107	-0.759	3.043	-0.755		0:00:32	-3.223	-0.244	-2.783	-8.635
0:00:33	-1.174	-2.05	-1.09	0.213	-0.165		-1.085	-0.04	0.448	-0.381	-2.946	2.131			0:00:33	6.433	1.277	-0.455	0.887	0.314		-0.073	-0.468	0.014	-0.116	-2.2	-0.87		0:00:33	10.208	-0.898	6.602	12.387			0.951	-0.031	0.252	-0.606	9.117	0.736		0:00:33	-3.565	-0.898	0.716	-5.505
0:00:34	-1.463	-1.051	-1.879	0.332	-1.941		-1.461	-0.482	0.69	-0.206	-0.188	0.655			0:00:34	4.064	0.748	-2.031	1.459	4.543		-0.215	0.181	1.815	-0.003	-1.506	-2.545		0:00:34	6.548	-2.48	3.708	16.936			0.05	-0.038	-1.467	-0.069	14.581	-1.662		0:00:34	-1.333	-2.48	-1.464	-0.498
0:00:35	1.688	2.33	1.071	0.201	-1.012		-1.14	-0.002	0.827	0.165	-2.415	-0.35			0:00:35	2.842	2.269	-0.841	0.957	1.284		-0.298	0.102	0.24	-0.313	-2.571	1.945		0:00:35	2.684	-0.184	0.848	5.345			0.137	0.762	0.174	0.257	8.758	2.001		0:00:35	-1.943	-0.184	2.339	4.041
0:00:36	3.755	1.016	1.968	0.311	2.833		-1.811	-0.273	-0.945	-0.411	-0.091	-2.106			0:00:36	0.889	0.94	1.213	1.416	-2.362		-0.19	0.056	-0.64	-0.226	-0.872	-0.934		0:00:36	2.201	-1.318	-0.71	7.278			1.857	0.625	1.627	-0.689	5.573	-0.812		0:00:36	-3.173	-1.318	4.562	8.218
0:00:37	2.424	0.219	1.113	0.35	-0.903		1.164	-0.089	1.005	-0.014	-0.453	0.017			0:00:37	1.454	0.522	-2.091	0.495	4.096		-0.717	0.057	2.353	0.07	-3.098	-0.009		0:00:37	9.322	-1.744	-0.471	3.786			0.38	-0.093	-1.756	-0.548	0.971	1.738		0:00:37	-1.846	-1.744	2.731	6.369
0:00:38	2.878	0.13	1.882	0.103	-3.581		0.657	-0.136	-0.354	0.045	2.109	-3.525			0:00:38	2.28	-0.64	-1.157	0.463	4.415		-0.12	-0.655	1.994	0.191	-4.354	-2.206		0:00:38	5.716	-1.25	1.501	2.546			0.642	0.132	-1.398	-0.967	-1.406	-3.843		0:00:38	-0.269	-1.25	1.759	1.584
0:00:39	6.635	-1.601	1.267	0.336	0.514		-0.085	-0.257	-1.016	-0.351	-2.329	3.37			0:00:39	4.94	-1.73	-1.593	0.58	-1.573		-1.044	-0.248	0.402	0.761	-0.109	-1.679		0:00:39	4.597	-0.829	2.106	4.566			-1.202	-0.531	-0.785	-0.59	1.388	2.781		0:00:39	-0.342	-0.829	-0.376	13.775
0:00:40	6.794	-3.907	-1.195	0.047	-2.796		-0.014	-0.576	-1.063	-0.383	9.607	4.584			0:00:40	4.237	-1.754	-1.116	0.832	-0.189		0.723	0.06	-1.429	0.173	-4.28	-1.284		0:00:40	2.507	-0.266	1.718	3.573			-0.018	-2.013	2.097	0.098	0.201	0.869		0:00:40	2.09	-0.266	3.84	17.997
0:00:41	1.999	-3.441	-0.802	-0.06	-7.978		-0.186	0.095	0.182	0.369	7.541	-1.384			0:00:41	2.996	-2.997	0.201	1.815	-1.892		-1.079	0.296	-0.531	0.192	-4.084	-2.942		0:00:41	0.496	0.387	2.898	4.1			1.377	-0.966	0.992	-1.417	2.943	0.744		0:00:41	1.193	0.387	-1.97	14.509
0:00:42	-1.422	-3.536	-0.075	0.129	-5.982		-0.66	0.798	-1.119	0.04	5.439	0.015			0:00:42	4.54	-0.284	0.548	0.909	-1.529		0.68	-0.417	0.428	-0.637	-6.348	-0.749		0:00:42	-0.782	-0.446	2.686	-0.462			0.891	0.256	-0.038	-0.839	-2.41	1.772		0:00:42	2.737	-0.446	-1.871	5.21
0:00:43	-0.789	1.343	-0.551	0.387	0.039		-1.096	-0.283	-1.056	-0.6	-0.81	1.384			0:00:43	3.607	0.529	0.798	0.594	-2.968		0.051	-0.452	1.279	-0.121	-1.018	0.208		0:00:43	-1.475	1.733	1.585	-3.102			1.277	-0.92	0.863	-0.161	0.594	-3.118		0:00:43	1.795	1.733	0.335	7.441
0:00:44	0.2	1.725	0.686	0.087	-0.562		-0.255	-0.299	-0.161	-0.507	-0.667	3.677			0:00:44	3.451	-0.398	1.355	-0.139	-1.084		-0.357	-0.09	0.707	0.04	-2.536	-3.163		0:00:44	-2.449	1.656	-0.34	0.629			1.05	0.306	0.992	-0.819	0.195	0.761		0:00:44	1.542	1.656	-0.591	5.198
0:00:45	1.403	0.762	-1.08	0.207	5.097		0.194	-0.443	0.169	-0.736	-2.353	-1.377			0:00:45	-0.008	-1.519	1.699	0.321	1.482		-0.252	-0.387	-0.57	-0.405	-3.674	-3.498		0:00:45	-4.382	0.861	0.658	0.718			0.155	0.295	0.483	0.143	-1.654	-0.057		0:00:45	-1.176	0.861	-0.82	2.95
0:00:46	-1.455	0.379	1.067	0.186	6.501		-0.216	-0.512	0.426	0.408	-2.902	-0.312			0:00:46	0.615	1.86	-0.189	0.394	3.823		-1.09	-0.392	1.201	-0.002	1.483	-0.364		0:00:46	-4.204	-0.402	-1.697	2.94			-1.805	0	1.905	-0.047	-3.254	0.92		0:00:46	3.517	-0.402	0.133	2.534
0:00:47	-2.259	0.451	0.732	0.156	5.859		-0.325	-0.066	-0.179	0.376	-0.168	-0.094			0:00:47	3.188	0.292	-0.129	-0.257	0.314		-0.451	0.184	0.752	0.269	4.493	1.81		0:00:47	-1.246	-0.716	-1.504	1.025			-0.533	-1.033	1.015	-0.639	-1.635	1.75		0:00:47	4.504	-0.716	-3.623	4.107
0:00:48	1.325	3.407	1.461	0.294	0.817		0.341	0.228	-2.123	-0.784	-3.007	0.626			0:00:48	0.454	-0.109	0.393	-0.375	2.734		-0.472	0.025	-0.34	-0.122	0.903	0.303		0:00:48	1.16	-2.241	1.325	-1.207			0.2	-0.585	-0.377	-1.073	0.324	3.5		0:00:48	0.027	-2.241	-1.512	1.96
0:00:49	-0.19	0.859	0.418	0.35	-1.536		-0.669	-0.127	0.462	-0.158	-3.099	-1.322			0:00:49	0.25	3.531	0.232	0.985	-1.277		-0.22	-0.58	-0.462	-0.139	4.54	0.274		0:00:49	0.344	-0.091	-1.206	4.034			0.886	0.052	2.242	0.381	2.678	1.895		0:00:49	8.802	-0.091	-2.453	3.919
0:00:50	0.694	3.546	-1.418	0.184	-6.536		-1.266	-0.108	0.568	0.132	-3.757	-1.823			0:00:50	-1.514	3.994	0.228	-0.736	-4.079		0.901	0.016	0.227	-0.227	3.245	-2.413		0:00:50	0.892	1.187	-0.242	2.242			1.214	0.21	0.277	0.168	1.192	0.491		0:00:50	6.535	1.187	-1.29	0.802
0:00:51	0.761	1.461	-1.464	0.49	-1.897		0.06	0.759	-0.788	-0.589	-6.063	-1.678			0:00:51	3.229	0.887	0.251	0.585	-3.069		-1.649	-0.115	0.844	-0.066	4.759	-0.492		0:00:51	4.005	1.185	-1.173	-2.12			0.414	0.78	1.816	0.117	1.297	0.007		0:00:51	7.257	1.185	0.503	5.304
0:00:52	-1.477	2.047	-0.569	0.189	3.403		0.952	0.617	-1.725	-1.464	-6.606	7.7			0:00:52	4.248	-0.386	0.639	0.355	0.37		-0.935	0.132	-0.626	0.118	-0.657	1.325		0:00:52	5.06	-0.714	-3.143	2.067			1.374	-0.475	1.953	-1.004	-0.566	-2.163		0:00:52	7.602	-0.714	0.532	10.851
0:00:53	5.184	3.242	-1.388	0.328	0.707		-0.87	-0.055	-0.825	-1.029	-5.579	2.093			0:00:53	8.156	0.156	0.469	1.32	-0.586		-0.139	0.18	0.801	-0.053	-2.205	-0.712		0:00:53	0.629	-0.114	0.144	11.117			0.041	-1.172	0.922	0.995	2.991	-3.263		0:00:53	8.28	-0.114	0.36	9.4
0:00:54	1.56	2.105	-0.645	-0.038	-4.209		-1.907	0	-0.828	-1.317	-3.412	0.512			0:00:54	3.907	2.635	1.052	1.13	-0.864		0.497	-0.32	1.764	-0.049	0.371	1.538		0:00:54	1.985	1.584	5.519	3.966			-0.772	-0.417	1.253	-0.019	3.584	2.418		0:00:54	4.391	1.584	-1.669	5.783
0:00:55	-1.004	3.542	1.059	0.02	-4.985		-1.231	0.312	-0.46	-0.698	-0.151	0.855			0:00:55	4.129	2.247	0.613	1.987	0.099		1.686	-0.405	-0.073	0.248	-3.549	0.121		0:00:55	1.606	1.814	1.586	0.975			-0.774	-0.574	0.589	0.33	8.426	0.584		0:00:55	0.514	1.814	0.695	-2.764
0:00:56	3.124	1.199	0.061	0.108	1.062		-2.002	0.165	-0.53	-0.864	-4.904	-1.076			0:00:56	2.361	1.408	-0.243	1.265	2.26		0.322	-0.252	0.186	-0.14	-6.499	0.103		0:00:56	1.349	2.125	1.143	-0.251			-1.48	0.266	1.985	-1.509	4.375	-1.688		0:00:56	-0.219	2.125	0.286	-3.966
0:00:57	-0.127	-0.621	0.205	-0.202	12.142		-1.082	-0.31	0.478	-0.943	-3.666	-0.712			0:00:57	0.668	1.126	-1.175	1.417	1.821		0.558	0.282	0.828	-0.278	-2.786	0.993		0:00:57	0.907	2.052	0.003	-2.799			-0.889	-0.35	1.374	-1.586	7.557	0.033		0:00:57	-1.195	2.052	-0.938	-3.353
0:00:58	-0.842	0.479	-1.023	-0.002	6.639		-0.763	-0.79	-0.866	-0.33	-3.511	1.274			0:00:58	2.826	-0.838	-0.581	1.226	-0.331		-0.243	-1.033	-0.858	-0.27	-1.277	-2.327		0:00:58	1.931	-0.689	1.789	0.861			0.628	0.725	0.393	-0.244	2.926	-1.997		0:00:58	-2.019	-0.689	-0.794	-7.68
0:00:59	1.972	-0.792	-1.195	0.197	13.665		-1.709	-0.477	-0.364	0.328	-0.055	-0.262			0:00:59	0.261	-1.951	0.254	0.167	-1.839		0.297	0.658	0.622	-0.069	3.07	2.136		0:00:59	1.715	0.532	0.02	0.609			0.245	-0.112	-0.285	0.651	3.315	-1.754		0:00:59	-1.646	0.532	-0.379	-6.698
0:01:00	-0.065	2.187	-0.709	-0.037	11.326		-1.601	-0.305	-2.476	-0.399	0.302	-3.287			0:01:00	-3.12	-1.224	0.182	1.012	-0.499		-0.123	-0.421	0.173	-0.321	0.565	1.178		0:01:00	1.453	-0.668	0.302	8.458			0.461	0.911	-0.857	1.297	0.089	-2.309		0:01:00	1.224	-0.668	1.507	-7.696
0:01:01	-4.267	3.24	-1.034	-0.096	17.207		-1.762	0.298	0.28	-0.689	-0.371	-0.278			0:01:01	-1.387	3.241	0.89	1.077	1.394		0.229	-0.156	1.194	-0.173	-0.78	0.188		0:01:01	0.658	0.708	0.546	4.825			-1.38	-0.163	0.366	0.708	-2.488	0.737		0:01:01	1.551	0.708	1.273	-8.421
0:01:02	-4.815	0	0.902	0.178	14.177		0.716	0.411	-0.363	-0.912	-0.16	-0.992			0:01:02	-1.741	3.834	-0.438	1.158	0.018		-0.062	-0.107	0.201	-0.296	0.853	-0.815		0:01:02	1.526	3.669	-0.663	0.83			-0.951	1.667	1.06	0.055	-0.805	-2.69		0:01:02	-1.115	3.669	-1.37	-9.26
0:01:03	3.419	0.451	1.024	-0.194	3.255		-1.164	-0.532	-0.363	-1.287	-1.79	0.37			0:01:03	-3.024	4.985	-0.161	1.025	-1.765		-0.708	-0.059	0.823	-0.17	-0.363	-3.652		0:01:03	0.197	2.654	2.156	3.347			0.631	0.123	0.536	-1.367	1.159	0.241		0:01:03	0.383	2.654	-0.473	-10.189
0:01:04	3.571	-0.302	0.105	-0.014	9.611		-1.435	0.011	-0.523	-0.546	9.812	0.101			0:01:04	-3.083	2.587	-0.51	1.506	-0.989		0.447	0.02	0.96	0.44	-1.221	-0.426		0:01:04	5.184	2.333	0.021	0.695			2.719	0.315	0.443	0.992	-1.595	-1.962		0:01:04	3.232	2.333	0.647	-8.205
0:01:05	4.551	2.185	0.485	-0.286	16.686		-1.154	-0.735	-1.567	-0.423	10.123	0.702			0:01:05	-2.729	3.532	-1.081	1.8	4.842		0.741	-0.236	0.57	-0.106	1.127	-0.605		0:01:05	3.095	-0.286	0.283	0.623			0.623	-0.386	0.974	1.765	-0.177	-1.084		0:01:05	-0.84	-0.286	-2.863	-9.689
0:01:06	2.708	5.875	0.512	-0.063	7.937		0.335	-0.476	-0.051	-0.237	1.694	-0.462			0:01:06	-2.744	5.953	0.226	1.12	2.327		-0.199	0.219	-0.641	0.251	-2.815	-0.055		0:01:06	0.238	-0.068	0	-0.604			-0.313	-1.04	1.935	0.515	-1.277	2.26		0:01:06	0.055	-0.068	-0.888	-9.642
0:01:07	-1.273	4.526	1.074	-0.174	7.641		0.802	-0.519	1.028	-0.59	5.3	-2.964			0:01:07	-1.888	2.858	-0.235	0.28	1.483		-0.152	0.256	-1.929	0.046	-1.974	-1.791		0:01:07	-2.255	-1.308	2.881	-2.12			-0.842	0.065	0.857	-0.181	0.562	1.739		0:01:07	-1.886	-1.308	-0.672	-13.374
0:01:08	-2.867	2.703	0.203	-0.273	17.932		0.556	-0.552	-1.974	-0.347	14.623	0.425			0:01:08	-1.394	-0.93	-0.791	0.806	6.779		0.516	0.038	-0.997	-0.42	-0.64	0.441		0:01:08	-2.88	-1.183	-1.579	2.802			-0.47	0.831	0.293	-0.63	1.023	-2.482		0:01:08	-0.032	-1.183	2.112	-13.734
0:01:09	0.305	0.78	0.27	-0.307	19.549		-0.726	-0.233	-0.212	-1.397	26.915	1.588			0:01:09	0.339	-0.143	-0.368	-0.626	8.444		-0.673	-0.3	-0.038	-0.069	0.044	0.163		0:01:09	-1.283	-1.827	-2.006	9.595			0.087	0.158	1.729	0.04	2.227	-3.48		0:01:09	-0.943	-1.827	1.812	-11.168
0:01:10	0.875	2.659	-0.214	-0.261	9.974		-0.999	-0.084	0.044	-0.998	17.811	-1.136			0:01:10	-1.443	0.645	0.054	0.007	4.174		0.697	0.163	-0.221	-0.145	1.088	0.951		0:01:10	2.417	-2.033	-2.263	4.924			1.394	0.604	-1.105	-0.212	3.588	-1.937		0:01:10	-0.166	-2.033	-0.376	-10.038
0:01:11	3.323	5.95	-0.026	-0.295	3.086		0.129	-0.409	-0.865	-1.018	12.976	-1.627			0:01:11	0.603	-0.434	-0.216	-0.286	3.258		0.104	-0.504	-0.1	-0.34	-2.648	0.712		0:01:11	0.408	-0.599	-0.519	0			1.398	0.416	0.451	0.615	4.644	-0.393		0:01:11	0	-0.599	1.789	-9.088
0:01:12	3.117	7.219	-0.143	-0.357	0.796		1.817	-0.465	-0.74	-0.999	10.964	-1.601			0:01:12	2.288	1.524	-0.678	0.086	-0.776		-0.046	-0.341	-0.676	-0.133	-1.644	-2.146		0:01:12	-0.726	-1.494	0.292	-3.507			0.945	-0.13	0.976	-0.729	2.167	1.134		0:01:12	-0.722	-1.494	-0.274	-9.434
0:01:13	1.398	2.826	-0.337	-0.38	-2.608		0.253	-0.127	-1.547	-1.217	5.26	-0.938			0:01:13	-0.454	0	-1.173	-0.737	-1.027		0.686	-0.413	-1.13	0.092	-0.259	-2.706		0:01:13	-0.456	-0.752	-0.889	-0.608			-1.05	0.037	-2.067	0.872	1.256	3.119		0:01:13	-3.881	-0.752	2.773	-10.123
0:01:14	-1.219	1.11	-1.002	-0.314	7.582		-1.278	-0.201	0.073	-0.214	14.436	0.585			0:01:14	-2.953	1.827	-0.716	0.702	0.14		-0.055	-0.313	0.829	-0.054	0.822	3.191		0:01:14	2.373	-1.132	-1.539	-0.291			-0.708	1.552	-3.083	1.057	1.831	2.244		0:01:14	-4.22	-1.132	-3.554	3.375
0:01:15	-0.519	1.802	0.428	-0.14	2.222		0.153	-0.083	-0.965	-0.118	10.785	-2.094			0:01:15	-1.98	2.32	-0.677	0.81	0.349		1.176	0.147	0.994	-0.492	-2.074	1.81		0:01:15	2.62	-0.401	-2.511	0.016			1.695	0.19	-0.349	1.102	0.726	-5.941		0:01:15	-1.763	-0.401	0.458	0.24
0:01:16	-2.944	1.47	1.32	-0.029	-0.346		1.606	0.024	-0.661	-0.425	3.927	0.815			0:01:16	0.577	2.018	-1.312	0.241	-0.693		1.332	-0.758	1.729	0.075	-2.918	0.973		0:01:16	2.117	-0.184	-2.232	-3.125			-0.632	-0.037	-1.31	0.812	5.881	-0.434		0:01:16	-1.084	-0.184	-1.828	-1.534
0:01:17	4.223	-0.602	2.949	-0.128	-2.782		1.077	-0.435	-0.824	-0.177	0.049	-4.534			0:01:17	1.944	0.725	1.061	-0.141	-0.628		0.533	-0.072	2.058	0.257	-6.308	7.805		0:01:17	0.475	1.149	-2.915	1.102			3.118	-0.402	-2.307	0.919	5.809	0.017		0:01:17	0.937	1.149	-1.545	6.31
0:01:18	2.677	-0.913	-0.489	-0.34	-3.168		1.351	-0.683	-0.41	-0.289	0.918	0			0:01:18	-0.441	0.244	0.244	0.703	0.85		0.124	-0.004	1	-0.075	-3.307	2.555		0:01:18	1.718	0.926	-2.084	-4.693			3.887	0.857	-0.011	-0.243	4.445	-2.266		0:01:18	2.445	0.926	0.89	6.37
0:01:19	2.407	-1.359	1.24	-0.204	-2.1		0.182	0.042	-1.571	-0.271	0.834	1.709			0:01:19	-1.114	-1.343	2.37	-0.688	2.904		-1.63	-0.12	0.171	-0.044	-3.649	4.35		0:01:19	3.141	2.056	-3.317	-7.146			2.832	-1.07	-2.441	-0.414	1.325	0.998		0:01:19	-1.915	2.056	1.427	0.816
0:01:20	3.541	-2.961	-0.316	-0.027	-4.728		0.157	0.385	0.316	-0.431	1.782	-1.855			0:01:20	1.469	-2.306	1.847	-0.088	2.8		-3.732	-0.423	-2.139	0.155	-1.719	1.774		0:01:20	5.643	3.311	-1.829	0.65			1.288	-0.094	-0.125	0.469	0.468	1.721		0:01:20	0.033	3.311	0.47	-0.702
0:01:21	-1.366	-1.629	-0.627	0.083	-2.957		0.437	0.038	-1.307	-0.092	0	-0.473			0:01:21	1.565	0.371	1.029	-0.236	1.828		-3.102	-0.482	-0.053	-0.236	-1.635	-0.101		0:01:21	12.583	4.797	-2.836	10.906			1.695	-1.056	-0.489	-0.14	1.395	3.943		0:01:21	3.158	4.797	-3.142	-3.475
0:01:22	1.295	-1.429	1.237	-0.115	-4.77		-0.15	-0.869	-1.197	-0.717	-2.441	-0.303			0:01:22	0	1.2	4.025	0.736	2.036		-3.424	0.594	-0.113	-0.546	-3.619	2.146		0:01:22	6.854	5.25	-3.773	5.965			4.129	0.587	-0.795	-0.399	-0.54	3.254		0:01:22	-3.411	5.25	1.653	-1.561
0:01:23	0.666	0.212	2.158	-0.152	5.507		-0.703	0.691	0.318	-1.152	-1.591	-1.764			0:01:23	-0.416	-0.394	2.28	-0.124	0.336		-3.64	-0.108	0.78	-0.185	4.54	-2.635		0:01:23	4.548	4.36	-3.163	4.259			3.002	0.391	-0.356	0.608	-2.757	-0.741		0:01:23	-4.102	4.36	-2.081	-2.071
0:01:24	1.662	1.533	-0.022	-0.121	3.901		-0.586	0.622	0.151	-0.532	0.912	0.935			0:01:24	0.865	5.065	2.223	-0.723	1.654		-3.038	0.597	0.894	-0.138	1.894	0.768		0:01:24	-0.506	2.385	-4.191	1.708			0.861	-0.198	-1.078	0.005	-0.762	-1.92		0:01:24	1.614	2.385	0.308	7.566
0:01:25	-1.585	2.75	-0.446	-0.243	6.613		-0.457	-0.038	0.387	0.182	-2.841	-0.897			0:01:25	1.491	4.848	1.448	-1.447	9.969		-2.286	-0.386	0.784	0.34	0.907	-1.125		0:01:25	0.087	3.121	-2.328	0.14			1.744	1.297	-0.775	0.806	0.379	-2.187		0:01:25	1.151	3.121	-1.074	8.719
0:01:26	5.011	9.176	-0.51	-0.177	4.242		0.09	0.263	0.735	-0.863	0.444	-2.218			0:01:26	2.246	1.324	1.729	-1.361	7.805		-2.668	0.163	1.409	-0.019	6.991	0.866		0:01:26	-1.014	2.935	-2.081	-1.006			-0.325	-0.426	-2.462	-0.234	-2.35	-1.64		0:01:26	4.078	2.935	-0.428	4.322
0:01:27	0.621	10.292	0.834	-0.14	0.621		1.451	-0.113	-0.205	-0.954	0.381	0.643			0:01:27	-1.184	1.1	0.898	-1.454	9.956		1.822	-0.104	1.455	-0.302	7.671	-3.514		0:01:27	-1.089	1.306	-2.336	6.428			-0.568	0.464	-2.305	-0.451	1.193	4.372		0:01:27	2.408	1.306	-2.132	1.75
0:01:28	0.144	9.097	-0.145	-0.426	-8.425		0.05	0.17	0.168	-0.876	-4.804	-3.059			0:01:28	-1.856	0.101	2.262	-0.691	9.23		0.752	-0.159	1.58	0.072	1.652	-0.359		0:01:28	-0.29	1.795	-2.849	6.142			-1.157	0.593	-0.958	-0.054	-3.42	-3.935		0:01:28	1.007	1.795	-0.494	-2.619
0:01:29	-2.152	9.92	-0.22	-0.066	4.389		1.157	0.543	0.057	-1.173	-3.973	-1.476			0:01:29	-1.082	-0.056	2.197	-1.564	6.693		0.721	0.057	-0.749	0.135	0.495	-1.824		0:01:29	-1.286	-0.832	-3.416	3.698			-0.219	-1.617	-2.719	-0.222	-2.494	-1.484		0:01:29	-0.672	-0.832	0.827	15.322
0:01:30	7.22	5.277	-0.062	-0.1	11.15		0.505	-0.049	0.165	-1.119	-6.659	2.795			0:01:30	-2.395	0.504	0.928	-1.127	7.861		0.607	-0.414	1.005	0	-1.728	0.979		0:01:30	-4.451	-0.067	-1.281	0.567			1.114	-0.221	0.328	-0.574	-1.057	0.739		0:01:30	-0.293	-0.067	2.094	12.199
0:01:31	3.991	1.9	2.344	-0.062	3.612		0.16	-0.011	-0.004	-0.833	-4.318	3.17			0:01:31	-2.185	1.457	0.247	-0.403	6.406		1.948	-0.387	-0.039	-0.267	-0.343	1.46		0:01:31	-3.845	0.421	-0.334	5.771			1.601	-0.05	-0.585	0.959	-2.341	2.029		0:01:31	8.584	0.421	0.019	5.585
0:01:32	0.788	-0.893	1.023	-0.381	4.514		0.346	-0.552	-0.209	-0.177	3.999	-0.591			0:01:32	-4.5	-1.35	-0.743	-0.891	8.039		0.954	0.295	0.752	0.104	-0.881	-1.178		0:01:32	-2.361	-0.56	0.584	5.736			1.734	0.387	-1.776	-0.257	-2.507	1.37		0:01:32	3.952	-0.56	-1.141	10.966
0:01:33	-3.764	-1.619	0.707	-0.287	0.564		0.812	-1.065	-2.625	-0.975	2.203	-2.782			0:01:33	-3.086	-1.132	-0.046	-0.306	2.016		1.397	0.303	1.421	-0.479	-0.143	-1.371		0:01:33	-2.544	-0.789	-2.015	5.363			1.289	-0.393	-0.222	0.607	-1.045	1.182		0:01:33	-0.089	-0.789	1.697	8.639
0:01:34	-4.694	0.091	0	-0.306	0.955		0.319	-0.599	-0.911	-1.549	11.964	-3.596			0:01:34	-3.83	1.702	2.308	-0.783	-1.823		1.175	-0.528	-0.182	-0.206	0.739	1.922		0:01:34	-2.494	-1.048	-3.85	6.482			-0.484	-0.396	-0.316	-0.358	-1.508	-0.621		0:01:34	3.019	-1.048	1.248	1.227
0:01:35	-1.108	3.11	0.261	-0.223	7.728		0.26	-0.899	-0.333	-0.403	5.442	1.208			0:01:35	-3.623	6.355	0.239	-0.449	1.753		0.248	-0.262	1.982	-0.08	6.114	0.003		0:01:35	-3.213	-1.724	-1.718	5.645			-0.668	-1.06	-2.546	-0.144	4.973	-1.703		0:01:35	0.962	-1.724	0.255	6.894
0:01:36	-2.682	7.15	0.548	-0.216	4.482		-0.157	-0.219	-0.372	-0.773	4.574	0.125			0:01:36	-3.352	2.029	0.35	-0.216	0.755		0.39	-0.423	-0.386	-0.092	0.614	0.637		0:01:36	-3.921	-1.067	-4.805	-1.06			-0.04	-0.208	-1.046	-0.594	1.03	-0.721		0:01:36	1.461	-1.067	0.083	10.359
0:01:37	-1.279	4.788	-0.951	-0.366	1.841		-0.132	-0.486	-0.61	0.088	0.365	-2.373			0:01:37	-3.033	0.119	0.422	-1.382	-2.5		0.851	-0.153	0.512	-0.352	-0.811	-0.591		0:01:37	-5.645	-1.072	-1.42	-1.553			-1.517	-0.706	-1.722	-0.827	-1.282	1.444		0:01:37	-2.274	-1.072	-0.622	3.352
0:01:38	-3.595	7.819	-1.467	-0.23	-0.366		-1.19	-0.023	-1.023	-0.28	0.739	-0.262			0:01:38	-0.473	-0.969	1.289	-0.215	8.251		0.592	-0.069	2.057	0.07	-3.786	-2.387		0:01:38	-2.833	-1.292	-1.778	-6.058			0.387	-0.113	-1.147	-0.083	-0.911	3.201		0:01:38	-4.072	-1.292	-1.47	3.172
0:01:39	-1.463	9.399	-0.354	-0.334	0.468		-2.016	-0.148	-1.91	-0.303	-1.642	-0.13			0:01:39	0.713	-1.297	0.717	0.506	3.253		0.712	0.091	-0.511	-0.088	-2.97	-0.365		0:01:39	-0.878	0.405	-2.534	-3.939			0.367	-0.212	-1.372	-0.439	2.223	-3.278		0:01:39	0.174	0.405	-0.528	5.971
0:01:40	4.242	8.935	-0.13	-0.098	-1.529		-0.273	0.274	0	-0.176	-2.561	0.991			0:01:40	1.051	0.844	0.988	-0.2	3.415		0.652	-0.314	1.46	0.28	6.074	0.847		0:01:40	-1.895	-0.8	-4.538	-0.179			-0.514	0.536	1.022	0.077	1.671	-1.898		0:01:40	1.45	-0.8	0.294	4.974
0:01:41	-1.276	5.121	0.819	-0.192	1.174		0.784	0.335	0.005	-0.5	1.746	0.927			0:01:41	-0.2	4.904	-0.077	0.12	-3.061		0.791	-0.251	2.086	0.088	6.049	1.165		0:01:41	-0.958	-0.599	-4.251	8.669			-0.171	-0.105	-0.559	0.067	0.44	-1.108		0:01:41	-0.715	-0.599	-3.327	1.169
0:01:42	-2.808	1.37	-0.254	-0.23	4.017		-0.349	0.505	0.317	-0.289	2.281	-1.084			0:01:42	-1.005	5.821	-0.024	-0.702	-4.396		0.609	0.099	0.897	-0.006	4.78	-0.924		0:01:42	1.311	-2.715	-3.211	5.491			1.77	-0.19	-0.694	-0.238	-3.023	0.102		0:01:42	-1.92	-2.715	-1.058	1.114
0:01:43	-0.844	1.7	1.875	-0.306	0.874		-0.641	0.176	0.641	-0.379	2.928	-0.408			0:01:43	-1.09	5.273	1.286	-0.938	-4.431		0.28	-0.004	2.31	0.577	4.522	-0.343		0:01:43	3.082	0.129	-4.263	1.174			2.535	-0.624	-0.994	1.226	-2.872	3.285		0:01:43	-2.623	0.129	0.103	5.147
0:01:44	3.329	2.174	-0.077	-0.126	0.439		-0.931	0.117	-1.148	-0.109	1.416	-1.306			0:01:44	-3.169	2.819	0.618	0.019	-1.983		-0.058	-0.188	0.284	0.206	4.842	2.978		0:01:44	9.937	-1.165	0.829	1.751			-0.271	-0.221	0.493	-0.332	-0.855	0.972		0:01:44	3.488	-1.165	1.118	14.556
0:01:45	1.607	3.837	-0.83	-0.129	-4.424		-1.282	0.394	0.407	0.212	-2.091	0.518			0:01:45	-2.737	11.556	0.154	-0.161	-5.648		-0.314	0	-0.528	0.26	1.407	0.63		0:01:45	4.917	-2.284	3.822	-2.905			-0.252	1.715	2.208	0.316	-1.359	-0.765		0:01:45	1.298	-2.284	0.985	12.512
0:01:46	1.082	1.796	-0.636	-0.185	5.053		-0.283	0.176	-0.73	-0.012	-3.563	-1.002			0:01:46	-0.624	8.138	0.517	-1.142	0.171		-0.698	-0.651	3.871	0.105	-2.267	1.108		0:01:46	3.531	-2.466	4.074	-1.784			1.566	-1.14	2.03	-0.607	-0.66	-2.043		0:01:46	1.533	-2.466	0.923	6.683
0:01:47	4.614	1.97	-0.696	0.224	11.134		-0.505	-0.532	0.662	-0.32	-3.858	0.92			0:01:47	1.704	7.372	0.628	-1.196	-2.753		-0.497	0.506	1.617	-0.026	1.197	0.59		0:01:47	1.255	0.393	1.331	-5.453			-1.32	1.165	2.415	1.679	-1.525	0.682		0:01:47	-1.674	0.393	-2.987	2.471
0:01:48	-0.039	-2.642	0.232	-0.046	9.635		0.668	-1.161	-0.339	0.965	-2.887	0.313			0:01:48	-0.25	7.006	-0.209	-1.268	-1.547		-0.405	-0.008	1.459	-0.195	-3.203	1.073		0:01:48	10.688	-1.972	1.231	-5.355			-1.078	0.573	0.785	0.534	-3.125	1.451		0:01:48	-3.42	-1.972	-0.791	0.566
0:01:49	-2.504	-2.392	-0.303	0.083	6.453		-1.511	-0.552	1.061	-0.276	-7.416	-2.49			0:01:49	-0.448	3.844	-1.029	-0.127	-2.284		-0.615	0.097	-0.997	-0.384	0.427	1.181		0:01:49	12.572	0.162	1.971	-3.902			-0.437	0.502	-1.02	0.816	1.304	-0.876		0:01:49	-0.117	0.162	-0.434	14.397
0:01:50	0.88	-2.557	2.021	0	5.588		-1.097	-0.955	1.239	-1.104	-5.32	-2.65			0:01:50	-0.386	1.891	0.411	-0.781	3.88		-0.058	0.634	1.529	0.117	2.938	0.413		0:01:50	5.928	-0.639	2.428	-1.051			-2.604	0.58	-0.691	0.479	0.961	-5.054		0:01:50	-1.132	-0.639	-1.697	7.013
0:01:51	5.84	-3.466	0.307	-0.143	0.579		-0.2	-1.173	0.766	-0.193	-6.337	2.713			0:01:51	-0.912	2.603	0.878	0.31	8.426		0.041	-0.384	0.168	0.262	3.415	-0.231		0:01:51	2.327	-0.42	2.746	3.717			-0.262	0.17	-1.264	0.431	1.909	0.842		0:01:51	-1.663	-0.42	1.354	5.711
0:01:52	1.296	-0.349	1.883	-0.215	3.788		-0.598	-0.985	-0.001	-0.231	-2.025	0.294			0:01:52	-0.755	0.162	0.262	-0.514	3.083		-0.073	0.592	1.002	0.016	1.259	0.622		0:01:52	2.858	0.357	4.161	4.65			0.139	0.49	0.265	1.512	-1.056	0.846		0:01:52	-1.2	0.357	1.002	4.77
0:01:53	-0.303	-1.1	2.759	-0.184	0.121		0.065	-0.192	0.903	-0.029	-2.368	4.435			0:01:53	1.485	-0.106	-0.218	-0.995	0.011		-0.035	0.432	0.472	-0.49	0.012	0.042		0:01:53	1.435	1.522	0.941	7.859			3.028	0.771	1.788	-0.592	1.214	0.07		0:01:53	-1.926	1.522	0.964	6.237
0:01:54	2.164	-0.128	1.21	-0.211	0.125		-0.804	-0.873	-1.203	0.555	-3.176	4.121			0:01:54	4.231	0.606	-0.197	-1.568	3.65		0.237	-0.03	0.561	0.111	1.472	-0.575		0:01:54	-1.745	2.14	-1.008	6.511			1.399	-0.519	-0.277	0.222	-4.007	-3.618		0:01:54	-1.386	2.14	0.264	4.591
0:01:55	4.289	-2.492	1.259	-0.151	-3.774		-0.659	-1.088	0.877	0.024	-3.928	-0.57			0:01:55	4.282	0.522	-0.186	-0.919	6.111		-0.677	0.253	1.987	0.185	-0.621	-2.697		0:01:55	-3.093	1.015	0.372	3.64			-0.08	0.637	-2.014	1.589	-0.673	-0.846		0:01:55	-1.769	1.015	0.867	2.482
0:01:56	2.568	2.979	3.704	-0.114	-8.883		-0.646	-0.943	-0.011	-0.199	-0.857	1.035			0:01:56	1.45	0.392	-1.216	-0.331	2.098		-0.665	-0.047	0.879	-0.261	-2.85	1.659		0:01:56	13.305	1.443	-0.608	3.145			-0.062	-1.089	0.437	-0.674	-1.113	0		0:01:56	-0.635	1.443	1.035	-0.292
0:01:57	0.601	3.061	0.954	-0.081	-4.461		1.29	-0.317	0.612	-0.933	-2.177	-0.24			0:01:57	-0.43	0.095	0.352	-1.483	3.797		-1.148	0.204	1.92	-0.003	0.859	-1.186		0:01:57	12.345	-1.167	1.291	-0.217			-1.064	1.605	-1.828	0.552	-0.082	-0.087		0:01:57	4.762	-1.167	0.794	0
0:01:58	-0.182	5.938	1.382	0.115	-3.797		0.281	-1.433	1.261	0.733	-3.058	-0.384			0:01:58	-1.399	2.105	-1.852	-1.189	8.271		-0.525	0.13	2.486	-0.108	2.358	2.144		0:01:58	15.381	-0.048	-1.876	-0.696			0.473	1.202	1.701	-0.581	4.962	-0.646		0:01:58	11.654	-0.048	-0.251	1.28
0:01:59	-0.012	5.5	1.563	-0.019	-0.537		0.994	-0.451	1.175	0.714	-6.381	2.75			0:01:59	-0.537	0.122	0.103	0.11	5.473		-0.012	0.177	2.178	-0.172	-1.899	0.626		0:01:59	12.763	0.373	1.925	3.089			-0.105	-0.835	1.637	0.821	3.807	-1.08		0:01:59	8.299	0.373	-2.525	0.193
0:02:00	3.565	7.92	0.125	0.115	0.9		0.597	-1.152	-0.772	1.116	-5.633	1.292			0:02:00	-0.328	-1.528	-0.416	-0.75	10.579		-0.454	-0.558	1.739	-0.092	-2.7	-0.321		0:02:00	6.303	-0.711	9.106	7.947			-1.119	1.733	1.638	-0.667	-0.842	-1.196		0:02:00	8.009	-0.711	-0.126	-4.806
0:02:01	0.544	4.908	-1.214	0.042	-1.623		0.192	-0.789	0.241	1.364	-3.7	-1.768			0:02:01	-1.514	-1.463	-1.299	-0.617	10.743		0.076	0.014	1.022	-0.04	-2.624	-2.62		0:02:01	3.279	0.602	3.998	4.998			0.809	0.249	0.693	0.541	4.862	0.709		0:02:01	4.747	0.602	-2.96	-4.593
0:02:02	-2.322	1.402	-1.19	0.131	-4.943		0.006	-0.782	0.623	0.52	-5.03	-1.492			0:02:02	0.32	0.432	0.405	0.507	9.814		-0.29	0.006	-1.065	-0.539	2.056	-0.557		0:02:02	3.025	1.511	1.395	5.374			1.193	1.322	-1.015	-0.566	1.468	-3.535		0:02:02	1.507	1.511	-0.527	-4.386
0:02:03	-3.716	1.18	0.604	0.051	-4.465		0.574	-0.71	-0.048	-0.003	-6.314	1.887			0:02:03	1.913	-0.276	-0.111	-1	7.267		-0.998	-0.193	1.753	-0.12	3.01	0.463		0:02:03	-0.955	1.167	2.16	-1.422			-1.504	-0.675	-0.32	-0.6	-2.159	-1.549		0:02:03	-0.774	1.167	-0.501	-5.892
0:02:04	-1.534	4.343	0.621	0.285	2.229		-0.387	-0.242	0.604	-0.246	1.792	0.155			0:02:04	2.492	2.754	2.799	-0.066	7.212		-0.684	0.528	0	0.122	1.01	-2.46		0:02:04	-3.102	0.025	3.208	-0.568			0.148	1.117	1.6	1.938	-1.683	0.577		0:02:04	-0.497	0.025	0.029	-5.01
0:02:05	-2.891	1.288	1.221	0.362	-2.358		0	-0.696	0.058	-0.25	1.095	-1.677			0:02:05	1.636	0.544	4.5	-0.372	9.475		0.657	-0.043	1.741	0.03	1.404	0.094		0:02:05	-5.334	-1.056	3.141	1.062			1.298	0.769	1.629	0.232	0.496	1.273		0:02:05	-0.15	-1.056	2.291	-1.474
0:02:06	-1.382	2.335	0.64	0.243	-2.583		-0.413	-0.12	0.731	-0.072	6.188	1.709			0:02:06	8.6	-1.523	4.288	-0.064	0.707		0.673	0.222	0.986	0.182	4.579	-2.234		0:02:06	-5.538	-0.617	0.959	5.398			0.121	-1.208	-0.425	0.258	2.188	-3.299		0:02:06	-2.86	-0.617	-1.372	-1.108
0:02:07	-0.781	0.567	-0.204	0.426	-2.364		-0.409	-0.354	-0.315	0.021	0.754	2.487			0:02:07	5.868	1.679	2.84	-0.354	-0.168		1.428	-0.964	0.625	0.403	6.705	0.36		0:02:07	-6.548	0.661	1.748	8.542			-0.599	-0.472	1.545	1.046	-0.341	-0.389		0:02:07	-1.795	0.661	0.098	-3.438
0:02:08	-0.019	0.731	1.561	0.378	0.842		-0.931	-0.421	0.036	-0.336	-3.127	2.277			0:02:08	1.739	0.62	0.296	-0.202	6.123		1.545	0.312	1.527	-0.31	4.701	-1.253		0:02:08	-6.653	-1.043	1.26	3.893			-0.087	-0.264	-2.495	-0.052	1.683	-0.041		0:02:08	5.293	-1.043	0.746	-8.342
0:02:09	0	-2.065	0.026	0.113	0		-0.93	0.15	-0.11	-0.212	-2.073	0.001			0:02:09	1.659	0.773	0.635	0	10.245		1.672	-0.008	1.411	-0.001	2.116	-0.715		0:02:09	-4.851	-1.315	2.383	2.223			-0.686	0.673	0.556	0.226	-1.152	-0.807		0:02:09	5.356	-1.315	-0.933	-10.382
0:02:10	0.764	-3.779	-0.061	0.262	-4.658		-0.441	-0.15	-0.368	0.27	1.83	6.196			0:02:10	4.844	-2.623	0.973	0.204	5.459		0.911	0.269	0.138	0.233	-2.679	1.685		0:02:10	-5.809	-1.431	-0.474	2.972			0	-0.103	0.305	0.127	-1.189	-0.775		0:02:10	5.342	-1.431	-0.146	-5.014
0:02:11	0.277	-3.361	-0.131	0.16	0.304		0.719	-0.311	1.473	0.083	-0.919	2.367			0:02:11	0.79	1.078	0.983	-0.303	0.809		-0.564	-0.462	1.389	-0.595	-0.922	0.991		0:02:11	-7.444	2.522	-1.977	-3.229			-1.067	0.521	-0.081	-0.796	0.736	-1.873		0:02:11	2.56	2.522	-2.182	-7.935
0:02:12	-0.973	-4.756	-0.942	0.36	-5.047		0.678	0.076	-1.163	0.047	-1.006	0.795			0:02:12	-0.423	1.815	-1.142	-0.161	1.77		1.318	0.723	-0.777	0.144	4.526	0.064		0:02:12	-6.896	1.462	-0.191	1.088			-1.146	1.684	0.226	-1.04	-1.899	0.054		0:02:12	-1.13	1.462	0.865	-9.728
0:02:13	-2.097	-2.832	-0.331	0.219	-0.236		-0.234	-0.39	1.513	-0.067	9.638	0.305			0:02:13	0.021	-1.73	-0.888	-0.79	-1.83		1.105	0.006	-0.631	0.447	-0.18	0.001		0:02:13	-6.218	0.354	-1.147	5.304			-0.474	-0.07	1.146	0.057	-2.447	0.661		0:02:13	-2.621	0.354	0.01	-6.068
0:02:14	-3.46	-0.177	-0.366	0.593	-0.716		-0.161	-0.193	0.375	0.252	6.138	1.872			0:02:14	0.728	-1.564	0.17	-0.22	-2.397		1	0.151	0.165	0.043	-2.522	0.423		0:02:14	-4.338	1.151	-1.125	3.98			0.455	-0.852	0.728	0	4.399	-2.204		0:02:14	-0.58	1.151	0.616	-3.972
0:02:15	-3.811	-1.531	-0.689	0.508	2.528		0.109	0.114	0.331	-0.683	4.919	-1.472			0:02:15	-0.083	3.534	-1.167	-0.414	-3.119		-0.6	0.342	0.223	-0.19	1.237	1.727		0:02:15	-4.499	0.825	-2.476	0.455			0.043	1.901	0.941	-0.532	2.03	-1.231		0:02:15	-3.794	0.825	-1.379	-3.188
0:02:16	-1.614	-4.315	0.034	0.002	-0.45		-0.214	1.024	-0.192	0.107	-0.375	0.675			0:02:16	-1.134	1.409	-1.725	0.054	-1.86		0.261	0.633	-1.463	0.068	0.348	-0.404		0:02:16	-0.952	1.224	3.631	-0.939			0.223	-1.47	-0.736	0.273	4.361	-0.618		0:02:16	-3.36	1.224	-0.897	-4.02
0:02:17	-1.242	-5.495	-0.312	0.28	-2.761		0.807	0.538	0.685	-0.329	7.174	1.768			0:02:17	1.037	6.087	0.203	0.206	-0.397		-0.893	0.143	0.265	-0.141	0.817	0.052		0:02:17	0.839	0.519	2.934	0.973			-0.077	-0.829	0.298	-1.153	4.056	0.879		0:02:17	-3.727	0.519	-0.324	-4.367
0:02:18	-3.667	-4.873	1.834	0.315	-4.974		-0.242	0.775	0.201	-0.259	1.746	-2.025			0:02:18	-0.409	4.996	-0.272	-0.128	-1.086		0.27	-0.233	-1.15	0.551	2.384	1.039		0:02:18	-2.987	-2.688	6.009	-3.474			0.483	1.38	1.008	-0.794	-0.645	0.826		0:02:18	-6.458	-2.688	2.907	-10.503
0:02:19	-4.909	-4.113	0.346	0.399	0.917		-0.149	0.241	-0.417	0.133	-2.872	-3.18			0:02:19	-0.588	0.831	0.139	0.094	-1.877		1.399	-0.204	-1.042	0.299	1.679	-1.621		0:02:19	-2.315	1.45	1.488	-0.376			-0.874	-0.058	0.396	0.181	1.261	2.138		0:02:19	-4.995	1.45	0.974	-10.016
0:02:20	0.084	-3.163	0.603	0.135	5.38		-0.736	0.335	1.056	0.91	-4.649	-0.86			0:02:20	0.041	-0.498	0.318	0.33	-1.138		2.12	-0.188	0.436	0.151	0.029	3.196		0:02:20	-1.671	0.115	5.809	4.913			-2.107	0.317	0.958	-0.073	4.638	-0.297		0:02:20	-2.124	0.115	-0.217	-10.406
0:02:21	6.858	-3.516	-0.121	0.115	2.056		0.846	0.479	1.026	0.08	-4.214	-0.504			0:02:21	-1.991	-2.245	0.252	0.997	-3.471		0.544	-0.778	0.661	0.052	3.433	-0.553		0:02:21	2.153	2.054	6.165	0.894			-1.57	-0.329	1.412	-0.935	2.047	-3.908		0:02:21	-5.441	2.054	4.002	-11.014
0:02:22	2.206	-2.964	0.051	0.336	-1.197		0.221	0.399	0.887	0.222	-5.388	-2.92			0:02:22	-2.267	-1.926	-1.035	1.836	0.972		0.266	0.297	-2.863	-0.217	0.348	-0.273		0:02:22	0.295	0.725	2.244	-3.569			0.107	-0.677	0.441	-1.85	1.999	-1.914		0:02:22	-2.552	0.725	-1.106	-18.149
0:02:23	6.025	-3.239	-0.737	0.413	-6.018		0.698	0.686	1.38	0.287	-3.688	1.711			0:02:23	-0.282	-1.873	0.163	1.588	-1.678		0.871	-0.171	-0.549	-0.224	-2.959	2.189		0:02:23	-1.601	-1.276	8.802	-2.674			-1.353	-0.448	1.424	-0.507	-0.32	-4.802		0:02:23	-2.992	-1.276	0.712	-9.425
0:02:24	4.039	-1.901	-0.799	0.14	0.367		1.389	0.459	0.92	0.285	-5.206	0.84			0:02:24	1.738	-1.844	-0.754	-0.181	-0.588		0.043	-0.038	-0.723	-0.004	-0.912	2.696		0:02:24	-2.127	2.256	5.161	-5.831			0.159	-0.185	2.133	0.339	-3.019	3.163		0:02:24	-1.639	2.256	-0.81	-2.306
0:02:25	6.565	-0.582	0.454	0.299	-0.549		1.31	0.518	0.597	0.688	-3.526	-0.321			0:02:25	-1.076	-2.13	-0.191	0.239	-1.953		0.189	0.292	-0.342	0.26	1.486	3.303		0:02:25	4.825	0.509	2.538	-1.056			-0.62	-0.324	0.894	-0.724	-1.216	1.285		0:02:25	-3.521	0.509	-1.64	-3.518
0:02:26	0.651	-0.4	0.86	0.233	2.939		0.188	0.301	-0.282	0.182	-2.431	1.382			0:02:26	-2.574	1.221	0.716	0.459	-1.249		0.638	0.437	1.488	-0.511	-0.766	-2.46		0:02:26	7.101	0.261	1.469	-8.244			1.55	-0.553	0.062	-0.321	0.104	-1.455		0:02:26	0.748	0.261	-0.888	-5.839
0:02:27	-1.137	-1.188	0.691	0.035	1.482		0.836	0.362	0.804	0.229	0.534	3.772			0:02:27	1.416	-2.126	-0.037	0.245	-3.058		1.582	0.488	-0.756	0.018	-2.38	0.763		0:02:27	2.987	1.025	5.766	-5.355			0.991	0.501	2.254	-0.546	-2.833	-0.505		0:02:27	2.415	1.025	-1.092	-9.175
0:02:28	0.571	-1.016	0.98	0.258	4.801		0.03	0.615	2.262	0.598	-2.227	1.181			0:02:28	-1.198	-1.447	-0.329	-0.318	-2.782		0.952	-0.583	1.676	0.12	-1.563	-1.354		0:02:28	2.933	2.781	7.9	-4.126			-2.143	0.812	2.782	0.607	2.898	-0.365		0:02:28	2.773	2.781	-1.89	-4.608
0:02:29	-0.873	-3.633	-1.055	0.03	2.573		1.709	0.247	1.93	-0.015	2.412	1.821			0:02:29	-1.116	-1.464	0.709	0.726	0.068		0.476	0.096	0.701	0.023	0.539	-2.052		0:02:29	5.107	1.598	3.642	0.85			0.669	-1.126	0.891	-0.799	-0.577	2.761		0:02:29	3.4	1.598	0.177	-5.286
0:02:30	2.238	-2.878	-0.33	0.116	1.916		0.497	0.188	0.343	-0.15	2.676	1.223			0:02:30	-0.494	-2.612	-1.229	0.968	-1.713		0.884	0.988	1.843	0.131	-1.217	0.365		0:02:30	0.98	1.531	2.684	0.705			0.693	0.452	0.776	0.585	-1.282	2.244		0:02:30	5.53	1.531	1.287	-3.949
0:02:31	2.054	-3.382	0.231	0.405	7.546		0.989	0.885	1.586	0.149	2.741	-1.799			0:02:31	1.195	-3.156	-0.992	0.603	-0.918		0.421	0.469	-0.002	-0.128	1.029	1.15		0:02:31	1.209	2.556	0.855	-7.388			-0.861	-0.445	-0.213	0.198	-0.284	4.659		0:02:31	6.022	2.556	1.48	4.377
0:02:32	-2.617	-5.431	-0.974	0.644	10.863		-0.411	0.265	2.357	-0.21	6.881	-1.108			0:02:32	-0.536	-0.65	1.797	0.353	-2.258		-0.164	-0.336	-0.915	0.347	6.026	-2.665		0:02:32	-0.194	2.083	0.849	-5.204			-2.401	0.486	-2.241	-0.7	0.239	0.421		0:02:32	2.393	2.083	1.602	-2.547
0:02:33	-2.679	-1.796	-0.958	0.38	-0.494		0.499	0.946	0.468	-0.411	5.428	1.698			0:02:33	0.55	0.81	0.572	0.271	-2.085		0.563	0.504	-0.378	-0.031	3.158	-1.55		0:02:33	1.55	1.372	-2.174	-5.109			-0.995	-0.093	-0.008	1.073	1.911	4.021		0:02:33	-2.04	1.372	-0.62	-6.264
0:02:34	-1.233	-0.919	1.043	0.152	0.627		1.692	0.235	0.962	0.272	-3.034	0.956			0:02:34	0.389	1.244	1.244	0.834	-2.098		0.222	-0.104	-0.162	-0.004	4.639	0.889		0:02:34	1.871	-0.436	0.931	-7.146			-1.482	0.099	-1.147	0.869	0.92	5.218		0:02:34	-0.465	-0.436	0.38	-1.105
0:02:35	-4.557	-1.995	1.785	0.198	-0.968		1.478	1.033	0.724	0.186	-3.992	2.017			0:02:35	0.285	0.294	-0.289	0.401	0.229		0.681	0.336	0.352	0.005	0.176	0.468		0:02:35	0.132	-1.014	0.581	-5.666			-2.453	0.23	-1.144	0.258	9.023	1.11		0:02:35	-0.651	-1.014	0.663	-7.182
0:02:36	-1.971	-1.675	2.739	-0.103	-4.469		0.165	0.898	1.082	-0.26	-0.605	0.399			0:02:36	1.708	-0.97	0.9	-0.176	-4.483		0.351	0.089	-0.964	-0.415	0.981	2.986		0:02:36	0.337	-1.345	2.113	-1.082			-0.915	0.343	-1.156	1.186	4.456	1.785		0:02:36	-2.443	-1.345	-0.434	-6.851
0:02:37	4.187	-2.707	3.542	-0.145	3.918		1.179	-0.307	0.037	0.14	1.417	1.486			0:02:37	-0.142	0.557	2.458	-0.502	-4.894		2.451	0.712	-0.461	0.216	-2.379	0.755		0:02:37	-1.375	-0.27	3.2	-1.067			0.694	-0.733	1.803	-0.597	1.935	2.328		0:02:37	-2.234	-0.27	-0.176	-1.425
0:02:38	2.368	-2.619	1.768	-0.143	6.132		0.521	1.028	1.971	0.175	-2.106	4.342			0:02:38	-1.849	-0.53	0.837	0.286	0.963		2.646	0.107	-0.751	-0.335	-1.433	-0.036		0:02:38	0.64	-0.133	0.346	-3.991			0.214	0.404	0.797	-0.127	1.281	-0.089		0:02:38	1.032	-0.133	1.566	5.466
0:02:39	2.067	-2.044	1.921	-0.28	2.755		-0.406	0.819	1.326	0.238	0.905	-0.021			0:02:39	-1.542	0.514	-0.052	-0.201	-0.226		1.011	0.07	0.778	0.178	-3.329	1.125		0:02:39	-2.901	1	-0.12	1.501			-1.982	0.734	-0.302	-1.347	1.891	0.282		0:02:39	3.666	1	-1.294	3.551
0:02:40	-0.898	-1.298	0.812	-0.311	-1.869		0.067	-0.12	0.913	0.686	2.782	0.016			0:02:40	-2.183	-0.815	0.395	-0.22	-0.946		1.63	-0.104	0.913	-0.196	-1.875	3.075		0:02:40	-3.46	0.083	-0.603	-3.749			-0.111	0.63	-0.476	-0.56	-2.63	-3.222		0:02:40	-0.673	0.083	1.242	0.77
0:02:41	5.133	-1.131	0.76	-0.483	-1.625		0.845	0.423	0.52	0.68	0.233	0.644			0:02:41	2.967	-2.003	1.242	0.15	0.177		1.499	-0.295	-0.363	0.197	0.696	4.517		0:02:41	-2.188	0.291	0.853	-4.43			-0.664	-0.12	-1.299	-1.281	-2.577	-0.964		0:02:41	0.555	0.291	-1.578	-2.468
0:02:42	2.965	-1.519	0.521	-0.298	9.115		-0.456	0.215	-0.168	0.514	7.74	-0.083			0:02:42	2.614	-2.309	1.162	0.69	-2.673		1.915	0.328	0.002	0.116	-0.434	3.077		0:02:42	-3.633	-0.086	-0.404	-4.729			0.27	-0.482	-1.139	0.41	1.396	1.564		0:02:42	-1.478	-0.086	0.555	-2.577
0:02:43	0.967	-3.085	-0.511	-0.235	8.589		-0.312	0.774	0.459	0.586	6.651	-0.276			0:02:43	2.238	-1.096	3.018	0.749	-1.212		0.589	-0.144	-1.277	0.275	0.636	3.036		0:02:43	-0.139	0.485	-0.672	-5.179			-1.064	-0.627	-1.238	-1.438	0.012	1.938		0:02:43	-4.052	0.485	-0.613	-2.442
0:02:44	4.976	-0.041	0.929	-0.564	1.83		-0.354	-0.329	0.877	0.706	0.83	5.05			0:02:44	4.485	-2.157	0.669	-0.682	-1.685		1.004	0.165	-1.102	0.091	-3.187	0.408		0:02:44	0.395	0.936	-1.384	-0.381			-0.652	-0.656	-1.791	-0.723	0.963	-0.618		0:02:44	-1.441	0.936	-0.542	1.604
0:02:45	11.537	-0.669	0.712	-0.347	-0.052		-1.329	0.554	0.738	0.267	-2.045	1.754			0:02:45	6.2	3.041	-0.121	0.54	-1.009		0.233	0.385	-0.678	0.543	-1.203	1.387		0:02:45	-1.778	-0.552	-2.953	1.411			-1.834	-0.794	0.503	-0.283	-0.508	1.935		0:02:45	-3.477	-0.552	0	-1.807
0:02:46	13.242	-2.182	-0.067	-0.37	-0.358		0.478	0.877	0.801	0.491	2.038	0.711			0:02:46	1.325	2.751	-0.118	-0.137	-1.236		0.75	0.551	-1.116	0.086	-0.422	1.113		0:02:46	4.479	-0.679	-2.196	-1.507			-0.781	0.632	-1.229	-1.29	-0.385	1.703		0:02:46	-6.391	-0.679	0.613	-5.785
0:02:47	8.235	-2.187	-0.307	-0.441	-4.681		2.954	-0.141	0.292	0.454	-2.089	-0.985			0:02:47	0.448	2.572	0.721	0.146	-2.451		0.545	-0.042	-0.421	-0.187	0.256	2.228		0:02:47	0.089	0.505	-3.537	-5.288			-0.895	0.651	-0.403	-1.415	2.953	1.943		0:02:47	1.916	0.505	-0.961	1.746
0:02:48	6.753	-1.95	-1.274	-0.299	-3.183		3.393	0.508	0	0.985	3.573	-1.634			0:02:48	0.003	6.347	-0.066	0.167	-2.916		0.107	-0.434	0.067	-0.03	-2.303	0.476		0:02:48	-2.083	2.237	-0.689	-6.66			-2.308	0.674	-1.85	-0.958	1.88	-0.425		0:02:48	2.298	2.237	-0.182	8.175
0:02:49	2.613	-0.106	0.618	-0.551	-3.621		2.654	1.295	-0.024	1.028	0.331	-1.453			0:02:49	4.365	1.41	-0.192	1.139	1.638		0.193	0.099	0.671	0.048	0.32	0.907		0:02:49	-4.254	-0.208	-2.586	-7.7			-1.164	-0.494	-1.366	-0.502	5.538	1.206		0:02:49	-1.099	-0.208	-0.998	1.959
0:02:50	5.233	-1.228	0.14	-0.077	-5.51		3.184	0.964	0.464	0.993	-2.871	-1.28			0:02:50	4.002	0.164	-0.805	0.293	3.95		0.834	0.117	0.198	0.122	-2.401	1.082		0:02:50	-0.981	0.632	-2.54	-8.613			-1.081	-0.983	0.739	0.641	2.883	-2.461		0:02:50	-0.247	0.632	-1.812	-2.715
0:02:51	1.94	-0.827	0.152	-0.31	-5.395		1.868	0.087	1.37	1.145	6.128	-2.225			0:02:51	2.714	2.242	-0.955	0.222	5.114		0.137	0.344	-2.188	0.369	2.039	-0.849		0:02:51	-2.097	-0.305	-0.507	-7.575			-2.815	-0.065	-0.423	-0.169	1.183	-0.486		0:02:51	-0.687	-0.305	0.573	6.728
0:02:52	0.27	-1.57	0.943	-0.176	-7.261		-0.233	0.681	-0.19	1.027	9.333	-0.522			0:02:52	0.462	1.686	-0.418	0.443	3.106		-0.016	0.382	1.062	0.286	3.277	0.32		0:02:52	-2.415	-1.576	-0.553	-8.387			0.503	0.527	1.566	-1.463	5.275	-3.351		0:02:52	2.601	-1.576	-1.525	4.205
0:02:53	-1.326	-3.181	1.202	-0.3	-3.092		0.335	0.395	0.967	1.101	7.827	-3.578			0:02:53	-1.739	0.28	1.519	1.642	1.975		-0.204	0.376	0.519	0.153	3.682	1.931		0:02:53	-3.068	-0.6	-3.96	-7.04			-0.009	0.846	-0.624	0.125	1.846	0.518		0:02:53	1.005	-0.6	0.517	-1.374
0:02:54	-3.029	-0.864	-0.915	-0.276	1.086		-1.286	0.424	1.238	1.109	4.327	-0.895			0:02:54	0.824	1.585	0.313	1.121	0.731		-0.131	0.081	0.117	0.69	1.023	-0.254		0:02:54	-3.55	1.74	-0.92	-5.561			-0.798	0.149	-0.028	0.286	-0.497	2.918		0:02:54	1.635	1.74	-0.725	-0.72
0:02:55	-5.908	-3.413	1.383	-0.005	-3.225		-1.639	-0.285	2.261	0.709	2.521	0.097			0:02:55	1.741	-1.023	-0.058	0.517	0		-1.539	-0.116	-2.929	0.505	1.991	1.209		0:02:55	0.143	0	0.632	-3.921			0.24	-0.739	0.682	-1.836	-2.209	2.484		0:02:55	-0.682	0	3.125	-4.119
0:02:56	-5.526	-4.778	1.477	0.003	-0.709		-1.941	0.881	1.718	0.706	-0.459	-1.96			0:02:56	1.274	-1.893	-0.024	0.229	2.097		-4.149	-0.21	-2.426	0.149	2.8	-0.665		0:02:56	-1.409	0.395	-0.63	-3.103			-1.252	-0.049	1.275	0.809	-0.866	0.55		0:02:56	-0.193	0.395	3.39	-3.833
0:02:57	-3.034	-2.677	-0.315	-0.556	-0.257		-2.061	0.855	2.084	0.45	0.527	-2.509			0:02:57	0.047	-1.608	-0.117	0.434	4.142		-5.242	-0.24	-0.291	0.459	1.095	-0.25		0:02:57	-2.341	0.545	-2.104	-0.774			-0.472	1.154	0.254	-0.553	6.84	1.105		0:02:57	3.372	0.545	1.804	-4.108
0:02:58	-2.542	-1.963	0.125	-0.1	3.148		-1.144	0.504	1.504	0.429	10.733	2.922			0:02:58	0.543	-1.255	0.069	0.366	-0.642		-1.198	0.196	0.191	0.263	5.023	1.509		0:02:58	-3.886	-1.589	-3.262	-1.483			-0.317	0.368	0.184	-0.37	3.796	-3.222		0:02:58	0.471	-1.589	-0.034	2.368
0:02:59	-4.866	-1.795	0.231	-0.198	-3.03		-0.959	0.676	-0.081	0.156	5.346	1.038			0:02:59	-0.663	-3.235	1.261	1.455	-0.036		-0.232	0.615	-0.526	-0.064	2.421	0.968		0:02:59	-4.535	0.963	-2.262	-2.265			-2.765	-0.526	-0.566	0.647	7.592	0.875		0:02:59	-0.46	0.963	1.305	-0.39
0:03:00	-6.251	-3.35	-1.126	-0.359	-2.095		-1.178	0.319	0.111	0.311	1.24	1.261			0:03:00	-2.062	-2.926	1.405	0.642	-1.068		-0.44	0.044	-0.427	0.11	-1.155	3.446		0:03:00	-2.075	-1.43	-2.254	-4.993			-1.657	-0.961	0.508	1.266	2.459	-3.571		0:03:00	0.431	-1.43	0.202	7.343
0:03:01	-3.899	-3.924	1.168	-0.563	-7.274		1.562	0.51	1.642	0.28	2.49	1.84			0:03:01	-2.048	-2.941	1.044	0.308	1.303		0.436	0.107	-0.277	0.001	-3.008	0.129		0:03:01	-3.883	-1.22	-3.333	-6.954			-0.611	-1.339	0.096	1.411	0.565	-0.812		0:03:01	2.635	-1.22	-2.867	12.826
0:03:02	-4.218	-1.876	1.417	0.015	-6.422		1.988	0.265	-0.619	0.449	3.26	-0.379			0:03:02	-1.142	-0.448	1.471	-0.369	-1.647		0.057	0.538	-1.691	-0.111	1.146	-1.59		0:03:02	-1.945	-1.376	-6.199	-6.56			-1.295	0.61	-0.256	1.27	5.346	2.365		0:03:02	-1.153	-1.376	-2.441	4.932
0:03:03	-4.164	-0.524	2.61	-0.315	-7.855		1.103	0.309	0.247	0.997	1.531	-1.411			0:03:03	-3.207	3.956	1.735	-0.287	-0.438		-0.477	0.092	-1.561	0.459	3.604	0.537		0:03:03	-1.883	0.284	-4.045	-4.386			-1.409	0.183	0.06	0.509	3.705	-0.701		0:03:03	1.024	0.284	2.359	2.282
0:03:04	1.82	0.285	-0.291	-0.221	-3.995		1.389	0.661	-0.141	0.629	10.315	-2.69			0:03:04	-2.438	-0.63	0.05	-0.273	8.765		-0.775	0.128	-0.414	0.24	0.287	-2.749		0:03:04	-1.995	2.966	-3.908	-1.062			-0.08	-0.896	0	0.848	-1.205	-2.903		0:03:04	7.499	2.966	0.283	2.175
0:03:05	7.983	1.293	2.953	-0.433	-1.881		2.043	0.81	0.16	0.791	8.823	-4.901			0:03:05	-2.499	-3.721	0.59	0.627	9.12		-0.844	0.211	-2.989	0.025	5.851	0.451		0:03:05	-6.783	1.012	-1.674	-4.06			-0.257	0.11	1.312	0.397	0	-3.542		0:03:05	5.287	1.012	-5.152	2.047
0:03:06	0.099	0.209	2.878	-0.269	-2.582		2.228	0.793	0.175	0.443	5.158	-3.003			0:03:06	-0.457	-2.017	1.06	-0.831	12.731		-1.145	0.305	-3.144	0.163	1.533	-2.606		0:03:06	-7.815	1.195	-0.995	-4.17			-1.445	-0.721	-0.302	1.238	-1.207	-1.718		0:03:06	2.098	1.195	-0.358	-2.478
0:03:07	-3.094	-3.385	0.657	-0.403	-2.785		0.263	-0.382	1.85	-0.654	-0.857	2.192			0:03:07	-0.311	-2.056	1.291	-0.194	5.362		-0.018	-0.586	0.527	0.369	1.695	0		0:03:07	-7.992	-0.858	-2.094	-5.992			-1.526	-0.134	-1.599	-0.915	-0.517	-4.697		0:03:07	-1.197	-0.858	0.915	-2.669
0:03:08	-3.576	-1.797	-0.202	-0.277	-0.423		-0.163	-0.412	0.482	-0.361	1.52	-0.386			0:03:08	-0.667	-1.137	-1.073	-0.04	6.668		0.751	0.073	-1.943	-0.151	6.47	1.884		0:03:08	-7.679	-1.732	-3.57	-4.743			-0.117	0.569	1.299	0.407	-0.062	-2.254		0:03:08	0.302	-1.732	-0.866	-8.604
0:03:09	-3.631	-1.345	-0.586	-0.572	-2.721		-0.629	-0.253	0.25	-0.086	1.435	1.871			0:03:09	0.408	-0.964	-0.132	0.57	3.588		-0.522	0.351	-1.885	0.263	5.579	0.342		0:03:09	-8.209	-1.406	-4.471	-2.257			0.266	-0.066	-0.828	0.164	2.366	-0.559		0:03:09	-2.122	-1.406	0.958	-9.316
0:03:10	0.063	-2.099	-1.397	-0.674	-6.217		0.058	0.117	-0.876	0.122	-2.226	-0.109			0:03:10	0.64	-2.339	1.178	-0.501	2.613		-1.222	0.353	-0.017	-0.009	6.538	-0.636		0:03:10	-8.187	-2.208	-2.24	-0.209			0.216	-1.12	-2.024	-2.887	3.279	1.767		0:03:10	-2.058	-2.208	0.777	-9.382
0:03:11	4.197	-4.706	-1.447	-0.448	-5.151		0.37	0.305	-0.709	0.052	-1.817	1.718			0:03:11	-1.12	-3.06	-0.412	-0.36	0.459		-0.469	0.988	-1.182	0.159	6.625	-1.96		0:03:11	-5.727	0.595	-2.583	-1.267			-0.424	0.041	-1.124	-0.856	1.9	0.035		0:03:11	-3.917	0.595	1.726	-10.326
0:03:12	3.069	-4.674	-0.899	-0.605	-3.254		1.262	-0.181	-1.129	-0.536	-4.336	-2.543			0:03:12	-1.889	-3.824	-0.164	-1.215	1.861		-1.683	1.299	-0.89	0.631	9.027	-3.079		0:03:12	-5.877	-2.637	-2.585	-5.454			0.545	0.52	-2.979	-1.771	-0.866	2.794		0:03:12	-4.284	-2.637	2.535	-14.541
0:03:13	1.403	-6.946	-1.365	-0.748	-5.083		1.015	-0.486	-1.336	-0.999	-4.578	1.155			0:03:13	-2.297	-3.931	1.546	0.002	-0.642		-1.357	0.031	-1.45	0.386	8.164	0.415		0:03:13	-8.57	-3.187	-1.42	-2.377			1.307	1.313	-0.286	-1.128	-0.027	-2.573		0:03:13	-3.882	-3.187	1.925	-12.964
0:03:14	1.535	-8.485	-1.616	-0.212	-8.202		0.368	-0.945	-0.417	-0.705	-3.844	0.12			0:03:14	-1.038	-2.816	0.928	-0.619	3.371		-0.612	1.429	-0.448	-0.147	10.225	-1.744		0:03:14	-10.164	-2.848	-2.445	-6.352			0	0.901	-1.364	-0.001	-0.145	-3.101		0:03:14	-1.89	-2.848	2.434	-13.821
0:03:15	2.849	-8.26	-1.94	-0.28	-3.625		-0.028	-1.22	-0.175	-0.537	-6.412	-0.478			0:03:15	-0.718	-1.72	0.93	-1.016	-1.402		0.295	-0.143	-0.906	0.711	4.153	-5.453		0:03:15	-8.448	-0.526	-0.026	2.17			-0.042	-0.619	-0.468	-0.619	1.124	2.097		0:03:15	-2.69	-0.526	3.004	-12.989
0:03:16	-1.183	-8.55	-1.211	-0.446	-5.306		-1.062	-0.894	-2.316	-0.797	-8.031	-0.001			0:03:16	-0.855	-1.664	-0.621	-1.435	-0.776		0.928	-0.031	-1.046	0.434	3.406	0.435		0:03:16	-7.185	-1.716	-0.303	-1.41			0.339	-0.472	-2.008	-0.346	-0.29	0.808		0:03:16	-2.53	-1.716	-1.249	-15.668
0:03:17	-5.094	-11.157	-1.034	-0.797	-6.789		-0.868	-0.075	-0.872	-0.617	-7.128	-0.299			0:03:17	-1.777	-0.786	0.023	-0.244	-2.817		-0.194	-0.776	-1.805	0.55	1.781	-3.777		0:03:17	-10.214	-0.639	-0.796	-1.983			0.791	-0.035	-0.49	-1.034	-2.112	-1.391		0:03:17	-5.096	-0.639	1.193	-12.672
0:03:18	-4.613	-10.365	-1.452	-0.543	1.742		-2.099	-0.564	-0.344	-0.672	-7.858	-0.083			0:03:18	-0.342	-2.059	-0.263	0.034	-1.79		0.444	-0.708	-2.338	0.19	2.751	-3.293		0:03:18	-8.367	-1.065	-1.446	-2.982			1	0.253	-2.28	-0.305	-1.604	1.871		0:03:18	-3.132	-1.065	1.085	-12.409
0:03:19	0.915	-9.4	-2.649	-0.388	0.56		-3.783	-0.384	-2.308	-0.928	-9.223	-1.163			0:03:19	-0.519	-1.753	-0.042	-0.33	-4.323		1.433	-0.618	-1.623	0.19	1.101	-2.173		0:03:19	-8.167	-0.311	-1.474	-0.867			0.831	-0.846	-1.751	-1.877	-2.572	1.041		0:03:19	-5.672	-0.311	0.113	-6.47
0:03:20	-2.73	-11.56	-1.144	-0.341	-3.957		-2.619	-0.381	-1.503	-1.003	-9.015	-0.579			0:03:20	-0.533	-1.982	-0.759	-1.437	-3.117		0.2	-0.477	-1.264	0.077	-0.34	-6.114		0:03:20	-6.973	-1.415	-0.497	-3.614			0.906	-0.108	-1.825	-0.103	-3.761	0.745		0:03:20	-6.835	-1.415	1.66	-6.35
0:03:21	-1.998	-11.756	-0.426	-0.492	-0.021		-3.058	-0.159	-1.269	-0.696	-8.744	1.071			0:03:21	-0.214	-1.856	-1.147	-0.677	-1.213		-0.252	-0.83	-1.72	0.214	1.023	-6.703		0:03:21	-6.731	1.057	-0.114	-2.542			1.897	0.657	-0.793	-0.302	-3.516	-1.838		0:03:21	-5.799	1.057	1.801	-7.77
0:03:22	-6.469	-11.384	-0.928	-0.373	-2.458		-4.05	-0.375	-1.17	-1.033	-7.009	1.979			0:03:22	-1.815	-1.456	-0.74	-0.634	-1.887		-0.179	0.015	-0.162	-0.321	-0.264	-2.393		0:03:22	-8.29	-1.423	-0.509	1.849			1.282	-0.112	-0.662	-0.003	-3.839	0.057		0:03:22	-3.696	-1.423	-0.163	-14.9
0:03:23	-7.026	-11.796	0.029	-0.422	-5.897		-1.121	-0.596	-1.26	-1.157	-9.011	-3.349			0:03:23	0.073	-0.165	-0.676	-1.172	-2.713		0.46	0.322	-3.385	-0.318	-3.866	-2.088		0:03:23	-9.079	-0.407	-2.601	-0.062			0.206	-0.1	-0.066	-0.694	-4.853	-0.413		0:03:23	-8.321	-0.407	2.953	-14.24
0:03:24	-8.44	-12.04	-0.637	-0.545	-5.826		-2.971	-0.281	-1.897	-0.514	-6.554	0.029			0:03:24	-0.158	-1.725	-2.334	-1.207	-2.279		-0.575	-0.182	-2.044	-0.176	-3.817	-1.579		0:03:24	-5.318	-0.172	2.921	-5.924			-0.96	-1.032	-1.7	-1.784	-5.78	0.149		0:03:24	-3.336	-0.172	3.972	-14.918
0:03:25	-7.85	-9.269	-0.824	-0.355	-4.801		-1.984	0.188	-1.903	-0.792	-7.614	-3.198			0:03:25	-0.495	-1.794	-0.797	-0.784	-5.253		-1.163	-0.06	-2.809	-0.059	-1.492	-1.136		0:03:25	-7.536	1.923	0.71	-5.213			1.528	-0.576	-0.96	-2.117	-9.588	-1.998		0:03:25	-3.274	1.923	3.214	-12.974
0:03:26	-7.718	-11.109	0.859	-0.446	-10.171		-2.994	0.618	-1.333	-1.525	-8.391	-1.718			0:03:26	0.001	-2.687	-1.599	0.277	-7.743		-1.296	-0.317	-0.977	0.1	-5.056	0.114		0:03:26	-5.608	1.99	1.402	-5.294			0.485	-0.477	-0.425	-0.369	-7.231	-0.253		0:03:26	-3.168	1.99	0.922	-12.237
0:03:27	-5.386	-11.643	0.099	-0.574	-11.211		-3.706	-0.285	-0.137	-0.677	-7.146	-2.506			0:03:27	-0.065	-1.696	-1.384	-0.659	-4.629		-0.243	0.57	-0.614	0.6	-2.783	-3.973		0:03:27	-7.722	-1.396	1.853	-8.203			-1.729	-0.726	0.366	-1.146	-9.997	-3.182		0:03:27	-5.162	-1.396	4.19	-13.985
0:03:28	-7.404	-10.675	-1.577	-0.585	-7.766		-3.406	-0.338	-1.613	-0.916	-9.148	2.163			0:03:28	-2.263	-3.117	-1.646	-0.36	-4.948		-1.54	-0.286	-3.415	0.032	-2.707	-1.722		0:03:28	-8.976	-1.522	-0.493	-12.606			0.06	0.642	-0.347	-1.087	-7.512	-1.588		0:03:28	-4.89	-1.522	0.294	-12.005
0:03:29	-10.198	-11.507	-1.633	-0.957	-10.222		-2.929	-0.616	-0.806	-1.211	-10.608	-0.886			0:03:29	-3.117	-3.18	-3.254	-1.432	-2.493		-1.032	0.292	-1.701	0.224	-3.482	-3.836		0:03:29	-11.043	-0.253	0.31	-11.106			-2.095	-1.284	-1.315	-0.968	-6.935	-1.059		0:03:29	-9.046	-0.253	3.127	-13.154
0:03:30	-9.435	-11.783	-1.011	-0.751	-11.404		-3.26	-0.65	-1.725	-1.086	-9.076	-0.075			0:03:30	-3.133	-4.051	-3.425	-1.016	-2.004		-1.303	0.406	-0.135	0.21	-4.152	-2.181		0:03:30	-10.85	-1.554	-1.174	-11.029			-1.578	0.239	-1.256	-1.357	-8.34	3.73		0:03:30	-7.009	-1.554	1.07	-10.322
0:03:31	-9.199	-13.261	-1.708	-0.432	-9.092		-3.43	-0.442	-0.139	-1.556	-8.556	-3.976			0:03:31	-2.327	-2.252	-1.695	-1.525	-1.493		-0.709	1.208	-1.747	-0.167	-6.39	-2.027		0:03:31	-11.241	-2.454	-1.549	-7.343			-1.88	0.3	0.288	-0.644	-7.236	0.346		0:03:31	-6.433	-2.454	0.266	-11.905
0:03:32	-10.206	-11.654	-1.289	-0.669	-14.627		-2.41	-0.474	-1.433	-0.799	-9.733	-7.099			0:03:32	-1.379	-0.881	-1.843	-0.712	-2.046		-0.976	0.559	-1.888	-0.135	-3.768	-5.005		0:03:32	-8.912	-3.736	-3.201	-10.92			-3	-1.035	-0.887	-1.956	-8.416	-0.987		0:03:32	-7.121	-3.736	-2.812	-15.087
0:03:33	-9.343	-12.294	-2.563	-0.52	-13.392		-3.136	0.125	-0.955	-0.577	-5.542	-1.735			0:03:33	-1.702	-0.845	-0.794	-1.016	-3.268		-0.053	-0.046	-1.191	-0.135	-4.986	-2.155		0:03:33	-10.883	-1.719	-2.699	-10.55			-2.282	-0.523	0.513	0.281	-8.805	0.638		0:03:33	-9.39	-1.719	-1.303	-15.959
0:03:34	-9.524	-12.642	-2.77	-0.853	-14.62		-3.585	-0.309	-0.19	-1.213	-6.946	-0.712			0:03:34	-2.399	-1.716	0	-1.075	-1.755		-1.136	0.417	-2.643	-0.013	-2.241	-3.147		0:03:34	-12.082	-3.208	-2.842	-13.267			-2.525	-0.964	-0.639	-0.79	-8.653	-1.364		0:03:34	-10.716	-3.208	-4.543	-21.775
0:03:35	-11.415	-12.23	-2.731	-0.575	-11.731		-3.711	-0.745	0.84	-1.526	-9.764	-0.958			0:03:35	-0.972	1.33	-0.99	-1.442	0.035		-0.378	0.273	0.158	-0.098	-1.971	-1.966		0:03:35	-12.204	-1.994	-3.352	-12.392			-1.355	-0.279	-0.893	-0.732	-8.002	0.212		0:03:35	-10.882	-1.994	-2.373	-23.911
0:03:36	-9.513	-10.252	-2.656	-0.692	-9.796		-2.751	0.092	-1.941	-0.705	-10.377	-1.407			0:03:36	-0.905	1.55	-0.678	-1.1	0.912		-1.5	0.056	-1.915	0.162	-9.268	-1.615		0:03:36	-13.75	-3.284	-3.216	-12.097			-1.927	0.863	0.059	-0.009	-5.944	-1.027		0:03:36	-10.634	-3.284	-2.053	-22.285
0:03:37	-10.369	-12.276	-2.076	-0.746	-12.214		-3.102	-0.296	-1.452	-0.623	-8.019	-0.177			0:03:37	-2.166	-0.17	-2.114	-2.088	-1.849		-1.977	-0.051	-1.419	-0.156	-1.71	-0.176		0:03:37	-12.477	-3.425	-4.019	-12.798			-1.913	0.17	1.672	-0.889	-9.503	-1.914		0:03:37	-10.882	-3.425	-3.97	-22.191
0:03:38	-12.11	-11.682	-2.133	-0.782	-9.809		-3.447	-0.381	-1.91	-1.085	-9.945	-1.373			0:03:38	-0.02	-0.169	-2.014	-0.628	-0.649		-0.315	0.091	-0.184	-0.385	-3.635	-1.349		0:03:38	-12.393	-4.02	-7.034	-12.137			-1.868	0.814	0.315	-1.719	-7.678	-1.467		0:03:38	-10.371	-4.02	-1.484	-23.14
0:03:39	-11.518	-12.645	-3.112	-0.825	-10.651		-2.962	-0.678	0.023	-1.113	-7.106	-4.742			0:03:39	-0.588	-0.641	-2.254	-0.959	0.613		-0.816	0.188	-1.538	-0.051	-3.205	-1.018		0:03:39	-10.51	-2.968	-3.407	-13.083			0.286	1.128	0.794	-0.556	-9.556	-1.887		0:03:39	-11.409	-2.968	-2.389	-24.123
0:03:40	-12.725	-13.342	-3.107	-0.889	-11.239		-2.676	-0.234	-0.927	-1.482	-10.558	-1.458			0:03:40	0.384	-2.029	-0.265	-0.926	0.425		1.359	0.018	-1.997	0.039	-5.476	-1.92		0:03:40	-11.147	-5.162	-5.347	-13.998			-1.95	0.663	1.908	0.068	-7.443	0.483		0:03:40	-10.389	-5.162	-3.559	-23.713
0:03:41	-12.931	-11.73	-3.021	-1.02	-8.315		-4.173	0.236	0.15	-1.095	-5.484	-0.403			0:03:41	2.536	-0.395	-0.386	-0.759	-0.779		0.842	0.973	0.07	-0.153	-5.739	-1.462		0:03:41	-10.68	-3.917	-3.967	-13.603			-2.635	0.098	0.372	-0.824	-8.763	-3.138		0:03:41	-8.342	-3.917	-2.569	-24.437
0:03:42	-12.202	-13.572	-2.68	-0.692	-7.48		-3.659	-0.193	2.085	-0.429	-6.052	-3.075			0:03:42	0.74	-1.717	-1.225	-0.626	-2.907		0.674	0.384	-1.327	-0.017	-3.35	-3.404		0:03:42	-11.835	-3.925	-6.5	-14.734			-2.441	0.267	1.188	-0.444	-8.529	-1.152		0:03:42	-9.773	-3.925	-4.702	-26.837
0:03:43	-9.86	-12.904	-2.46	-0.977	-2.902		-3.073	-0.128	1.288	-0.324	-4.613	-0.072			0:03:43	-0.954	-2.457	-1.615	-0.166	-2.443		1.601	0.633	-0.107	0.348	-6.43	-1.602		0:03:43	-12.534	-2.426	-6.464	-13.595			-1.889	-0.263	0.072	-0.155	-7.513	-4.153		0:03:43	-10.511	-2.426	-5.525	-29.322
0:03:44	-10.524	-14.454	-4.553	-0.548	0.017		-2.69	0.16	0.247	-1.435	-7.535	1.066			0:03:44	-1.821	-3.282	-2.01	-1.27	2.303		0.773	-0.224	-0.683	-0.05	-4.685	-0.131		0:03:44	-12.55	-3.782	-5.358	-12.564			-2.908	-0.208	0.164	-1.417	-8.083	-1.079		0:03:44	-9.893	-3.782	-4.136	-28.196
0:03:45	-11.152	-12.973	-3.029	-0.766	-5.436		-3.371	-0.237	-0.557	-0.724	-10.078	0.309			0:03:45	-1.776	-2.127	-1.139	-0.88	-1.215		0.22	0.728	-1.264	0.248	-5.505	1.079		0:03:45	-11.37	-0.436	-6.173	-11.497			-1.639	0.247	0.758	-1.534	-4.1	-5.225		0:03:45	-9.448	-0.436	-2.536	-27.926
0:03:46	-11.459	-13.637	-2.789	-0.946	-9.286		-3.397	-0.347	0.023	-0.528	5.564	0.589			0:03:46	-1.616	-0.566	-2.937	-0.815	-1.887		0.446	0.101	-1.184	-0.188	-6.19	-3.659		0:03:46	-12.832	-2.22	-5.639	-6.365			-0.422	0.988	0.692	-1.495	-6.485	-3.364		0:03:46	-13.505	-2.22	-5.59	-27.359
0:03:47	-12.804	-12.451	-4.597	-0.915	-9.525		-4.018	-0.302	-0.615	-1.016	-1.49	-3.001			0:03:47	-1.952	2.582	-1.958	-0.902	-3.6		1.007	-0.106	-2.614	0	-4.917	-0.927		0:03:47	-10.552	-1.516	-8.233	-11.688			-2.892	-0.786	1.842	0.291	-8.469	-1.467		0:03:47	-11.678	-1.516	-5.895	-27.156
0:03:48	-12.007	-11.208	-3.334	-0.881	-7.971		-3.758	0.318	0.205	-0.496	-6.714	-2.788			0:03:48	-1.102	0.834	-2.787	-0.753	0.539		-0.549	-0.306	-0.937	0.1	-6.443	-0.229		0:03:48	-13.278	-1.601	-6.49	-12.648			-1.564	0.242	0.911	-0.095	-7.638	-2.308		0:03:48	-11.026	-1.601	-2.686	-27.666
0:03:49	-11.236	-11.816	-3.207	-0.812	-8.066		-2.587	-0.558	-1.379	-0.349	-1.119	-1.026			0:03:49	-1.499	-0.065	-1.175	-0.927	3.203		0.104	-0.14	-2.509	0.104	-4.512	-2.673		0:03:49	-11.636	-1.447	-7.629	-9.973			-1.567	-0.448	0.07	-1.16	-7.758	-2.963		0:03:49	-11.39	-1.447	-2.433	-26.43
0:03:50	-12.602	-13.347	-3.741	-0.7	-16.255		-3.936	-0.894	1.283	-1.229	-4.078	-2.483			0:03:50	-0.762	0.236	-1.204	-0.83	4.456		-0.293	0.347	-2.047	0.665	-4.638	-3.352		0:03:50	-11.62	-2.869	-4.122	-13.302			-1.856	-0.092	0.508	-1.286	-7.591	-0.171		0:03:50	-9.781	-2.869	-5.845	-29.072
0:03:51	-10.191	-12.73	-4.114	-0.745	-12.336		-4.643	-0.045	-0.914	-1.091	-3.704	-0.243			0:03:51	-1.334	-0.997	-2.177	-1.152	2.751		-0.718	-0.077	-1.258	-0.067	-3.745	-1.601		0:03:51	-13.998	-4.59	-7.434	-11.376			-1.821	1.416	-0.452	-1.988	-8.722	-3.197		0:03:51	-11.076	-4.59	-3.582	-29.822
0:03:52	-9.948	-11.345	-3.442	-0.627	-14.83		-3.213	-0.058	0.205	-0.723	-3.793	-0.194			0:03:52	0.577	-0.476	-2.14	-0.536	4.149		-0.55	-0.212	0.76	-0.199	-3.815	-2.076		0:03:52	-11.565	-2.16	-7.309	-12.868			-3.03	-0.015	-1.245	-0.854	-7.987	-4.621		0:03:52	-10.707	-2.16	-6.462	-29.581
0:03:53	-11.716	-10.976	-4.161	-0.675	-14.271		-3.96	-0.528	0.327	-0.595	-8.821	-0.959			0:03:53	7.945	5.107	-2.026	-1.223	6.014		0.967	0.395	-0.073	0.075	-3.4	-0.359		0:03:53	-10.856	-1.656	-7.123	-11.515			-2.257	-0.728	0.134	-0.783	-6.819	-5.916		0:03:53	-10.494	-1.656	-4.47	-27.941
0:03:54	-10.305	-11.764	-4.235	-0.746	-15.299		-4.763	-0.105	-1.368	-0.53	-10.412	-6.609			0:03:54	3.549	5.371	-1.786	-1.562	4.483		0.276	0.085	-0.447	0.149	-4.811	-0.289		0:03:54	-12.579	-2.404	-7.383	-13.849			-2.79	0.257	0.158	-0.97	-8.578	0.594		0:03:54	-9.715	-2.404	-3.887	-30.871
0:03:55	-11.145	-12.705	-3.176	-1.27	-13.551		-4.527	-0.334	0.364	-0.534	-9.795	-0.472			0:03:55	1.891	4.909	-1.828	-1.707	0.486		-0.859	0.779	-0.187	0.358	-6.897	-0.853		0:03:55	-13.227	-1.929	-5.563	-12.043			-0.933	-1.661	-0.637	-0.717	-7.336	-2.782		0:03:55	-9.127	-1.929	-3.669	-28.491
0:03:56	-12.387	-13.102	-3.875	-1.307	-10.068		-3.94	-0.529	0.932	-2.075	-11.621	-2.229			0:03:56	0.8	3.117	-1.956	-0.474	1.244		-1.512	0.471	-1.304	-0.175	-3.711	-2.971		0:03:56	-12.872	-2.607	-6.713	-15.034			-2.53	-0.664	0.884	-1.533	-4.604	-2.693		0:03:56	-11.17	-2.607	-3.09	-29.868
0:03:57	-13.437	-13.483	-3.372	-0.924	-12.454		-4.879	-0.917	-0.091	-1.616	-9.361	0.113			0:03:57	2.75	2.403	-1.797	-0.391	2.622		-1.334	-0.198	-2.85	0.002	-5.444	-1.191		0:03:57	-12.864	-6.001	-7.005	-14.779			-1.367	0.034	0.682	-0.85	-3.568	-2.835		0:03:57	-12.975	-6.001	-3.063	-28.89
0:03:58	-14.426	-12.107	-2.78	-1.091	-16.615		-4.027	-0.637	-0.531	-2.051	-4.886	-2.002			0:03:58	2.62	2.05	-1.403	0.027	2.623		-1.19	1.13	-1.293	-0.061	-3.117	-1.327		0:03:58	-10.417	-5.019	-6.796	-9.282			-1.592	-1.097	0.577	-0.815	-4.979	-5.28		0:03:58	-13.549	-5.019	-5.005	-30.05
0:03:59	-14.555	-12.473	-3.352	-1.169	-15.806		-3.971	-0.044	0.168	-1.323	-8.723	-2.254			0:03:59	2.173	3.762	-1.321	0.569	4.57		-0.745	0.863	0.539	0.074	-6.549	-0.544		0:03:59	-11.981	-3.409	-5.934	-10.605			-3.404	-0.487	-0.956	-1.852	-7.464	-2.605		0:03:59	-9.602	-3.409	-3.134	-29.577
0:04:00	-14.207	-10.067	-4.046	-1.243	-19.772		-4.238	-0.152	1.875	-1.52	-10.252	-1.119			0:04:00	0.392	1.801	-1.898	-0.708	5.028		-0.809	0.328	-1.249	-0.069	-5.525	0.147		0:04:00	-12.656	-4.196	-7.55	-9.972			-1.387	0.773	-0.345	-0.861	-6.405	0.255		0:04:00	-10.119	-4.196	-4.26	-28.543
0:04:01	-13.241	-11.746	-3.25	-0.894	-17.699		-4.436	-0.226	0.724	-1.385	-7.124	-2.079			0:04:01	-0.093	4.337	-0.801	0.544	7.665		-0.669	0.49	-1.526	0.241	-1.958	2.597		0:04:01	-11.718	-1.559	-4.834	-13.696			-2.464	0.633	-0.523	-1.381	-7.711	-5.015		0:04:01	-6.719	-1.559	-4.402	-29.213
0:04:02	-12.75	-12.566	-4.367	-1.149	-18.397		-3.822	-0.173	0.416	-1.147	-8.872	-3.052			0:04:02	-2.153	5.628	0.12	-0.355	3.274		-0.268	0.298	0.477	0.318	-6.574	0.374		0:04:02	-10.98	-2.398	-7.956	-14.285			-2.128	0.209	-1.371	-1.934	-7.223	-1.449		0:04:02	-10.106	-2.398	-4.36	-30.643
0:04:03	-13.237	-10.208	-4.172	-1.173	-20.997		-4.249	-0.807	0.343	-0.532	-9.826	-2.358			0:04:03	0.345	2.857	-0.203	0.072	6.314		-0.408	0.403	-0.748	0.001	-6.722	-0.038		0:04:03	-11.04	-3.098	-7.668	-14.795			-2.865	-0.36	0.558	-1.428	-9.302	-5.063		0:04:03	-11.563	-3.098	-3.417	-31.231
0:04:04	-13.174	-11.157	-3.542	-1.116	-17.006		-4.813	-0.914	1.681	-1.824	-9.322	-1.862			0:04:04	2.096	7.235	1.046	0.155	7.644		-0.886	0.274	-0.55	0.137	-6.897	-0.682		0:04:04	-7.811	-3.543	-8.339	-16.257			-4.949	1.385	-0.984	0.022	-7.448	-0.858		0:04:04	-8.548	-3.543	-6.05	-31.294
0:04:05	-13.831	-11.766	-4.067	-1.102	-22.06		-3.753	-0.069	0.67	-1.661	-10.195	-0.997			0:04:05	0.661	7.348	0.26	-0.05	8.126		-0.316	0.442	-0.747	0.206	-2.604	-0.979		0:04:05	-9.546	-3.962	-7.428	-15.32			-4.463	1.108	-0.558	-1.078	-7.018	-3.617		0:04:05	-11.699	-3.962	-1.275	-29.721
0:04:06	-16.098	-12.262	-2.299	-1.038	-19.624		-3.538	-0.307	1.889	-1.436	-11.018	-5.939			0:04:06	2.147	7.344	1.582	0.581	2.885		-2.198	0.458	-0.07	0.243	0.596	-2.371		0:04:06	-8.852	-3.148	-7.96	-13.143			-3.615	-0.149	-1.239	-0.26	-5.671	-2.726		0:04:06	-13.508	-3.148	-1.759	-30.953
0:04:07	-14.071	-11.241	-3.32	-1.121	-20.299		-3.023	-0.247	1.103	-1.191	-10.327	-2.32			0:04:07	4.433	7.305	-0.806	-0.484	10.069		-0.67	0.282	1.271	0.265	-3.306	-0.214		0:04:07	-8.891	-4.414	-7.112	-12.645			-2.628	-0.474	-1.522	-1.928	-6.54	-3.852		0:04:07	-11.055	-4.414	-5.124	-31.602
0:04:08	-14.394	-13.912	-4.539	-0.841	-20.488		-3.161	-0.452	0.221	-1.882	-4.377	-1.113			0:04:08	4.611	7.934	-0.023	1.035	9.21		-0.304	0.145	0.392	0.555	-2.391	-0.372		0:04:08	-10.588	-3.996	-7.426	-15.31			-4.057	0.935	-0.926	0.074	-7.995	-2.363		0:04:08	-13.271	-3.996	-6.554	-30.878
0:04:09	-14.526	-12.673	-3.91	-1.231	-19.555		-3.446	-0.557	1.622	-1.439	-5.454	-2.433			0:04:09	2.273	6.311	-0.066	1.241	9.284		-0.101	0.591	-0.679	0.174	-1.636	0.339		0:04:09	-8.829	-3.875	-6.546	-14.037			-2.84	-0.225	-0.556	-1.597	-6.851	-2.517		0:04:09	-10.948	-3.875	-1.771	-31.156
0:04:10	-13.993	-11.694	-3.247	-1.141	-20.238		-3.373	-0.512	0.281	-1.556	-5.721	-1.046			0:04:10	2.179	6.391	-0.937	1.253	7.367		-0.517	-0.039	-1.959	-0.294	-2.449	-2.287		0:04:10	-10.8	-3.494	-6.731	-12.953			-1.818	0.197	-1.457	-0.186	-4.912	-2.919		0:04:10	-11.143	-3.494	-4.421	-30.951
0:04:11	-14.104	-12.418	-2.165	-1.18	-19.059		-3.046	-0.135	0.163	-1.499	-5.05	-0.488			0:04:11	4.182	5.402	-0.339	0.234	6.963		-0.299	-0.088	-1.607	-0.161	0.206	0.003		0:04:11	-11.038	-4.388	-6.417	-13.848			-3.384	-1.164	-2.579	-1.214	-5.297	-7.487		0:04:11	-12.661	-4.388	-4.351	-30.651
0:04:12	-17.602	-11.868	-2.657	-1.296	-16.085		-3.983	-0.181	1.035	-1.311	-6.562	-1.151			0:04:12	2.673	6.149	0.388	0.844	7.746		-0.128	0.029	-1.574	0.345	-4.984	0.826		0:04:12	-10.687	-2.397	-7.313	-13.853			-4.752	-1.012	-0.305	-1.777	-7.7	-4.627		0:04:12	-9.091	-2.397	-3.785	-30.108
0:04:13	-15.185	-12.497	-1.961	-1.435	-19.753		-5.588	-0.492	-0.259	-1.98	-6.92	-2.954			0:04:13	3.746	10.36	-0.874	1.183	8.118		0.183	-0.016	-3.195	0.129	-1.449	0.511		0:04:13	-11.672	-5.58	-6.662	-15.127			-2.705	-1.066	0.447	-2.645	-7.362	-4.144		0:04:13	-10.085	-5.58	-1.787	-32.099
0:04:14	-13.45	-11.52	-4.499	-1.321	-20.805		-5.037	-1.145	-0.301	-2.399	-2.946	0.041			0:04:14	7.861	8.643	-0.775	1.205	12.547		0.303	0.092	1.058	0.099	-2.245	-0.019		0:04:14	-11.691	-4.466	-8.553	-11.018			-2.237	0.362	0.168	-1.379	-8.504	-5.134		0:04:14	-9.912	-4.466	-4.169	-31.586
0:04:15	-12.721	-11.531	-2.246	-1.271	-16.917		-3.442	-0.817	1.619	-1.987	-6.234	-2.241			0:04:15	6.912	6.968	-0.342	1.56	10.825		0.288	-0.293	-0.795	-0.334	0.719	2.615		0:04:15	-10.027	-2.83	-9.234	-16.056			-4.322	0.388	-1.81	-0.871	-5.862	-3.258		0:04:15	-9.494	-2.83	-4.719	-33.356
0:04:16	-10.117	-12.049	-2.833	-1.258	-19.777		-3.113	-0.257	-0.583	-1.328	-6.792	-1.932			0:04:16	8.659	14.67	0.917	1.616	11.171		-0.72	0.879	-1.489	0.465	0.24	-0.949		0:04:16	-11.207	-4.843	-7.652	-14.608			-3.348	0.085	0.297	-0.833	-7.359	-2.856		0:04:16	-8.975	-4.843	-4.551	-31.241
0:04:17	-11.682	-12.106	-1.952	-1.475	-19.905		-4.793	-0.869	1.554	-2.191	-8.891	-1.013			0:04:17	9.644	12.149	0.321	1.595	10.116		-0.183	0.069	-0.049	0.336	0.717	1.396		0:04:17	-10.786	-4.171	-8.91	-12.537			-4.972	-0.217	-1.145	-1.011	-5.166	-4.306		0:04:17	-10.189	-4.171	-1.178	-32.384
0:04:18	-15.034	-8.764	-2.981	-1.205	-20.509		-4.877	-0.404	-0.337	-1.924	-7.16	0.293			0:04:18	9.767	14.161	0.937	1.685	7.716		-0.29	0.161	0.283	0.319	-0.865	0.343		0:04:18	-11.685	-2.897	-7.338	-15.368			-4.405	-1.22	0.027	-0.94	-6.791	-3.266		0:04:18	-10.406	-2.897	-4.426	-30.686
0:04:19	-13.62	-9.477	-2.093	-1.428	-19.802		-5.056	-0.428	0.741	-2.768	-7.54	-3.142			0:04:19	9.519	10.466	0.575	1.967	10.172		-0.756	0.673	-0.73	0.337	1.948	0.108		0:04:19	-13.241	-2.421	-8.441	-15.512			-3.11	-1.269	-0.269	-0.671	-5.837	-2.57		0:04:19	-11.639	-2.421	-4.447	-31.712
0:04:20	-14.198	-9.937	-1.207	-1.309	-21.957		-5.117	-0.793	-0.018	-2.297	-9.511	-1.171			0:04:20	7.981	12.122	1.169	1.325	12.913		-2.672	0.307	-0.408	0.203	1.758	2.076		0:04:20	-11.738	-2.468	-9.228	-15.254			-4.052	-0.495	-0.436	-1.545	-8.015	-4.39		0:04:20	-11.003	-2.468	-3.258	-32.562
0:04:21	-16.137	-11.346	-1.582	-1.102	-22.891		-4.463	-0.875	1.656	-2.165	-10.809	-2.269			0:04:21	7.485	12.09	0.608	1.977	11.974		0.132	-0.063	0.09	0.208	-0.039	0.133		0:04:21	-13.41	-3.088	-10.148	-14.045			-3.36	-0.585	-0.602	-1.567	-7.176	1.391		0:04:21	-12.339	-3.088	-2.8	-32.833
0:04:22	-15.888	-9.755	-4.02	-1.341	-21.205		-4.472	-0.207	0.718	-1.593	-8.944	0.311			0:04:22	7.542	11.354	0.349	3.4	16.098		-0.115	0.618	1.177	-0.21	0.124	2.132		0:04:22	-11.947	-2.873	-7.788	-17.931			-4.479	1.088	-0.032	-1.079	-5.743	-3.821		0:04:22	-11.944	-2.873	-3.535	-32.305
0:04:23	-14.841	-9.966	-2.511	-1.172	-20.338		-4.038	-0.325	-0.456	-1.464	-3.929	-2.222			0:04:23	10.334	12.787	1.579	2.509	12.692		0.479	-0.119	-1.071	-0.103	1.203	-2.169		0:04:23	-13.277	-4.386	-9.173	-15.567			-2.746	0.212	-0.402	-1.023	-6.888	-3.509		0:04:23	-11.409	-4.386	-2.601	-33.124
0:04:24	-15.579	-10.172	-0.298	-1.15	-21.521		-2.816	0.003	1.015	-1.939	-5.922	-1.18			0:04:24	14.839	12.177	1.534	2.745	10.466		1.634	0.012	-0.095	0.373	-1.143	0.923		0:04:24	-12.73	-4.717	-8.851	-14.482			-2.446	0.007	1.95	-0.912	-6.144	-2.397		0:04:24	-13.86	-4.717	-4.316	-32.819
0:04:25	-16.3	-7.193	-2.546	-1.224	-21.586		-2.152	0.031	0.893	-1.679	-8.036	-5.762			0:04:25	13.018	11.415	2.167	2.372	14.1		1.055	-0.058	-0.533	-0.164	9.397	1.168		0:04:25	-13.323	-3.091	-9.046	-14.028			-4.264	0.397	-2.435	-1.667	-9.063	-1.886		0:04:25	-13.084	-3.091	-2.545	-32.787
0:04:26	-16.32	-9.696	-2.839	-1.085	-21.744		-3.999	-1.287	0.781	-1.733	-11.545	-3.05			0:04:26	11.178	10.094	0.419	2.943	16.118		-0.172	0.844	-0.222	0.478	7.379	0.025		0:04:26	-12.988	-4.031	-8.719	-16.813			-3.929	1.574	0.691	-1.279	-7.057	-2.21		0:04:26	-10.494	-4.031	-5.108	-31.259
0:04:27	-13.535	-10.484	-0.647	-1.278	-18.681		-3.539	-0.203	1.556	-1.78	-10.015	-0.506			0:04:27	11.385	14.796	1.07	2.188	14.503		-0.055	-0.094	-1.522	0.394	2.454	-1.707		0:04:27	-10.919	-4.408	-7.282	-15.82			-3.124	-0.694	-1.185	-1.798	-7.377	-3.221		0:04:27	-14.42	-4.408	-4.418	-31.515
0:04:28	-14.628	-12.619	-0.728	-1.273	-18.763		-3.305	-0.725	0.664	-1.87	-11.221	-1.583			0:04:28	11.133	19.514	1.369	2.4	17.67		0.499	-0.217	-2.425	0.09	0.809	-1.348		0:04:28	-12.957	-4.863	-8.514	-14.522			-5.101	0.001	-0.7	-1.085	-8.807	-4.685		0:04:28	-12.327	-4.863	-4.48	-30.721
0:04:29	-14.318	-9.818	-0.198	-1.069	-18.005		-3.588	-0.834	-0.001	-1.988	-11.82	-4.437			0:04:29	9.239	17.21	3.023	3.795	18.521		1.447	0.219	0.713	0.366	0.335	1.386		0:04:29	-12.768	-2.552	-9.681	-14.785			-4.84	-0.962	-1.173	1.013	-10.021	-1.521		0:04:29	-12.528	-2.552	-2.207	-33.61
0:04:30	-13.653	-7.436	-0.086	-1.243	-21.448		-3.621	-0.894	1.151	-1.536	-12.094	-2.474			0:04:30	9.133	15.079	3.219	3.334	14.198		-0.816	0.779	-0.633	-0.05	-0.998	-0.572		0:04:30	-12.166	-3.529	-12.32	-13.043			-5.519	-0.348	-1.673	-1.532	-10.346	-1.457		0:04:30	-12.484	-3.529	-5.126	-32.95
0:04:31	-14.747	-7.595	-2.97	-1.369	-18.041		-3.26	-0.901	0.582	-2.476	-11.702	-0.689			0:04:31	14.322	13.966	2.32	5.196	10.435		-0.022	-0.281	-0.457	-0.133	-1.031	-0.862		0:04:31	-12.932	-4.634	-10.349	-13.227			-3.694	-1.719	-1.02	-0.868	-8.454	-2.671		0:04:31	-10.115	-4.634	-4.615	-33.579
0:04:32	-14.366	-7.454	-1.808	-1.291	-19.208		-3.019	-0.867	-0.169	-1.992	-11.145	-2.575			0:04:32	13.708	19.744	1.7	3.897	15.414		-0.714	-0.583	-0.452	0.416	-3.697	1.386		0:04:32	-13.291	-3.77	-9.746	-16.289			-4.161	-0.019	-0.334	-0.92	-7.085	-4.048		0:04:32	-12.867	-3.77	-3.136	-31.787
0:04:33	-15.226	-8.423	-1.921	-1.242	-21.977		-3.889	-0.296	0.747	-1.896	-12.726	-1.58			0:04:33	15.388	16.675	3.881	2.911	15.959		-1.419	0.217	0.106	0.185	-0.433	0.661		0:04:33	-12.719	-4.555	-9.834	-14.04			-4.347	0.504	-0.743	-0.867	-10.846	-4.056		0:04:33	-12.238	-4.555	-4.6	-31.102
0:04:34	-14.578	-9.861	-1.773	-1.23	-19.8		-3.557	-0.225	0.284	-2.84	-11.279	-1.361			0:04:34	12.601	13.955	2.906	2.92	20.749		-0.38	0.572	-1.854	0.258	-1.642	2.131		0:04:34	-12.927	-2.984	-11.103	-15.923			-5.765	0.017	0.248	-0.316	-10.467	-3.481		0:04:34	-13.248	-2.984	-2.444	-32.949
0:04:35	-13.965	-10.668	-3.315	-1.409	-19.652		-4.385	-0.065	0.95	-2.318	-12.02	-1.484			0:04:35	11.54	13.737	4.016	3.873	21.24		1.261	0.682	0.882	0.468	0.348	0.553		0:04:35	-11.389	-2.43	-10.656	-15.404			-5.144	-0.706	-1.978	-2.522	-8.225	-4.313		0:04:35	-12.013	-2.43	-4.413	-33.032
0:04:36	-15.13	-9.177	-3.265	-1.282	-22.996		-3.994	-0.642	-0.357	-3.341	-10.404	1.767			0:04:36	10.741	14.818	3.95	3.007	19.733		1.14	0.783	-0.326	0.343	1.537	2.576		0:04:36	-14.724	-4.964	-10.406	-13.827			-4.948	-0.921	-2.135	-2.18	-8.448	-1.455		0:04:36	-11.491	-4.964	-1.653	-31.509
0:04:37	-14.851	-6.926	-1.496	-1.278	-20.447		-4.461	-0.542	1.079	-2.661	-5.31	-0.593			0:04:37	13.005	15.265	2.033	3.107	19.055		2.558	0.195	1.632	0.343	5.921	0.566		0:04:37	-13.296	-3.187	-9.754	-17.719			-6.23	-1.042	-1.026	0.323	-9.094	-1.242		0:04:37	-14.327	-3.187	-4.93	-33.149
0:04:38	-14.876	-4.956	-3.799	-1.107	-19.617		-4	-0.612	0.404	-1.531	-7.756	0.071			0:04:38	11.737	14.115	3.765	2.847	14.382		3.715	0.976	-1.058	0.035	2.553	2.624		0:04:38	-13.256	-4.076	-8.616	-16.749			-4.778	-0.822	0.1	-1.597	-8.92	-4.14		0:04:38	-12.827	-4.076	-3.103	-33.461
0:04:39	-14.901	-7.77	-3.356	-1.223	-12.317		-4.106	-0.693	0.992	-2.548	-7.254	-2.539			0:04:39	12.017	17.326	3.417	3.533	21.128		3.8	0.527	-0.155	0.164	2.842	3.141		0:04:39	-14.242	-4.034	-9.929	-18.228			-4.258	-0.444	-2.105	-2.32	-10.369	-1.73		0:04:39	-12.272	-4.034	-6.938	-30.026
0:04:40	-15.332	-8.481	-3.651	-1.207	-14.584		-3.879	-0.484	0.484	-2.414	-5.421	-0.165			0:04:40	12.838	14.105	4.102	3.646	15.724		2.393	0.718	1.744	0.161	3.563	1.864		0:04:40	-11.492	-4.142	-10.47	-16.527			-3.578	-0.131	-0.89	-0.725	-7.403	-3.128		0:04:40	-14.665	-4.142	-2.468	-32.277
0:04:41	-15.029	-10.033	-4.096	-1.388	-13.722		-5.111	-1.031	0.496	-1.93	-3.886	-3.371			0:04:41	13.428	12.804	3.629	3.66	13.703		3.076	1.047	2.131	-0.262	-1.521	4.436		0:04:41	-13.741	-6.057	-8.808	-16.424			-5.198	-0.935	-1.918	-0.69	-8.439	-5.024		0:04:41	-13.64	-6.057	-5.546	-32.643
0:04:42	-13.637	-10.428	-3.031	-1.321	-23.914		-4.837	-0.639	-0.361	-2.044	-5.707	-3.791			0:04:42	11.799	13.701	4	4.677	20.58		2.975	0.452	0.603	0.35	0.925	1.718		0:04:42	-11.904	-3.988	-12.477	-13.851			-4.103	-0.076	-0.618	-1.644	-8.624	-1.539		0:04:42	-10.39	-3.988	-4.206	-32.962
0:04:43	-14.723	-9.613	-2.284	-0.832	-20.342		-5.02	-0.058	0.397	-2.435	-2.982	-2.045			0:04:43	12.428	10.807	3.198	5.418	20.035		2.059	0.397	0.135	0.258	3.459	0.865		0:04:43	-12.49	-4.168	-9.373	-14.223			-5.69	-0.722	-1.995	-1.582	-7.654	-1.654		0:04:43	-12.743	-4.168	-2.937	-33.422
0:04:44	-13.748	-9.918	-2.383	-1.078	-16.269		-4.563	-0.618	0.786	-2.202	-7.067	-0.733			0:04:44	13.813	14.891	3.325	6.177	15.732		2.308	0.037	1.152	0.434	4.47	4.035		0:04:44	-11.914	-4.991	-9.984	-16.52			-5.454	-0.524	-1.518	-1.415	-11.93	-5.735		0:04:44	-9.583	-4.991	-5.003	-32.22
0:04:45	-14.479	-9.937	-1.531	-1.201	-20.525		-5.115	-0.151	0.036	-2.344	-8.547	0.319			0:04:45	10.73	14.623	2.914	5.858	16.935		3.104	0.961	2.213	-0.074	2.379	4.943		0:04:45	-10.918	-4.988	-10.474	-15.57			-5.037	-0.649	1	-1.522	-7.95	-2.515		0:04:45	-11.051	-4.988	-6.24	-31.541
0:04:46	-13.893	-10.277	-2.496	-1.051	-19.142		-3.981	-0.391	0.356	-2.035	-11.317	-2.289			0:04:46	10.644	12.818	3.149	6.787	11.732		2.817	0.857	1.61	0.181	2.429	4.525		0:04:46	-13.489	-5.058	-11.084	-18.805			-5.042	-0.311	-0.232	-1.159	-10.521	0.23		0:04:46	-8.663	-5.058	-5.333	-32.315
0:04:47	-14.247	-11.537	-2.284	-1.317	-22.556		-3.548	-0.625	1.693	-2.43	-12.656	-2.106			0:04:47	11.79	15.009	4.862	6.479	12.753		1.442	-0.19	0.884	0.317	-2.241	0.329		0:04:47	-11.633	-5.647	-9.929	-17.441			-5.835	-0.281	-1.867	-2.895	-7.038	-2.923		0:04:47	-12.688	-5.647	-6.874	-35.451
0:04:48	-16.712	-12.195	-1.592	-1.228	-21.48		-4.265	-0.417	0.218	-1.803	-9.17	-4.622			0:04:48	11.667	16.587	5.317	7.055	14.571		1.309	-0.579	-0.403	0.248	-1.785	4.229		0:04:48	-11.97	-4.658	-10.673	-16.464			-5.929	-0.172	-1.768	-0.918	-8.718	-2.572		0:04:48	-12.465	-4.658	-3.47	-33.98
0:04:49	-15.163	-12.043	-0.257	-1.04	-21.872		-4.435	-0.451	0.032	-2.114	-13.435	0.062			0:04:49	12.943	15.831	5.921	6.518	17.132		0.268	-0.139	0.738	0.105	5.424	1.698		0:04:49	-13.401	-2.844	-9.854	-15.261			-5.509	-0.129	-0.63	-1.604	-8.789	-3.983		0:04:49	-12.402	-2.844	-5.43	-34.621
0:04:50	-16.105	-10.939	-2.809	-1.329	-19.022		-4.1	-0.109	0.189	-1.91	-14.306	-1.523			0:04:50	10.682	14.84	5.174	7.661	13.868		3.299	-0.317	-1.153	0.273	3.955	2.825		0:04:50	-13.751	-2.936	-10.059	-20.102			-5.989	-1.014	-0.137	-0.362	-9.187	-7.798		0:04:50	-15.213	-2.936	-4.601	-32.287
0:04:51	-12.86	-12.087	-2.798	-1.706	-22.078		-4.381	-0.612	0.083	-2.006	-11.686	-1.576			0:04:51	10.444	16.161	7.203	6.575	14.024		3.063	0.348	0.765	0.346	0.826	2.162		0:04:51	-12.632	-4.92	-9.525	-19.437			-7.345	-0.292	1.197	-0.305	-12.73	-5.364		0:04:51	-11.881	-4.92	-4.721	-33.011
0:04:52	-14.266	-12.271	-3.206	-1.199	-17.11		-5.612	-0.588	-0.135	-2.174	-11.898	-2.166			0:04:52	18.525	14.98	6.562	7.464	16.401		1.455	0.242	2.445	0.737	2.498	2.461		0:04:52	-13.759	-5.894	-10.947	-17.971			-6.289	-0.577	-1.811	-1.05	-8.976	-1.347		0:04:52	-13.589	-5.894	-6.284	-32.997
0:04:53	-13.401	-11.676	-2.04	-1.598	-22.064		-5.003	-0.472	1.235	-2.118	-9.263	-1.944			0:04:53	17.653	17.311	5.708	8.751	20.943		2.139	-0.019	0.125	0.35	0.842	1.892		0:04:53	-13.791	-4.76	-11.411	-18.006			-5.9	0.284	-0.865	-2.244	-9.575	-1.332		0:04:53	-9.478	-4.76	-4.469	-33.035
0:04:54	-16.038	-9.686	-2.257	-1.535	-17.89		-3.02	-0.744	0.719	-2.399	-9.888	-0.146			0:04:54	14.762	16.055	5.466	8.498	20.837		-2.379	-0.6	0.91	0.551	6.023	3.159		0:04:54	-12.742	-5.005	-10.176	-17.305			-5.369	0.301	0.41	-2.058	-10.912	-3.808		0:04:54	-12.934	-5.005	-3.951	-32.988
0:04:55	-14.401	-10.742	-2.359	-1.174	-21.592		-4.994	-0.27	-0.26	-1.911	-7.164	-1.337			0:04:55	13.956	15.803	6.596	8.502	15.574		-3.466	0.491	1.725	0.608	2.304	3.745		0:04:55	-13.175	-3.934	-8.901	-15.414			-6.377	0.845	-0.615	-1.813	-9.398	-2.182		0:04:55	-11.607	-3.934	-5.015	-32.49
0:04:56	-16.165	-11.112	-2.6	-1.162	-19.992		-4.251	0.058	0.375	-1.919	-10.367	-2.391			0:04:56	13.405	15.524	6.127	8.45	14.758		3.706	-0.34	1.605	0.333	4.122	4.014		0:04:56	-13.442	-3.679	-10.528	-13.816			-5.334	-0.513	0.362	-2.028	-9.543	-2.447		0:04:56	-11.236	-3.679	-5.617	-32.734
0:04:57	-16.038	-11.895	-3.692	-1.352	-23.039		-4.778	-0.447	0.37	-2.817	-10.424	-0.274			0:04:57	13.353	13.385	6.639	6.8	16.321		4.168	0.2	0.181	0.161	5.838	2.219		0:04:57	-13.317	-3.491	-10.432	-17.013			-5.603	0.198	-0.298	-0.582	-8.874	0.988		0:04:57	-11.616	-3.491	-3.96	-34.038
0:04:58	-15.172	-10.578	-3.872	-1.335	-20.82		-4.727	-0.554	0.818	-2.421	-6.897	-1.688			0:04:58	15.309	13.402	7.238	7.859	15.61		4.705	0.591	0.175	0.432	8.583	4.979		0:04:58	-12.85	-4.876	-11.825	-17.034			-5.826	-0.155	1.064	-1.416	-9.781	-1.497		0:04:58	-12.492	-4.876	-6.464	-31.914
0:04:59	-15.675	-10.115	-2.746	-1.28	-21.294		-4.021	-0.113	0.741	-2.249	-8.791	-0.929			0:04:59	14.829	13.264	6.901	9.212	26.31		4.508	0.151	2.017	-0.295	8.9	4.501		0:04:59	-12.769	-2.934	-12.088	-17.807			-6.924	-1.141	1.216	-2.617	-8.781	-6.337		0:04:59	-14.129	-2.934	-4.867	-31.948
0:05:00	-16.035	-10.02	-3.114	-1.429	-21.064		-4.35	-0.636	1.917	-2.13	-4.273	-0.752			0:05:00	16.384	17.665	8.105	8.978	26.821		4.759	0.942	-0.727	0.617	8.258	5.478		0:05:00	-13.273	-4.406	-11.675	-15.29			-6.799	-0.207	-0.084	-1.22	-7.334	-0.875		0:05:00	-12.043	-4.406	-4.338	-33.93
0:05:01	-15.569	-10.388	-4.026	-1.201	-19.424		-4.628	-0.081	0.691	-1.706	-0.762	-5.215			0:05:01	18.201	15.554	7.961	8.353	20.879		2.399	0.148	-0.123	1.016	7.782	3.73		0:05:01	-13.655	-3.496	-11.376	-15.693			-4.742	1.127	0.67	-1.669	-12.86	-2.204		0:05:01	-14.19	-3.496	-3.876	-34.378
0:05:02	-15.365	-10.799	-4.22	-1.259	-24.719		-4.561	-0.338	-0.03	-2.241	-6.502	-3.138			0:05:02	14.727	14.451	6.372	5.738	26.278		0.695	0.14	0.973	0.801	4.515	2.972		0:05:02	-13.602	-2.381	-12.244	-14.339			-4.448	1.317	0.122	-1.112	-10.312	-3.164		0:05:02	-11.125	-2.381	-5.035	-33.651
0:05:03	-15.132	-10.075	-4.431	-1.26	-17.029		-5.455	-0.945	-0.083	-2.655	-7.835	-3.004			0:05:03	16.652	14.552	6.483	5.499	24.737		1.898	0.27	1.704	0.338	7.641	4.194		0:05:03	-11.904	-5.188	-11.86	-18.932			-5.341	-0.336	-0.002	-1.463	-10.331	-0.612		0:05:03	-12.187	-5.188	-4.576	-32.373
0:05:04	-11.23	-10.937	-4.221	-1.101	-23.623		-5.364	-0.061	0.692	-1.911	-9.933	-2.213			0:05:04	17.112	21.473	8.372	7.298	23.098		1.597	0.718	0.092	0.197	5.189	3.927		0:05:04	-12.474	-4.951	-11.408	-17.422			-4.754	-1.047	-0.386	-1.626	-10.433	-1.726		0:05:04	-10.691	-4.951	-3.154	-31.981
0:05:05	-13.392	-10.794	-3.512	-1.139	-18.597		-5.546	-0.011	0.305	-2.218	-4.089	-1.504			0:05:05	15.243	21.889	10.421	6.323	26.814		2.272	0.836	0.739	0.878	0.352	2.874		0:05:05	-11.006	-4.066	-11.407	-14.75			-4.987	0.672	0.378	-1.709	-9.454	-5.524		0:05:05	-12.387	-4.066	-3.434	-33.141
0:05:06	-12.896	-7.709	-3.494	-1.231	-19.439		-3.856	-0.924	0.649	-2.353	-6.109	-1.868			0:05:06	15.707	18.58	10.169	7.257	29.102		2.97	0.124	0.897	0.488	5.17	5.823		0:05:06	-12.03	-2.436	-12.146	-15.742			-6.323	-0.201	1.314	-1.624	-10.263	-3.452		0:05:06	-11.065	-2.436	-5.789	-32.063
0:05:07	-15.622	-8.527	-2.841	-1.251	-19.92		-4.464	-0.027	-0.132	-2.301	-3.154	-0.242			0:05:07	16.792	22.172	10.956	8.855	26.092		1.499	0.667	1.737	0.529	3.004	4.89		0:05:07	-12.761	-3.861	-10.777	-15.462			-4.807	-0.073	0.164	-1.043	-7.597	-3.043		0:05:07	-11.123	-3.861	-7.315	-33.938
0:05:08	-16.235	-8.508	-3.087	-1.15	-16.802		-4.692	-0.986	-0.747	-2.415	-7.59	-0.048			0:05:08	14.932	18.503	9.91	8.098	23.106		3.196	-0.14	1.301	0.271	4.362	6.26		0:05:08	-12.039	-4.734	-10.207	-18.647			-6.465	0.095	-0.539	-1.561	-9.579	-4.849		0:05:08	-13.434	-4.734	-3.561	-32.734
0:05:09	-15.32	-11.225	-4.483	-1.032	-20.524		-3.379	-0.746	-0.583	-2.687	-7.945	-1.716			0:05:09	13.007	17.243	9.485	8.168	22.971		2.206	0.55	0.545	0.791	4.773	4.864		0:05:09	-11.361	-4.614	-9.82	-18.468			-5.375	0.068	0.686	-0.674	-10.226	-2.308		0:05:09	-10.63	-4.614	-7.708	-33.15
0:05:10	-17.126	-8.556	-4.536	-1.18	-20.556		-3.485	-1.463	-1.676	-2.828	-8.403	2.815			0:05:10	14.174	19.535	9.44	8.208	20.354		3.544	-0.47	0.985	0.69	4.317	8.85		0:05:10	-13.3	-4.587	-12.61	-17.964			-4.988	-0.848	-1.023	-1.636	-7.949	-2.12		0:05:10	-10.428	-4.587	-5.359	-34.202
0:05:11	-17.021	-9.22	-4.463	-1.148	-16.631		-2.929	-0.519	-0.696	-3.351	-9.202	1.54			0:05:11	18.117	14.14	9.578	8.847	20.07		3.554	-0.133	1.764	0.63	6.09	8.859		0:05:11	-13.643	-3.882	-10.721	-16.258			-7.103	0.092	-0.389	-0.941	-9.75	-0.463		0:05:11	-12.603	-3.882	-5.502	-33.551
0:05:12	-16.122	-5.484	-2.974	-1.246	-17.024		-3.526	-0.506	-0.527	-3.157	-10.489	-1.971			0:05:12	17.276	12.951	9.37	8.527	21.722		2.75	-0.023	0.798	0.396	5.323	7.275		0:05:12	-11.164	-2.053	-11.715	-15.903			-6.439	-0.282	0.023	-1.643	-11.065	-4.542		0:05:12	-12.224	-2.053	-5.334	-31.528
0:05:13	-15.43	-6.917	-4.704	-1.181	-17.034		-4.681	-0.79	0.649	-2.707	-7.824	0.227			0:05:13	18.795	14.394	10.003	9.251	22.793		0.468	-0.389	1.337	0.836	4.938	5.989		0:05:13	-11.612	-3.978	-11.052	-17.168			-5.908	-0.544	0.192	-2.164	-11.003	-0.35		0:05:13	-11.562	-3.978	-5.048	-31.847
0:05:14	-15.312	-1.809	-4.425	-1.124	-16.896		-4.314	-0.94	0.469	-2.442	-7.627	-4.056			0:05:14	18.838	13.609	8.359	9.439	23.102		0.227	-0.746	1.363	0.226	4.961	3.74		0:05:14	-12.593	-3.578	-12.391	-15.839			-5.511	0.094	-0.91	-0.981	-8.641	-0.524		0:05:14	-11.76	-3.578	-4.161	-32.552
0:05:15	-15.562	-4.07	-4.591	-1.117	-19.156		-5.104	-0.55	0.432	-2.373	-7.614	-2.831			0:05:15	17.232	12.802	9.446	8.68	22.032		3.779	-0.011	2.131	0.554	-0.243	5.498		0:05:15	-13.585	-2.629	-10.753	-18.323			-7.037	-0.394	-0.819	-1.556	-7.645	-1.873		0:05:15	-12.63	-2.629	-4.561	-33.162
0:05:16	-14.92	-7.547	-5.882	-1.131	-21.65		-4.373	-0.282	-0.447	-2.526	-8.705	1.171			0:05:16	22.601	11.942	9.97	8.733	23.352		6.555	0.09	1.792	0.376	6.909	6.546		0:05:16	-11.859	-1.716	-11.669	-17.389			-5.376	0.085	0.577	-0.884	-10.595	-2.042		0:05:16	-12.467	-1.716	-5.014	-35.1
0:05:17	-13.355	-8.281	-5.279	-1.171	-19.211		-3.683	-0.768	-1.347	-2.92	-10.478	-0.619			0:05:17	21.376	14.778	9.645	8.281	30.658		5.927	-0.076	1.218	0.599	13.983	5.654		0:05:17	-12.442	-3.586	-10.543	-14.848			-6.714	-0.682	0.902	-1.648	-10.254	-4.401		0:05:17	-11.791	-3.586	-4.884	-31.635
0:05:18	-14.011	-8.093	-4.412	-1.42	-21.947		-3.64	-0.735	-0.197	-1.944	-9.975	-0.093			0:05:18	20.134	15.35	6.884	8.379	34.525		3.747	-0.148	1.399	0.79	10.233	3.866		0:05:18	-12.981	-2.129	-10.022	-17.659			-6.071	-0.08	-1.836	-1.656	-10.269	-3.347		0:05:18	-12.299	-2.129	-6.26	-31.671
0:05:19	-14.177	-10.159	-2.554	-1.371	-19.64		-4.665	-0.463	-0.872	-3.036	-10.477	1.119			0:05:19	21.362	13.08	8.845	8.805	25.728		-1.347	-0.22	-0.596	0.983	10.697	5.917		0:05:19	-12.178	-3.551	-11.437	-15.33			-6.819	0.747	0.096	-0.264	-9.035	-2.39		0:05:19	-12.898	-3.551	-4.448	-33.3
0:05:20	-14.436	-7.67	-4.402	-1.389	-19.439		-4.807	-0.511	-0.272	-1.918	-7.265	0.267			0:05:20	18.536	16.477	9.338	8.085	24.105		-0.607	-0.275	0.766	0.635	11.39	5.19		0:05:20	-13.183	-3.607	-11.196	-19.18			-5.836	0.255	-0.493	-0.532	-5.114	-1.612		0:05:20	-10.882	-3.607	-3.451	-33.459
0:05:21	-13.61	-8.423	-3.838	-1.532	-18.713		-3.451	-0.736	-1.334	-2.273	-11.928	-5.448			0:05:21	17.259	16.218	10.638	8.707	20.286		7.439	-0.278	1.177	0.609	8.896	3.025		0:05:21	-12.336	-3.069	-11.937	-18.406			-4.159	-0.689	-0.14	-1.882	-9.103	-3.154		0:05:21	-10.821	-3.069	-4.414	-32.187
0:05:22	-13.926	-10.542	-3.962	-1.268	-18.065		-4.001	-0.913	0.274	-1.76	-10.945	-5.104			0:05:22	21.963	15.639	10.57	6.805	20.408		6.732	-0.309	1.031	0.044	9.22	6.466		0:05:22	-11.919	-4.991	-11.431	-16.078			-4.958	-0.151	-0.466	-2.612	-11.805	-6.555		0:05:22	-12.512	-4.991	-7.164	-30.667
0:05:23	-15.411	-7.638	-4.706	-1.32	-22.224		-3.841	-0.037	-0.754	-2.358	-8.184	-0.079			0:05:23	17.935	12.104	11.948	7.865	21.346		4.538	-0.478	1.925	0.442	9.531	4.772		0:05:23	-14.552	-3.638	-12.134	-18.912			-5.399	0.448	-0.317	-1.991	-9.894	-3.636		0:05:23	-10.865	-3.638	-5.88	-34.944
0:05:24	-13.637	-9.847	-3.205	-1.277	-20.93		-3.87	-1.116	0.097	-2.321	-0.372	-5.077			0:05:24	18.217	16.523	10.705	7.441	28.344		4.943	0.191	-0.552	0.311	6.357	2.391		0:05:24	-12.579	-2.679	-12.425	-17.784			-7.129	0.043	-0.686	-0.453	-8.424	-4.877		0:05:24	-14.519	-2.679	-4.003	-33.441
0:05:25	-13.818	-10.477	-4.578	-1.213	-16.428		-4.361	-0.958	0.827	-2.345	-3.094	-3.011			0:05:25	19.921	14.647	11.441	7.166	28.994		5.553	0.819	2.813	0.872	10.799	8.221		0:05:25	-12.018	-4.774	-11.843	-15.714			-6.1	0.1	-1.029	-2.141	-10.157	-4.71		0:05:25	-11.009	-4.774	-5.478	-31.91
0:05:26	-13.258	-10.876	-4.352	-1.396	-26.32		-3.073	-0.29	1.052	-2.619	-5.995	-0.679			0:05:26	18.359	21.795	11.36	7.127	36.803		4.555	0.031	0.651	0.233	10.562	5.27		0:05:26	-11.713	-3.609	-11.164	-14.855			-6.804	1.046	0.813	-1.913	-9.271	-1.792		0:05:26	-10.68	-3.609	-5.007	-32.366
0:05:27	-13.779	-10.82	-4.481	-1.251	-20.64		-4.352	-0.368	-1.325	-2.784	-10.034	-3.05			0:05:27	19.768	16.609	10.616	7.759	37.704		6.15	-0.475	1.346	0.703	11.857	10.926		0:05:27	-10.829	-4.481	-13.152	-16.769			-6.089	0.637	0.555	-2.333	-11.307	-2.084		0:05:27	-13.79	-4.481	-3.876	-33.696
0:05:28	-10.496	-9.808	-4.715	-1.489	-17.881		-4.236	-0.588	0.708	-2.696	-10.221	-1.047			0:05:28	22.046	17.239	11.053	6.736	48.685		5.363	0.294	0.615	0.166	9.808	8.146		0:05:28	-11.253	-4.569	-12.733	-12.373			-5.699	-0.311	0.345	-0.444	-9.952	-1.181		0:05:28	-13.625	-4.569	-6.519	-32.262
0:05:29	-11.466	-8.789	-5.322	-1.497	-21.28		-3.247	-1.581	-1.217	-2.066	-7.188	-0.372			0:05:29	21.137	14.323	11.85	7.122	41.387		4.188	0.277	0.929	-0.088	6.855	11.438		0:05:29	-13.353	-1.594	-10.824	-8.665			-6.826	-0.21	0.801	-0.962	-7.836	-5.079		0:05:29	-12.47	-1.594	-3.434	-32.557
0:05:30	-10.901	-8.399	-5.159	-1.337	-22.884		-2.508	-0.395	-0.707	-1.166	-1.624	-4.119			0:05:30	19.4	15.037	11.84	7.654	41.304		4.999	-0.149	0.246	0.993	6.467	7.738		0:05:30	-14.281	-2.132	-11.226	-15.226			-5.655	0.037	-1.084	-0.096	-10.081	-1.291		0:05:30	-11.484	-2.132	-4.228	-33.645
0:05:31	-13.547	-9.817	-4.641	-1.177	-20.167		-3.992	-0.373	-1.876	-2.181	-8.144	-3.555			0:05:31	19.953	22.922	12.775	8.224	50.524		3.731	-0.017	0.24	0.653	4.912	9.372		0:05:31	-14.101	-2.214	-10.574	-14.03			-6.502	-0.243	1.804	-1.367	-9.728	-0.501		0:05:31	-12.161	-2.214	-4.847	-32.252
0:05:32	-13.893	-9.937	-5.081	-1.267	-19.818		-4.547	-0.795	-1.902	-1.941	-5.966	-1.405			0:05:32	18.413	20.509	12.394	8.622	50.93		4.654	0.384	1.34	0.404	7.157	7.446		0:05:32	-14.053	-3.199	-11.178	-18.585			-5.769	-1.16	-0.943	-0.916	-10.564	-5.601		0:05:32	-11.112	-3.199	-5.181	-32.205
0:05:33	-12.741	-10.441	-4.347	-1.341	-20.121		-4.501	-1.039	-2.146	-2.053	-3.943	-2.948			0:05:33	16.79	17.131	13.02	7.59	56.841		4.648	-0.105	2.522	0.555	8.256	6.205		0:05:33	-13.203	-1.797	-11.542	-13.75			-5.326	-0.585	-1.073	-0.42	-11.002	-2.891		0:05:33	-13.031	-1.797	-4.526	-31.84
0:05:34	-12.803	-11.248	-2.862	-1.316	-22.143		-2.869	-0.314	-2.765	-2.745	-6.58	-3.595			0:05:34	16.946	17.682	14.263	8.311	46.416		4.203	0.231	-0.464	0.264	7.198	9.422		0:05:34	-13.088	-3.172	-11.69	-12.078			-5.846	1.709	-0.318	-2.092	-9.988	-1.851		0:05:34	-12.187	-3.172	-4.418	-32.447
0:05:35	-15.461	-9.69	-4.642	-1.212	-23.857		-3.748	-0.557	-0.779	-2.214	-11.07	-0.362			0:05:35	15.755	12.137	11.921	8.888	51.177		6.429	0.204	0.847	0.562	7.041	8.665		0:05:35	-13.103	-4.55	-12.127	-13.459			-5.818	-0.569	0.114	-1.258	-8.855	-3.85		0:05:35	-15.26	-4.55	-4.252	-32.637
0:05:36	-14.659	-10.091	-5.244	-1.124	-18.8		-2.553	-0.997	-2.278	-2.181	-6.837	-3.835			0:05:36	19.666	18.804	14.16	6.712	47.879		6.326	0.212	2.054	0.44	8.266	6.076		0:05:36	-13.308	-3.719	-10.855	-15.793			-5.298	1.096	-0.58	-0.263	-9.265	-3.907		0:05:36	-11.592	-3.719	-4.738	-30.577
0:05:37	-14.589	-7.438	-4.76	-1.416	-18.087		-3.146	-0.304	-0.158	-1.989	-4.432	-2.852			0:05:37	14.576	18.798	15.367	7.502	38.923		5.95	-0.09	-0.049	0.05	15.131	10.812		0:05:37	-13.708	-4.065	-11.767	-14.305			-6.129	0.302	-0.523	-0.944	-8.556	-5.502		0:05:37	-10.214	-4.065	-6.132	-31.704
0:05:38	-14.185	-9.691	-5.36	-1.263	-25.565		-4.303	-0.284	-3.448	-2.29	-7.532	-0.326			0:05:38	15.523	14.936	14.118	7.687	41.757		6.337	-0.257	2.867	0.289	14.882	8.822		0:05:38	-14.637	-3.963	-9.376	-16.142			-4.967	-0.172	-0.967	-2.113	-9.485	-5.71		0:05:38	-12.36	-3.963	-4.993	-34.722
0:05:39	-10.778	-9.038	-4.787	-1.185	-22.815		-4.292	-0.119	-0.94	-2.446	-10.422	-0.592			0:05:39	15.144	14.344	13.228	7.219	50.212		7.992	-0.308	1.718	0.657	13.802	6.184		0:05:39	-13.885	-3.582	-11.113	-16.955			-6.456	-0.137	0.369	-0.994	-9.999	-6.893		0:05:39	-14.015	-3.582	-4.367	-32.696
0:05:40	-12.341	-10.883	-5.663	-1.261	-22.601		-4.249	-0.507	-0.597	-2.557	-8.158	-3.056			0:05:40	15.432	16.562	12.544	8.62	48.237		9.763	0.237	-0.208	0.64	10.51	6.768		0:05:40	-14.478	-3.469	-10.344	-16.291			-4.859	-0.381	-0.583	-1.064	-9.829	-6.43		0:05:40	-12.06	-3.469	-4.419	-32.884
0:05:41	-15.464	-8.589	-5.62	-1.245	-20.791		-2.755	-0.892	-1.555	-2.831	3.851	-0.885			0:05:41	16.201	12.797	11.824	9.931	44.463		10.503	-0.163	1.292	0.426	4.076	6.141		0:05:41	-14.823	-3.985	-10.149	-14.769			-6.545	1.76	-1.008	-1.95	-7.533	-2.518		0:05:41	-12.248	-3.985	-5.925	-31.281
0:05:42	-14.602	-6.696	-4.546	-1.258	-23.023		-3.843	-0.345	-1.264	-1.956	-4.167	-1.272			0:05:42	18.127	11.674	10.204	9.426	34.923		8.108	-0.205	1.609	0.876	6.375	7.584		0:05:42	-14.284	-2.47	-9.75	-13.519			-6.366	0.179	-0.473	-0.857	-12.68	-2.421		0:05:42	-12.175	-2.47	-5.954	-33.46
0:05:43	-13.853	-9.174	-4.65	-1.379	-21.018		-4.194	-0.61	-2.939	-2.153	-9.335	-1.42			0:05:43	20.087	14.173	9.827	9.474	33.226		8.545	0.973	0.646	0.258	13.071	9.146		0:05:43	-14.044	-4.013	-10.28	-12.977			-7.916	-1.549	0.383	-1.907	-11.721	-2.238		0:05:43	-11.427	-4.013	-5.69	-33.669
0:05:44	-15.413	-11.082	-4.064	-1.335	-24.16		-3.648	-0.287	-1.601	-2.373	-7.944	-1.699			0:05:44	17.4	16.288	9.794	9.243	33.455		7.899	0.438	2.593	0.404	5.959	6.723		0:05:44	-12.642	-4.319	-10.119	-15.566			-4.739	0.124	0.373	-1.505	-7.97	-1.968		0:05:44	-12.024	-4.319	-6.541	-33.077
0:05:45	-13.519	-8.311	-4.377	-1.324	-21.898		-4.973	-0.853	-2.47	-1.95	-6.731	1.391			0:05:45	18.774	12.992	9.989	9.253	34.8		8.112	-0.173	1.134	0.486	3.83	5.866		0:05:45	-14.14	-2.527	-8.302	-14.732			-5.636	-0.068	0.826	-1.439	-9.566	-6.119		0:05:45	-13.69	-2.527	-3.538	-31.666
0:05:46	-12.866	-10.704	-4.39	-1.554	-21.857		-4.787	-0.86	-2.47	-1.302	-8.531	-2.539			0:05:46	18.347	12.579	11.332	8.322	29.797		8.004	-0.207	1.137	0.3	10.559	6.405		0:05:46	-11.419	-5.581	-10.266	-15.062			-6.992	0.066	-0.053	-0.181	-7.616	-2.888		0:05:46	-12.172	-5.581	-7.988	-32.54
0:05:47	-13.757	-9.174	-3.874	-1.487	-20.647		-4.415	-0.455	-0.986	-2.895	-10.49	-1.5			0:05:47	19.796	11.544	11.241	10.071	28.517		8.963	-0.148	1.607	0.486	8.973	8.692		0:05:47	-11.159	-3.155	-10.397	-14.377			-6.409	0.983	1.043	-1.714	-9.596	-5.898		0:05:47	-14.359	-3.155	-5.518	-32.239
0:05:48	-14.968	-9.674	-1.37	-1.346	-18.976		-4.598	-0.133	-0.545	-2.357	-12.193	2.03			0:05:48	18.724	7.82	11.968	9.442	31.33		9.437	-0.226	2.087	0.165	7.644	6.957		0:05:48	-13.992	-5.257	-9.608	-14.883			-7.125	-1.147	-2.01	-1.324	-10.877	-1.535		0:05:48	-14.163	-5.257	-5.152	-32.293
0:05:49	-14.436	-7.339	-5.235	-1.264	-20.211		-3.992	-0.352	-1.723	-2.546	-11.323	0.882			0:05:49	20.297	12.114	11.651	10.459	32.402		8.778	-0.629	0.402	0.584	7.054	7.934		0:05:49	-13.074	-6.32	-9.441	-15.892			-6.278	-0.636	-0.255	-2.318	-8.888	-3.37		0:05:49	-12.717	-6.32	-5.21	-32.811
0:05:50	-16.151	-7.412	-4.373	-1.45	-21.298		-3.777	-1.157	-2.976	-2.515	-9.684	-3.35			0:05:50	19.136	16.028	11.927	8.888	25.877		8.885	-0.365	2.414	0.638	7.952	4.608		0:05:50	-12.298	-5.801	-11.216	-17.689			-6.655	-0.124	-0.129	-2.537	-9.08	-6.086		0:05:50	-14.644	-5.801	-4.933	-31.829
0:05:51	-15.076	-8.217	-4.05	-1.156	-17.128		-2.448	-0.725	-1.843	-2.255	-9.628	-2.018			0:05:51	16.934	16.957	13.281	9.746	27.187		8.538	0.078	1.98	0.635	8.444	3.528		0:05:51	-12.047	-4.439	-9.568	-16.097			-6.355	-0.902	-1.588	-1.797	-11.653	-3.722		0:05:51	-13.527	-4.439	-3.962	-33.677
0:05:52	-16.037	-8.028	-3.316	-1.281	-18.802		-3.763	-0.201	-1.79	-2.172	-10.451	-3.999			0:05:52	17.756	13.72	12.286	9.531	29.635		9.451	0.647	4.409	0.615	8.4	9.783		0:05:52	-13.988	-3.02	-11.291	-15.354			-6.918	0.072	-0.475	-2.197	-10.946	-2.984		0:05:52	-12.096	-3.02	-4	-33.205
0:05:53	-16.568	-7.775	-3.334	-1.136	-18.987		-3.555	-0.633	-2.149	-2.714	-12.952	1.15			0:05:53	22.244	13.226	10.301	11.012	40.205		10.402	0.128	3.147	0.449	8.668	5.878		0:05:53	-15.705	-4.335	-10.782	-17.604			-6.835	-1.423	-1.104	-1.357	-9.915	-2.911		0:05:53	-11.655	-4.335	-5.614	-31.461
0:05:54	-15.667	-10.907	-4.181	-1.41	-24.708		-3.686	-0.35	-1.639	-2.502	-13.436	0.155			0:05:54	19.62	8.831	10.962	10.532	36.351		8.966	-0.055	3.279	0.168	12.343	5.092		0:05:54	-13.351	-1.947	-10.622	-16.555			-4.978	-0.164	-1.459	-0.409	-9.284	-1.134		0:05:54	-11.589	-1.947	-5.545	-31.911
0:05:55	-17.314	-8.03	-4.726	-1.479	-21.969		-3.498	0.392	-1.047	-3.063	-11.62	-4.402			0:05:55	16.099	11.863	10.092	9.43	31.419		8.721	-0.076	1.558	0.353	10.792	7.718		0:05:55	-13.875	-4.243	-10.399	-17.103			-4.567	-0.161	0.152	-1.894	-7.44	-0.456		0:05:55	-13.125	-4.243	-6.269	-32.312
0:05:56	-15.272	-7.486	-3.382	-1.14	-22.03		-3.302	-0.713	-0.576	-2.829	-9.985	-2.546			0:05:56	17.029	10.772	11.884	9.159	39.329		11.056	0.618	2.332	0.105	8.931	5.91		0:05:56	-13.893	-1.471	-11.129	-14.7			-4.545	0.336	0.723	-1.93	-8.9	-4.49		0:05:56	-12.872	-1.471	-4.16	-32.375
0:05:57	-11.741	-10.357	-4.682	-1.365	-21.008		-2.856	-0.331	-1.671	-2.247	-12.156	-5.231			0:05:57	18.167	10.653	9.909	10.193	42.25		10.009	0.537	2.409	0.04	7.941	5.689		0:05:57	-13.467	-4.146	-11.899	-15.169			-6.663	-0.683	-1.76	-1.456	-11.07	-3.848		0:05:57	-12.931	-4.146	-6.118	-31.422
0:05:58	-14.099	-10.396	-4.498	-1.525	-21.1		-2.627	0.009	-1.713	-2.779	-13.302	-2.398			0:05:58	23.7	8.568	11.525	9.436	33.013		10.742	0.394	3.027	0.671	13.683	4.995		0:05:58	-14.992	-4.686	-11.679	-17.318			-6.208	-1.417	-0.73	-1.621	-8.697	-1.539		0:05:58	-12.035	-4.686	-2.406	-31.537
0:05:59	-14.725	-10.523	-5.156	-1.334	-19.636		-2.595	-0.533	-0.21	-2.428	-14.117	-1.396			0:05:59	22	12.701	11.258	8.589	29.437		11.744	-0.22	1.752	0.225	12.35	7.756		0:05:59	-14.211	-3.401	-12.237	-13.944			-5.152	-1.038	-0.322	-0.067	-10.399	-5.838		0:05:59	-10.525	-3.401	-4.361	-33.18
0:06:00	-13.384	-10.114	-5.489	-1.338	-17.603		-4.377	0.023	-1.046	-2.444	-12.002	-0.876			0:06:00	22.205	10.756	11.285	9.18	27.71		11.014	0.061	3.074	0.421	19.131	2.043		0:06:00	-12.816	-4.614	-10.587	-14.779			-5.45	-0.17	-2.573	-2.532	-9.199	-0.734		0:06:00	-11.686	-4.614	-3.154	-31.982
0:06:01	-14.755	-10.586	-5.772	-1.382	-19.107		-3.501	-0.404	0.304	-2.086	-11.728	-2.071			0:06:01	22.529	9.145	12.177	8.56	29.559		12.653	-0.363	2.179	0.34	13.449	8.686		0:06:01	-15.821	-3.766	-10.311	-18.392			-5.476	0.253	0.225	-0.86	-10.186	-2.195		0:06:01	-9.716	-3.766	-5.121	-32.645
0:06:02	-14.842	-10.294	-3.802	-1.416	-17.529		-3.283	0.074	-0.954	-2.565	-12.473	1.233			0:06:02	19.948	12.296	13.436	10.69	32.591		12.864	-0.738	2.04	0.683	6.311	7.535		0:06:02	-12.523	-5.431	-11.808	-15.222			-5.073	0.094	0.744	-0.531	-11.173	-2.892		0:06:02	-14.109	-5.431	-5.65	-32.502
0:06:03	-14.502	-10.155	-3.303	-1.431	-15.061		-4.455	-0.109	-0.663	-2.299	-12.776	-1.828			0:06:03	22.411	8.965	10.682	10.393	32.223		13.069	-0.291	3.09	0.591	8.648	3.799		0:06:03	-12.638	-3.91	-11.026	-17.246			-5.582	-0.372	-0.382	-1.172	-9.301	-2.296		0:06:03	-12.223	-3.91	-9.532	-32.119
0:06:04	-16.188	-10.553	-3.346	-1.195	-18.083		-4.574	0.23	-0.915	-1.838	-12.309	-0.612			0:06:04	20.689	11.38	12.062	9.329	26.146		11.117	0.227	4.931	0.437	7.687	4.706		0:06:04	-13.61	-3.893	-10.359	-14.546			-4.992	-0.846	0.03	-2.547	-8.363	-5.624		0:06:04	-9.586	-3.893	-7.808	-32.25
0:06:05	-17.13	-9.942	-2.556	-1.497	-16.215		-4.756	-0.505	-1.405	-2.351	-13.535	-1.571			0:06:05	22.613	10.225	12.738	9.548	26.082		9.592	0.259	2.838	0.558	11.08	7.069		0:06:05	-13.366	-3.675	-11.055	-14.753			-6.668	0.678	-0.142	-1.412	-10.163	-3.139		0:06:05	-10.618	-3.675	-5.985	-30.484
0:06:06	-14.324	-9.096	-3.056	-1.226	-20.612		-4.152	0.208	-0.47	-1.561	-14.905	-1.78			0:06:06	22.672	8.939	11.127	10.597	29.025		9.24	0.172	2.771	0.577	11.034	7.578		0:06:06	-14.4	-4.487	-10.829	-14.149			-3.859	0.451	-0.554	-1.562	-8.157	-8.138		0:06:06	-12.601	-4.487	-6.288	-32.666
0:06:07	-16.14	-9.17	-4.945	-1.175	-19.528		-5.383	-0.063	-1.068	-1.936	-11.963	-1.345			0:06:07	19.398	10.692	12.832	9.165	35.349		8.765	-0.457	1.405	0.566	6.502	5.653		0:06:07	-14.735	-4.298	-11.509	-16.689			-4.239	-0.33	-1.265	-0.958	-9.099	-5.67		0:06:07	-13.312	-4.298	-4.373	-31.023
0:06:08	-16.9	-13.388	-3.131	-1.5	-16.389		-4.956	0.242	-1.419	-2.288	1.046	-1.475			0:06:08	18.04	17.627	12.577	9.354	33.003		8.676	0.205	1.547	0.16	7.404	9.735		0:06:08	-14.604	-4.352	-9.936	-13.327			-4.876	-0.176	-0.384	-1.523	-9.487	-7.121		0:06:08	-13.594	-4.352	-4.819	-31.743
0:06:09	-17.069	-12.689	-4.119	-1.29	-18.355		-4.16	-0.344	-1.705	-2.32	-6.366	-2.764			0:06:09	23.295	12.27	12.067	7.983	31.673		8.387	-0.593	1.554	0.899	4.68	7.601		0:06:09	-14.151	-3.3	-10.746	-15.568			-6.687	-0.482	-0.509	-0.68	-11.308	-1.239		0:06:09	-11.791	-3.3	-4.765	-32.781
0:06:10	-17.012	-11.32	-4.336	-1.116	-14.966		-4.334	-0.525	-0.756	-2.411	-0.803	-1.872			0:06:10	22.236	10.326	11.798	8.092	34.329		9.259	0.025	2.517	0.447	6.463	4.404		0:06:10	-13.36	-6.191	-11.032	-16.088			-6.169	-1.31	1.514	-1.568	-11.147	-2.583		0:06:10	-11.816	-6.191	-4.26	-30.734
0:06:11	-14.759	-9.106	-4.363	-1.151	-14.73		-4.184	-0.62	-1.473	-2.153	-4.365	-0.002			0:06:11	17.418	10.477	12.512	9.409	29.49		10.671	0.25	3.195	0.555	6.929	8.645		0:06:11	-16.349	-4.567	-10.329	-8.797			-5.446	-0.701	-0.624	-2.331	-6.514	-2.031		0:06:11	-13.403	-4.567	-4.597	-31.868
0:06:12	-18.785	-10.223	-4.519	-1.179	-16.032		-4.054	-0.791	-1.126	-1.835	1.453	-4.424			0:06:12	19.557	9.965	12.823	8.499	30.346		11.12	0.564	2.655	0.77	14.831	6.715		0:06:12	-14.406	-4.811	-12.833	-13.78			-6.221	-0.87	-2.319	-1.26	-10.116	-0.85		0:06:12	-11.63	-4.811	-4.036	-30.95
0:06:13	-17.024	-8.733	-4.924	-1.541	-20.694		-2.904	-0.743	-1.292	-1.947	4.459	-4.018			0:06:13	22.028	8.789	12.728	8.942	33.437		10.79	0.144	0.897	0.828	9.825	7.669		0:06:13	-14.156	-4.958	-10.714	-12.801			-5.499	0.177	0.807	-1.836	-6.801	-6.375		0:06:13	-11.133	-4.958	-4.053	-33.644
0:06:14	-17.087	-10.731	-2.83	-1.196	-17.579		-3.972	0.218	-1.229	-2.279	-1.539	-3.216			0:06:14	19.438	13.726	13.131	9.148	39.415		10.335	-0.251	3.852	0.586	7.835	7.374		0:06:14	-14.673	-4.379	-10.27	-14.101			-5.895	-0.037	-0.589	-2.539	-8.756	-3.426		0:06:14	-13.264	-4.379	-5.486	-32.391
0:06:15	-16.083	-9.904	-3.446	-1.577	-21.472		-4.04	-0.148	-2.001	-2.066	-5.501	0.752			0:06:15	18.776	15.15	10.87	8.007	32.288		9.745	0.004	2.963	0.833	7.499	6.366		0:06:15	-13.485	-4.34	-10.895	-8.117			-4.274	-1.167	-0.944	-1.59	-9.308	-4.568		0:06:15	-14.317	-4.34	-5.111	-33.689
0:06:16	-16.657	-11.025	-3.735	-1.388	-22.572		-3.062	-0.186	-0.185	-1.665	-4.645	1.022			0:06:16	17.636	14.104	11.405	9.422	34.051		9.708	0.123	0.901	0.682	7	7.962		0:06:16	-14.128	-4.718	-12.031	-15.86			-5.546	0.213	-0.546	-0.417	-12.57	-0.488		0:06:16	-10.935	-4.718	-3.613	-31.996
0:06:17	-14.456	-10.685	-4.64	-1.31	-18.134		-3.046	-0.809	-1.417	-1.989	-5.327	-1.094			0:06:17	20.163	13.52	17.122	9.112	38.441		9.983	0.288	3.509	0.778	9.986	8.142		0:06:17	-12.786	-4.498	-11.439	-16.095			-5.438	0.258	1.925	-2.108	-8.695	-2.676		0:06:17	-13.297	-4.498	-6.805	-32.324
0:06:18	-15.759	-12.395	-3.943	-1.413	-13.636		-3.153	-0.68	-0.757	-1.727	-3.383	-0.051			0:06:18	18.859	15.13	15.194	9.834	35.594		10.905	0.501	3.53	0.576	9.376	10.18		0:06:18	-13.312	-4.374	-10.231	-15.079			-5.718	-0.138	-0.506	-1.581	-8.687	-2.179		0:06:18	-14.194	-4.374	-6.158	-33.113
0:06:19	-16.379	-11.244	-4.216	-1.301	-20.903		-3.811	-0.886	-0.139	-0.926	2.135	-0.959			0:06:19	20.163	15.022	13.553	9.644	42.464		10.09	0.714	1.566	0.561	13.188	7.504		0:06:19	-15.331	-4.137	-11.763	-9.39			-4.372	0.158	-1.094	-2.071	-9.884	-2.683		0:06:19	-12.285	-4.137	-3.668	-31.902
0:06:20	-14.63	-11.709	-4.947	-1.287	-17.914		-3.102	-0.744	-1.042	-1.378	-0.768	-0.117			0:06:20	22.436	11.713	12.344	9.224	42.364		8.958	0.214	1.855	0.262	9.517	6.583		0:06:20	-14.314	-3.548	-12.575	-16.396			-6.998	-0.757	0.271	-0.157	-9.647	-4.422		0:06:20	-11.978	-3.548	-5.253	-33.8
0:06:21	-14.22	-11.418	-3.676	-1.216	-20.591		-3.871	-0.85	-0.153	-2.012	-6.048	-4.707			0:06:21	19.373	11.698	12.964	8.942	30.464		3.78	0.294	2.485	0.784	9.323	8.913		0:06:21	-14.34	-3.296	-10.543	-15.479			-4.797	-0.569	-1.399	-1.523	-10.501	-5.01		0:06:21	-11.265	-3.296	-6.186	-31.758
0:06:22	-13.444	-13.03	-6.366	-1.478	-23.831		-3.594	-0.947	-1.817	-1.252	-8.058	0.101			0:06:22	19.102	12.389	13.24	9.866	32.174		1.094	-0.229	1.554	0.399	8.254	5.702		0:06:22	-13.647	-4.254	-11.343	-12.765			-5.768	-1.533	1.123	-1.783	-12.082	-3.496		0:06:22	-9.971	-4.254	-5.784	-32.613
0:06:23	-14.498	-10.779	-3.666	-1.309	-21.311		-3.04	-0.424	-3.168	-1.49	-9.842	-2.408			0:06:23	21.686	11.585	12.609	9.255	30.283		1.546	0.595	1.59	0.5	18.396	7.826		0:06:23	-14.83	-5.034	-11.361	-14.254			-5.806	-0.056	-0.44	-0.657	-11.519	-5.453		0:06:23	-12.682	-5.034	-6.348	-31.202
0:06:24	-13.643	-10.683	-4.393	-1.265	-18.574		-3.689	-0.392	-1.383	-0.786	-3.911	-1.78			0:06:24	23.516	11.522	12.589	10.597	31.307		4.218	-0.274	3.455	0.346	13.3	5.428		0:06:24	-14.323	-2.694	-12.315	-13.451			-4.688	0.293	0.255	-0.19	-9.605	-3.003		0:06:24	-11.228	-2.694	-5.4	-31.989
0:06:25	-15.291	-11.256	-3.587	-1.29	-20.221		-3.817	-0.47	-1.958	-1.641	-6.875	-2.96			0:06:25	20.692	9.953	12.602	9.096	33.664		9.424	0.042	2.727	0.466	10.644	8.638		0:06:25	-14.103	-2.138	-10.972	-14.174			-6.939	-0.658	0.104	-0.886	-9.718	-5.603		0:06:25	-12.726	-2.138	-4.699	-34.23
0:06:26	-14.772	-9.921	-3.906	-1.057	-23.049		-4.995	-0.926	-1.51	-1.161	-6.935	0.626			0:06:26	22.889	9.797	10.783	10.912	28.714		7.577	0.935	1.968	0.567	9.599	9.199		0:06:26	-13.915	-3.005	-9.695	-14.659			-6.204	-0.868	0.927	-0.957	-10.951	-5.121		0:06:26	-11.455	-3.005	-6.019	-32.994
0:06:27	-15.142	-11.049	-3.442	-1.02	-18.253		-3.708	-0.13	-0.343	-1.183	-9.071	2.176			0:06:27	21.983	14.306	8.946	11.581	31.78		8.535	0.848	1.198	0.535	8.038	6.483		0:06:27	-13.582	-4.593	-12.371	-12.114			-5.541	-0.637	-1.213	-1.706	-9.537	-5.156		0:06:27	-12.276	-4.593	-6.884	-32.678
0:06:28	-14.072	-11.473	-4.762	-1.132	-21.848		-3.723	-0.756	-0.145	-1.563	-4.571	-5.546			0:06:28	21.96	17.114	10.47	12.253	30.45		9.912	0.294	2.439	0.798	6.065	6.732		0:06:28	-13.818	-3.711	-10.422	-13.336			-6.532	-1.095	-0.349	-0.679	-9.169	-4.991		0:06:28	-11.14	-3.711	-6.847	-34.348
0:06:29	-14.704	-12.881	-4.31	-1.055	-21.855		-3.288	-0.493	-1.301	-1.302	-7.548	-4.097			0:06:29	23.865	15.018	10.947	11.584	32.429		10.197	0.239	2.983	1.113	11.394	8.096		0:06:29	-13.833	-4.041	-12.798	-16.603			-5.539	0.5	-0.659	-0.176	-9.702	-5.887		0:06:29	-11.399	-4.041	-5.457	-33.278
0:06:30	-14.302	-10.522	-3.559	-1.358	-20.213		-3.817	-1.043	-1.251	-1.511	-7.189	-1.833			0:06:30	21.374	15.011	12.91	11.104	32.424		7.877	0.333	3.076	0.136	11.116	8.234		0:06:30	-15.144	-4.282	-11.243	-12.666			-6.048	0.344	0.541	-1.014	-10.457	-5.865		0:06:30	-11.906	-4.282	-5.01	-32.235
0:06:31	-12.934	-9.31	-3.146	-1.318	-19.852		-3.952	-0.258	-3.068	-1.47	-8.979	-3.56			0:06:31	21.654	9.849	11.673	11.859	30.761		9.218	0.215	3.221	1.013	8.615	8.729		0:06:31	-12.91	-4.066	-11.737	-15.875			-6.226	0.088	1.467	-1.388	-9.748	-3.618		0:06:31	-12.557	-4.066	-5.447	-33.227
0:06:32	-15.089	-9.286	-2.411	-1.43	-18.824		-3.87	-0.924	-2.712	-0.757	-9.085	-4.932			0:06:32	22.998	7.862	16.815	10.723	39.322		8.942	0.023	2.893	0.5	11.8	5.399		0:06:32	-12.34	-4.415	-11.388	-13.698			-4.5	0.234	-1.297	-1.242	-9.586	-1.418		0:06:32	-13.309	-4.415	-3.775	-32.228
0:06:33	-14.617	-11.66	-4.368	-1.422	-16.25		-4.333	-0.596	-1.798	-1.09	-7.078	-2.885			0:06:33	21.972	10.637	14.133	9.989	38.029		8.837	-0.267	2.733	0.239	17.437	6.455		0:06:33	-13.409	-4.879	-13.952	-14.18			-6.1	0.159	0.609	-0.427	-11.648	-4.659		0:06:33	-12.91	-4.879	-6.188	-33.496
0:06:34	-16.341	-12.069	-2.691	-1.196	-14.095		-4.367	-0.799	-1.703	-1.445	-9.076	-3.331			0:06:34	23.347	9.146	15.244	9.919	36.941		8.957	-0.276	3.143	1.216	12.881	8.865		0:06:34	-14.83	-5.066	-10.65	-15.478			-6.245	-0.526	-1.934	-0.378	-11.546	-3.969		0:06:34	-12.039	-5.066	-3.419	-32.371
0:06:35	-15.349	-12.571	-3.124	-1.532	-9.405		-4.919	-1.178	-1.799	-0.703	2.271	-2.515			0:06:35	30.137	9.882	12.476	10.33	34.357		8.689	0.567	3.202	1.074	9.809	10.159		0:06:35	-12.507	-4.639	-10.952	-15.3			-5.213	0.298	0.188	-1.738	-10.244	-6.23		0:06:35	-13.042	-4.639	-2.357	-33.381
0:06:36	-14.183	-12.436	-2.774	-1.241	-13.155		-4.071	-0.535	-2.28	-1.302	6.078	-3.934			0:06:36	27.704	12.205	13.993	10.091	29.399		9.969	-0.065	1.215	0.62	8.417	6.037		0:06:36	-12.593	-3.784	-11.841	-16.93			-6.453	-0.652	-0.771	-1.968	-10.127	-1.689		0:06:36	-14.824	-3.784	-4.615	-32.361
0:06:37	-16.424	-11.103	-3.692	-1.491	-15.893		-3.653	-0.018	-2.548	-1.103	-0.458	-0.836			0:06:37	28.417	13.966	13.762	10.21	33.793		8.724	0.13	2.581	0.526	9.119	5.298		0:06:37	-14.054	-3.654	-11.827	-12.083			-7.222	-0.241	-0.176	-1.462	-11.974	-3.59		0:06:37	-12.374	-3.654	-4.266	-30.986
0:06:38	-13.214	-10.622	-4.464	-1.402	-13.451		-3.219	-0.847	-2.209	-0.675	-4.914	-1.07			0:06:38	28.803	12.951	12.821	10.625	39.54		9.436	0.105	2.878	0.296	14.108	6.539		0:06:38	-13.615	-3.713	-12.747	-11.749			-5.827	-0.503	-2.911	-0.941	-10.571	-4.19		0:06:38	-13.575	-3.713	-4.419	-32.216
0:06:39	-14.89	-9.627	-4.777	-1.011	-13.324		-2.873	-0.388	-0.628	-0.693	-4.087	-4.289			0:06:39	24.499	11.567	10.557	10.636	47.676		8.74	0.682	1.738	0.251	15.382	5.603		0:06:39	-14.579	-3.216	-11.428	-11.971			-6.938	-0.535	0.271	-2.642	-10.147	-5.13		0:06:39	-12.75	-3.216	-2.88	-34.302
0:06:40	-13.89	-10.497	-3.313	-1.405	-15.64		-3.135	-0.906	-0.693	-0.619	-4.503	0.385			0:06:40	23.23	11.542	12.074	10.511	50.548		8.698	0.424	2.281	0.893	11.912	7.589		0:06:40	-15.6	-3.89	-12.504	-14.242			-5.488	-1.114	-0.212	-0.33	-9.469	-4.285		0:06:40	-11.848	-3.89	-5.769	-34.6
0:06:41	-14.284	-10.937	-4.687	-1.43	-15.077		-2.985	-0.651	-1.183	-1.369	-6.51	-1.564			0:06:41	28.271	9.762	12.102	10.587	42.016		9.616	0.178	2.905	0.756	12.032	9.885		0:06:41	-15.511	-2.537	-11.814	-13.319			-4.498	-1.065	-0.399	-1.945	-11.043	-2.287		0:06:41	-10.447	-2.537	-6.967	-31.064
0:06:42	-14.576	-11.275	-3.118	-1.068	-16.591		-3.754	-0.483	-0.673	-1.213	-6.364	-4.849			0:06:42	25.657	11.186	13.991	10.62	37.372		8.783	0.491	3.635	0.248	11.023	6.866		0:06:42	-16.056	-4.6	-12.816	-15.325			-6.619	-1.005	-0.863	-1.576	-9.575	-8.561		0:06:42	-12.69	-4.6	-5.005	-33.25
0:06:43	-15.605	-8.517	-1.512	-1.413	-18.089		-4.025	-0.255	-1.356	-0.782	-7.684	1.468			0:06:43	23.743	13.642	14.286	10.902	37.496		8.436	-0.505	1.262	0.516	10.444	6.987		0:06:43	-15.023	-4.11	-13.599	-15.468			-5.405	-0.793	-0.443	-1.167	-10.238	-6.079		0:06:43	-11.107	-4.11	-3.42	-33.602
0:06:44	-14.722	-9.911	-3.055	-1.077	-18.719		-3.577	0.236	-0.315	-1.264	-8.174	0.433			0:06:44	24.841	11.731	14.026	9.753	32.077		8.252	0.181	3.848	1.033	7.645	7.771		0:06:44	-14.375	-5.552	-12.279	-12.491			-5.024	-1.205	-0.995	-1.418	-9.19	-3.635		0:06:44	-12.208	-5.552	-4.49	-33.24
0:06:45	-14.477	-9.362	-3.861	-1.251	-19.256		-3.992	-0.415	-2.363	-0.762	-10.188	1.542			0:06:45	23.15	11.197	21.808	10.925	40.685		7.717	-0.12	3.313	0.516	11.963	5.02		0:06:45	-13.75	-4.142	-15.278	-13.218			-5.723	-0.429	0.863	-0.072	-10.211	-2.239		0:06:45	-12.363	-4.142	-5.364	-31.59
0:06:46	-13.702	-7.642	-4.89	-1.199	-19.869		-3.128	-1.034	-2.148	-0.981	-8.709	-2.486			0:06:46	26.858	15.046	15.839	10.039	35.887		9.677	-0.336	2.612	0.662	12.886	2.532		0:06:46	-14.963	-3.36	-11.431	-14.67			-5.679	0.285	-0.061	-2.233	-7.44	-4.026		0:06:46	-14.539	-3.36	-4.286	-32.598
0:06:47	-12.675	-10.306	-3.978	-1.393	-22.574		-3.715	-0.617	-1.862	-0.644	2.944	1.481			0:06:47	25.348	13.479	14.47	10.018	36.602		9.506	0.538	1.678	0.592	13.578	7.181		0:06:47	-12.549	-4.255	-10.94	-14.677			-5.174	0.688	0.942	-0.747	-7.979	-7.311		0:06:47	-12.816	-4.255	-4.379	-33.625
0:06:48	-14.872	-9.98	-3.885	-1.376	-20.346		-4.465	-0.831	-1.489	-1.075	7.916	-1.516			0:06:48	22.864	19.104	15	9.711	49.398		9.14	0.442	2.154	0.856	11.067	5.545		0:06:48	-13.323	-5.361	-11.357	-16.097			-5.387	0.464	0.967	-1.989	-9.763	-4.396		0:06:48	-11.521	-5.361	-6.543	-33.794
0:06:49	-15.208	-10.025	-4.008	-0.979	-23.262		-3.826	-0.759	-1.924	-0.804	-0.231	0.281			0:06:49	29.019	17.952	13.277	8.212	56.23		8.374	0.336	0.957	0.242	7.832	8.357		0:06:49	-13.925	-4.374	-12.904	-13.566			-6.761	0.386	-0.747	-1.59	-8.42	-4.672		0:06:49	-11.97	-4.374	-4.192	-32.039
0:06:50	-14.55	-10.352	-4.154	-1.084	-21.702		-3.947	-1.255	-2.409	-1.286	-4.813	-3.37			0:06:50	24.292	18.389	13.781	8.493	51.324		8.777	0.759	-0.168	0.376	9.781	6.116		0:06:50	-15.642	-3.509	-12.721	-14.93			-6	-0.159	0.536	-1.789	-10.612	-2.014		0:06:50	-14.753	-3.509	-4.66	-31.864
0:06:51	-14.87	-10.253	-2.742	-1.197	-22.095		-4.481	-0.263	-0.531	-0.572	-8.372	-2.462			0:06:51	24.245	13.777	12.084	8.399	45.791		7.442	-0.054	1.29	0.022	8.397	5.972		0:06:51	-14.208	-1.751	-10.206	-16.012			-6.488	-0.301	-0.286	-0.327	-5.941	-4.104		0:06:51	-10.891	-1.751	-5.505	-32.637
0:06:52	-15.954	-10.586	-3.766	-1.281	-21.522		-4.032	-0.584	-0.895	-0.859	-8.513	-1.679			0:06:52	27.013	14.888	11.475	7.685	49.983		7.651	-0.059	1.741	0.676	8.761	9.948		0:06:52	-14.039	-3.684	-12.576	-15.959			-5.834	-1.057	-0.958	-1.745	-7.102	-4.984		0:06:52	-14.225	-3.684	-6.47	-32.664
0:06:53	-14.083	-10.377	-4.533	-1.216	-20.679		-3.472	-0.66	-1.399	-1.29	-6.315	-1.802			0:06:53	29.171	14.709	12.092	7.586	46.938		7.766	0.157	2.477	0.182	8.94	10.785		0:06:53	-14.302	-4.692	-12.788	-14.189			-4.133	0.582	0.788	-1.591	-5.916	-6.048		0:06:53	-12.431	-4.692	-4.632	-31.806
0:06:54	-14.257	-12.821	-2.869	-1.206	-27.615		-3.545	-1.075	-2.082	-1.795	4.26	-3.193			0:06:54	25.005	10.575	10.323	8.275	45.965		6.302	0.313	3.392	0.983	9.458	11.927		0:06:54	-14.518	-5.624	-12.187	-14.825			-6.792	0.168	0.777	-1.084	-10.148	-3.929		0:06:54	-11.522	-5.624	-4.051	-33.843
0:06:55	-15.197	-9.174	-2.515	-0.88	-20.926		-3.319	-1.319	-1.436	-0.979	2.74	-2.963			0:06:55	27.257	13.201	11.76	7.162	39.001		7.366	0.524	2.072	0.764	11.776	6.846		0:06:55	-14.045	-5.871	-11.637	-20.235			-6.586	0.638	1.219	0.518	-8.012	-6.379		0:06:55	-12.62	-5.871	-5.396	-32.553
0:06:56	-14.719	-11.325	-1.122	-1.026	-21.313		-2.639	-0.655	-1.675	-1.148	-4.647	-2.635			0:06:56	24.143	12.422	12.989	7.116	39.601		7.832	0.198	1.733	0.655	9.222	8.109		0:06:56	-15.211	-5.38	-11.606	-17.678			-5.905	0.023	0.019	-0.608	-8.492	-4.08		0:06:56	-10.597	-5.38	-6.218	-34.231
0:06:57	-13.231	-10.224	-3.259	-1.008	-23.557		-4.28	-0.511	-2.033	-1.428	-4.655	-2.705			0:06:57	20.191	9.634	12.182	6.574	41.572		6.871	-0.486	5.04	0.524	13.123	7.742		0:06:57	-15.081	-4.214	-12.522	-14.569			-6.872	0.235	-1.004	-0.907	-8.688	-4.972		0:06:57	-13.332	-4.214	-5.684	-31.883
0:06:58	-12.86	-10.287	-2.087	-1.223	-27.389		-4.274	-0.753	-1.304	-1.426	5.109	1.183			0:06:58	22.846	10.399	11.005	7.364	42.163		7.704	0.312	0.661	0.396	8.196	9.681		0:06:58	-13.907	-5.595	-10.871	-14.192			-4.851	1.394	0.589	-1.467	-8.443	-0.724		0:06:58	-10.728	-5.595	-2.189	-34.168
0:06:59	-13.618	-5.623	-3.096	-1.145	-22.23		-3.883	-0.501	-1.362	-1.052	4.778	0.074			0:06:59	23.354	9.944	10.685	6.28	42.759		6.575	0.131	1.973	0.088	6.692	7.066		0:06:59	-17.138	-4.36	-11.584	-14.852			-5.275	-1.746	-0.459	-0.656	-8.467	-2.945		0:06:59	-12.999	-4.36	-7.041	-33.127
0:07:00	-13.008	-5.763	-3.904	-1.028	-20.553		-2.622	-0.921	-1.757	-1.855	-1.183	-2.187			0:07:00	22.225	10.129	10.54	6.756	42.7		5.709	-0.287	3.149	0.445	8.496	9.298		0:07:00	-15.466	-2.408	-12.23	-13.413			-6.066	0.015	-1.829	-1.257	-9.708	-4.45		0:07:00	-10.888	-2.408	-4.502	-32.151
0:07:01	-12.481	-2.143	-4.286	-1.037	-22.125		-3.617	-0.332	-1.985	-1.096	-3.016	-3.021			0:07:01	26.512	10.453	10.468	6.819	42.549		5.974	0.038	2.38	0.479	9.542	5.97		0:07:01	-14.281	-4.18	-12.712	-12.239			-6.339	0.016	-0.438	-1.227	-8.621	-3.967		0:07:01	-14.385	-4.18	-6.226	-32.467
0:07:02	-14.281	-3.759	-1.607	-1.135	-21.818		-2.698	0.119	-0.582	-1.263	-6.529	0.602			0:07:02	22.975	10.188	8.598	6.613	43.862		6.331	0.235	3.685	0.492	8.839	6.889		0:07:02	-14.697	-3.441	-12.591	-11.932			-7.429	-0.189	-0.407	-0.799	-10.875	-4.282		0:07:02	-9.43	-3.441	-5.117	-33.845
0:07:03	-13.825	-8.974	-1.048	-1.38	-23.228		-3.11	-1.297	-1.359	-1.163	-7.903	-2.044			0:07:03	21.774	9.694	9.321	8.95	40.462		7.876	0.258	3.354	0.747	15.124	9.029		0:07:03	-15.258	-4.747	-11.323	-14.847			-4.214	-0.31	0.172	-1.336	-9.191	-4.369		0:07:03	-13.051	-4.747	-3.899	-33.734
0:07:04	-14.617	-8.525	-1.405	-1.268	-21.076		-3.942	-1.401	-1.29	-1.303	-6.804	-3.387			0:07:04	26.926	9.111	9.949	7.53	33.422		7.945	0.4	2.872	0.078	9.885	5.539		0:07:04	-15.292	-4.627	-13.557	-12.417			-4.868	0.345	0.042	-0.335	-10.441	-1.053		0:07:04	-14.084	-4.627	-2.624	-32.991
0:07:05	-14.656	-11.509	-3.847	-1.202	-23.592		-3.983	-0.609	-1.125	-1.27	-9.438	-1.986			0:07:05	23.037	8.068	9.832	7.666	41.675		7.348	0.231	3.057	0.329	11.148	5.508		0:07:05	-15.951	-5.905	-11.773	-12.694			-5.032	-0.277	-0.33	-1.548	-11.159	-4.471		0:07:05	-14.34	-5.905	-4.933	-32.214
0:07:06	-13.887	-10.702	-2.779	-1.634	-21.287		-4.933	-0.064	-1.201	-0.667	-12.307	-0.782			0:07:06	25.095	8.167	9.543	6.137	47.582		7.463	0.361	5.56	0.621	13.124	3.646		0:07:06	-14.296	-6.855	-12.47	-11.795			-6.665	0.006	0.283	-1.131	-9.286	-6.29		0:07:06	-12.27	-6.855	-6.467	-30.793
0:07:07	-14.076	-11.375	-2.495	-1.405	-23.502		-4.195	-1.235	-1.663	-1.04	-7.961	-0.25			0:07:07	24.763	8.04	10.562	6.686	44.796		6.761	-0.155	-0.295	0.675	12.369	4.548		0:07:07	-14.154	-4.043	-11.841	-14.947			-4.532	0.798	-0.329	-1.338	-9.691	-3.044		0:07:07	-12.42	-4.043	-5.117	-32.296
0:07:08	-16.108	-7.471	-2.528	-1.461	-20.948		-5.122	-0.595	0.254	-1.427	-0.613	1.242			0:07:08	29.537	7.522	9.406	7.594	37.553		10.193	-0.495	3.6	0.704	10.604	7.407		0:07:08	-16.184	-4.793	-12.013	-14.377			-4.549	0.647	0.168	-0.444	-10.71	-4.196		0:07:08	-9.343	-4.793	-4.03	-30.801
0:07:09	-14.667	-8.296	-3.366	-1.352	-22.195		-4.17	-0.387	-1.046	-0.881	-3.219	-4.443			0:07:09	28.454	9.415	12.618	8.022	39.015		11.033	0.174	2.178	0.557	7.405	9.122		0:07:09	-16.415	-4.476	-13.79	-17.617			-6.907	-0.45	-1.008	-1.702	-7.143	-5.28		0:07:09	-12.84	-4.476	-7.186	-31.596
0:07:10	-13.062	-8.07	-1.747	-1.436	-23.22		-4.134	-0.396	-0.762	-1.289	-5.036	-0.963			0:07:10	24.468	11.065	10.9	6.325	40.949		8.717	0.35	2.398	0.813	8.489	7.394		0:07:10	-14.801	-4.778	-11.829	-16.307			-5.984	-0.901	0.302	-1.179	-9.871	-7.05		0:07:10	-15.316	-4.778	-5.624	-32.72
0:07:11	-14.658	-8.591	-2.248	-1.122	-23.206		-3.747	-0.126	-0.751	-2.018	-7.819	-4.921			0:07:11	24.946	11.138	9.009	6.708	39.726		9.953	0.737	2.358	0.426	8.206	5.596		0:07:11	-13.645	-3.406	-12.354	-17.245			-5.806	0.254	-2.702	-0.561	-9.098	-6.105		0:07:11	-12.729	-3.406	-4.185	-32.745
0:07:12	-15.413	-9.712	-3.063	-1.461	-22.349		-4.717	-0.413	0.38	-0.951	-9.019	-1.682			0:07:12	26.546	9.876	7.518	6.072	38.135		8.921	0.753	2.814	0.274	6.256	6.084		0:07:12	-15.552	-4.888	-11.187	-16.29			-3.25	-1.415	-1.819	-1.07	-10.023	-4.558		0:07:12	-13.062	-4.888	-6.282	-34.393
0:07:13	-12.439	-10.219	-3.606	-1.528	-21.557		-4.242	-0.037	-1.596	-1.215	-6.852	-0.831			0:07:13	24.118	9.441	8.683	8.127	35.13		7.937	-0.595	2.796	0.682	8.012	5.16		0:07:13	-13.427	-6.168	-12.327	-16.091			-5.607	-0.221	-0.888	-2.477	-10.06	-1.664		0:07:13	-12.442	-6.168	-5.277	-30.212
0:07:14	-13.026	-11.486	-1.764	-1.396	-25.412		-4.485	-0.875	-1.016	-1.194	-7.915	-2.605			0:07:14	25.983	7.437	8.626	6.099	32.059		8.728	-0.386	3.87	0.4	8.858	13.11		0:07:14	-14.165	-5.552	-12.078	-15.686			-6.236	0.693	-1.489	0.061	-7.254	-5.191		0:07:14	-14.589	-5.552	-8.423	-32.72
0:07:15	-10.149	-9.473	-1.814	-1.359	-23.467		-5.267	-0.691	-0.575	-2.089	-8.989	-3.182			0:07:15	24.081	7.631	10.17	7.319	44.662		8.69	0.11	1.952	0.373	8.196	11.551		0:07:15	-14.941	-5.316	-12.069	-16.169			-4.862	-1.461	-1.504	-1.287	-8.979	-4.262		0:07:15	-11.579	-5.316	-5.744	-32.046
0:07:16	-11.538	-5.764	-2.814	-1.419	-20.724		-4.055	-0.376	-2.078	-1.161	-9.423	-0.518			0:07:16	29.362	14.244	10.39	8.909	36.051		10.386	0.189	1.906	0.44	9.515	10.776		0:07:16	-14.437	-4.859	-13.677	-15.005			-5.427	0.786	-1.078	-1.904	-9.849	-5.632		0:07:16	-11.447	-4.859	-4.378	-33.028
0:07:17	-14.048	-6.557	-1.987	-1.226	-24.542		-2.526	-0.518	-1.096	-1.709	-2.945	1.159			0:07:17	26.62	13.749	8.369	6.844	31.253		9.568	0.56	0.978	0.729	10.478	9.914		0:07:17	-17.088	-5.695	-11.498	-12.082			-5.454	-0.148	-1.068	-0.779	-9.91	-4.518		0:07:17	-12.981	-5.695	-2.618	-32.209
0:07:18	-14.211	-5.149	-4.022	-1.252	-19.841		-4.38	-1.155	-0.106	-1.312	4.373	1.792			0:07:18	27.733	9.736	8.208	6.656	33.493		9.595	0.01	1.779	0.881	6.964	11.937		0:07:18	-15.023	-6.389	-11.545	-16.077			-6.096	-0.098	-1.43	-2.53	-9.76	-5.243		0:07:18	-14.679	-6.389	-5.107	-32.164
0:07:19	-12.772	-7.434	-3.519	-1.275	-16.412		-3.4	-1.146	0.347	-0.962	-0.676	-2.574			0:07:19	28.874	8.727	9.011	7.266	35.397		9.189	0.488	2.802	0.235	7.041	8.367		0:07:19	-16.152	-5.664	-10.338	-13.614			-6.143	0.201	-2.24	0.074	-11.238	-2.239		0:07:19	-14.941	-5.664	-4.399	-30.615
0:07:20	-13.994	-7.318	-3.688	-1.404	-18.735		-4.075	-0.425	-1.379	-1.134	-5.829	-3.399			0:07:20	32.209	12.037	9.294	8.272	34.955		9.906	0.911	2.168	0.117	6.442	9.737		0:07:20	-14.529	-3.718	-10.449	-17.378			-5.3	-0.182	0.392	-0.68	-10.101	-5.135		0:07:20	-10.963	-3.718	-6.02	-32.827
0:07:21	-14.889	-10.066	-3	-1.296	-19.762		-3.704	-0.793	0.746	-1.545	-7.775	-1.006			0:07:21	25.228	9.356	9.599	6.769	34.649		10.745	0.254	1.886	0.573	10.267	10.665		0:07:21	-16.641	-3.712	-9.351	-16.052			-5.798	-0.058	-0.573	0.631	-9.679	-3.188		0:07:21	-11.052	-3.712	-5.414	-33.083
0:07:22	-15.699	-8.506	-3.731	-1.343	-19.928		-4.243	-0.405	-0.948	-0.771	-8.898	-2.365			0:07:22	27.857	7.899	9.879	7.859	37.267		8.674	0.072	1.17	0.768	13.146	6.991		0:07:22	-13.881	-4.102	-10.643	-17.304			-4.524	-0.293	0.215	0.012	-10.865	-5.865		0:07:22	-10.61	-4.102	-3.496	-31.369
0:07:23	-14.6	-6.636	-3.417	-1.329	-19.275		-4.844	-0.644	1.561	-1.387	-0.309	-1.826			0:07:23	28.743	8.025	12.366	8.647	31.125		5.899	0.148	2.123	0.605	13.456	8.596		0:07:23	-15.689	-3.021	-12.435	-13.591			-7.664	-0.343	1.07	0	-8.07	-4.747		0:07:23	-9.829	-3.021	-5.144	-30.581
0:07:24	-12.834	-7.82	-2.657	-1.093	-21.082		-2.351	-0.61	-1.354	-0.62	-3.989	-4.934			0:07:24	23.838	4.451	11.612	7.229	36.495		7.84	-0.41	2.289	0.479	11.201	7.099		0:07:24	-17.037	-2.083	-11.523	-13.792			-4.987	-0.449	0.091	-1.001	-9.88	-6.665		0:07:24	-13.371	-2.083	-5.038	-32.13
0:07:25	-15.716	-8.244	-2.856	-1.174	-19.21		-3.431	-0.811	-0.46	-0.103	-3.201	1.064			0:07:25	24.625	10.132	9.909	6.865	48.156		7.037	0.132	2.327	0.896	9.622	7.87		0:07:25	-16.199	-5.625	-10.808	-14.43			-5.746	0.156	-1.631	-1.001	-8.012	-5.261		0:07:25	-12.71	-5.625	-5.848	-32.864
0:07:26	-16.579	-8.609	-4.384	-1.243	-19.912		-3.991	-0.148	-0.529	-1.223	-3.814	-5.464			0:07:26	26.374	10.353	8.932	7.407	37.817		6.566	0.431	2.308	1.134	12.499	7.229		0:07:26	-13.843	-3.493	-11.938	-16.369			-5.256	1.065	0.083	-0.288	-11.713	-7.139		0:07:26	-11.852	-3.493	-4.318	-30.307
0:07:27	-15.733	-9.1	-2.736	-1.319	-20.141		-3.714	-1.021	-0.012	-1.306	-5.059	-0.235			0:07:27	21.434	8.394	8.861	6.543	34.056		8.222	0.384	0.431	0.395	20.745	7.55		0:07:27	-14.886	-4.379	-10.962	-12.212			-5.655	-0.729	0.113	-1.576	-11.765	-5.008		0:07:27	-15.33	-4.379	-6.007	-32.747
0:07:28	-14.793	-11.146	-2.488	-1.432	-22.013		-3.425	-0.891	-0.3	-1.948	-7.405	-2.978			0:07:28	24.645	5.932	9.246	9.153	44.269		7.502	0.214	2.123	0.191	15.386	5.442		0:07:28	-13.097	-2.968	-10.135	-16.959			-4.786	-0.644	-1.39	-0.465	-10.654	-3.702		0:07:28	-11.68	-2.968	-6.98	-31.441
0:07:29	-16.729	-9.982	-3.78	-1.611	-19.236		-4.309	-0.138	1.933	-2.537	-0.429	1.323			0:07:29	25.284	7.335	10.942	6.923	36.434		7.582	-0.041	1.596	0.587	14.6	7.987		0:07:29	-12.727	-3.471	-11.224	-14.05			-5.913	-1.173	0.179	-1.878	-9.568	-2.288		0:07:29	-12.198	-3.471	-7.219	-31.854
0:07:30	-16.217	-8.373	-3.85	-1.239	-18.346		-5.152	-0.762	-0.368	-2.215	-7.355	0.952			0:07:30	26.192	6.952	8.561	7.355	30.945		7.7	0.233	1.769	0.491	11.479	7.916		0:07:30	-12.623	-4.899	-11.17	-12.047			-6.208	1.246	1.473	-1.143	-8.065	-4.103		0:07:30	-13.659	-4.899	-5.694	-31.831
0:07:31	-16.002	-9.153	-2.997	-1.488	-19.735		-4.956	-0.952	-0.482	-2.548	-8.189	0.433			0:07:31	25.44	8.09	10.801	7.605	32.824		7.083	0.336	3.563	0.481	11.659	7.036		0:07:31	-14.762	-5.519	-11.077	-14.448			-6.107	1.852	-0.673	-1.48	-10.686	-6.908		0:07:31	-10.261	-5.519	-3.937	-33.075
0:07:32	-17.845	-7.607	-3.529	-1.401	-20.734		-3.92	-0.477	-0.915	-2.741	-5.384	-1.694			0:07:32	22.094	6.626	10.771	6.767	34.751		7.609	0.843	0.352	0.633	12.122	6.966		0:07:32	-13.036	-4.584	-11.563	-16.05			-6.028	1.16	-1.197	-1.373	-9.738	-3.204		0:07:32	-11.557	-4.584	-4.418	-32.922
0:07:33	-14.114	-9.659	-4.053	-1.402	-19.828		-4.437	-0.624	-1.532	-2.858	-5.611	-0.563			0:07:33	24.463	8.682	10.407	6.925	34.232		5.931	0.687	0.22	0.803	8.612	5.047		0:07:33	-13.428	-3.815	-10.904	-12.142			-4.86	-0.46	-0.999	-1.605	-7.525	-4.839		0:07:33	-12.045	-3.815	-5.279	-32.583
0:07:34	-14.923	-9.297	-3.318	-1.397	-20.71		-3.308	-0.473	0.31	-2.662	-5.571	-4.296			0:07:34	24.868	8.475	9.687	7.13	39.945		11.102	-0.335	0.384	0.485	7.768	6.948		0:07:34	-12.859	-2.814	-11.993	-12.058			-6.355	-0.244	0.73	-2.153	-10.199	-2.758		0:07:34	-13.381	-2.814	-3.958	-31.758
0:07:35	-15.053	-10.109	-2.645	-1.155	-21.797		-4.539	-0.81	-0.586	-2.517	-4.941	1.447			0:07:35	27.711	8.233	9.739	6.817	35.927		9.689	-0.5	1.595	0.817	12.515	5.398		0:07:35	-13.314	-2.092	-11.497	-13.149			-5.258	-0.782	-1.738	-2.396	-11.072	-1.471		0:07:35	-11.658	-2.092	-4.976	-32.028
0:07:36	-14.786	-6.29	-3.384	-1.344	-23.765		-3.678	-0.737	0.302	-2.109	-3.683	0.15			0:07:36	27.039	10.449	9.385	6.582	38.666		8.215	-0.221	3.674	0.529	8.637	4.877		0:07:36	-12.785	-5.259	-9.57	-16.883			-4.821	0.324	-1.858	-0.472	-9.879	-6.64		0:07:36	-12.869	-5.259	-5.003	-33.947
0:07:37	-13.361	-9.959	-1.911	-1.567	-23.1		-4.096	-0.508	-1.362	-2.906	-6.683	-1.139			0:07:37	24.918	7.241	11.254	6.79	38.3		7.481	0.548	0.465	0.228	7.874	4.981		0:07:37	-13.28	-3.963	-10.989	-15.865			-5.691	0.506	-0.489	-1.273	-10.41	-3.384		0:07:37	-13.687	-3.963	-4.34	-30.809
0:07:38	-16.294	-8.672	-1.872	-1.402	-18.013		-5.26	-0.062	-0.485	-2.89	-8.046	0.172			0:07:38	28.098	9.381	9.819	6.916	36.57		7.222	0.74	-1.802	0.103	10.453	5.852		0:07:38	-13.199	-4.046	-10.912	-14.101			-5.484	-0.675	-1.493	-0.684	-9.773	-5.345		0:07:38	-13.103	-4.046	-6.079	-31.283
0:07:39	-15.744	-7.294	-2.952	-1.669	-22.404		-5.002	-0.728	-0.499	-1.748	-9.234	-1.87			0:07:39	25.97	10.014	12.547	5.296	46.609		7.524	0.349	0.817	0.414	9.034	7.021		0:07:39	-15.595	-3.883	-10.591	-15.392			-5.397	-0.359	-0.71	-3.148	-11.359	-4.076		0:07:39	-11.694	-3.883	-6.213	-33.52
0:07:40	-16.225	-9.336	-3.276	-1.709	-25.449		-4.786	-0.26	-0.807	-1.573	-5.644	-1.409			0:07:40	28.46	8.799	14.459	6.756	41.104		8.16	0.439	0.842	0.299	9.77	5.65		0:07:40	-14.07	-4.571	-10.946	-16.184			-5.08	-0.799	-0.492	-1.042	-9.705	-4.87		0:07:40	-13.05	-4.571	-5.08	-34.29
0:07:41	-15.803	-9.41	-2.62	-1.355	-23.71		-5.21	-0.657	-0.846	-3.079	-8.551	-2.993			0:07:41	29.398	10.369	15.027	7.318	44.712		7.3	0.769	1.148	0.634	10.871	10.858		0:07:41	-13.018	-3.905	-11.342	-14.132			-5.692	0.385	-1.493	-0.559	-8.737	-1.929		0:07:41	-12.66	-3.905	-5.774	-32.04
0:07:42	-15.305	-9.353	-3.491	-1.442	-25.346		-3.986	-0.245	0.285	-2.831	1.097	-1.792			0:07:42	24.575	11.317	13.095	6.642	40.373		7.327	0.451	2.535	0.741	9.247	9.027		0:07:42	-16.664	-4.171	-10.531	-14.273			-6.617	0.465	-2.61	-1.445	-9.197	-4.163		0:07:42	-8.276	-4.171	-5.945	-30.028
0:07:43	-15.173	-8.511	-3.083	-1.415	-20.192		-4.345	-0.77	-1.573	-2.564	-1.043	-1.217			0:07:43	23.487	9.869	13.057	6.18	35.575		7.372	-0.263	-0.331	0.848	6.046	7.154		0:07:43	-13.682	-4.124	-9.584	-16.684			-4.332	0.412	-0.231	-1.522	-8.437	-1.336		0:07:43	-14.043	-4.124	-6.898	-32.748
0:07:44	-16.283	-8.43	-4.426	-1.441	-23.079		-4.62	-0.854	0.766	-2.21	-4.986	0.146			0:07:44	25.086	9.647	10.102	6.882	41.269		7.229	0.458	1.759	0.502	4.023	4.805		0:07:44	-15.151	-3.743	-10.765	-14.604			-5.984	1.472	-0.743	-0.504	-10.319	-6.857		0:07:44	-13.758	-3.743	-5.608	-31.255
0:07:45	-16.816	-8.359	-4.129	-1.365	-23.733		-4.613	-0.943	-1.362	-2.41	-4.829	-1.232			0:07:45	22.654	14.226	10.594	5.53	40.651		7.44	0.418	3.47	0.914	13.55	6.159		0:07:45	-15.625	-5.012	-11.483	-16.386			-5.796	1.591	1.417	-0.539	-8.768	-2.669		0:07:45	-14.707	-5.012	-7.969	-31.519
0:07:46	-15.551	-9.959	-4.658	-1.401	-21.69		-4.647	-0.52	-0.045	-3.531	-6.611	-5.172			0:07:46	25.033	12.115	8.55	5.761	46.472		6.575	0.651	2.09	0.6	21.959	5.891		0:07:46	-15.672	-5.484	-10.248	-15.406			-5.373	-0.446	0.003	-1.01	-10.008	-7.541		0:07:46	-11.153	-5.484	-5.077	-32.906
0:07:47	-17.68	-10.237	-3.563	-1.41	-22.2		-4.944	0.011	1.251	-3.286	-7.523	-1.9			0:07:47	25.998	9.709	8.67	6.986	39.398		3.543	0.139	-0.303	0.801	12.188	5.374		0:07:47	-15.734	-5.785	-10.869	-13.85			-5.105	0.289	-0.877	-0.091	-7.838	-1.685		0:07:47	-12.276	-5.785	-5.295	-32.637
0:07:48	-15.817	-10.53	-3.085	-1.337	-25.866		-5.44	-0.513	0.994	-2.472	-7.401	0.802			0:07:48	26.632	12.414	7.757	6.052	34.427		0.831	0.159	2.285	0.431	6.591	9.737		0:07:48	-14.367	-4.45	-11.445	-15.816			-5.682	-0.185	0.37	-1.056	-10.563	-4.728		0:07:48	-11.987	-4.45	-5.49	-31.791
0:07:49	-17.194	-9.011	-3.786	-1.409	-22.316		-5.114	-0.742	0.86	-2.382	-12.389	-1.503			0:07:49	24.687	10.803	8.507	5.644	49.121		-2.281	0.1	2.423	0.378	8.639	3.734		0:07:49	-14.176	-5.429	-11.522	-12.788			-6.43	-0.592	-0.33	-1.336	-10.565	-1.545		0:07:49	-14.874	-5.429	-3.979	-31.013
0:07:50	-16.58	-9.724	-3.164	-1.289	-24.534		-4.97	-0.855	0.552	-2.478	-13.792	-2.82			0:07:50	21.425	12.572	7.598	7.643	42.725		0.555	0.547	3.217	0.655	9.293	6.571		0:07:50	-14.578	-3.429	-10.422	-11.728			-6.328	-0.473	-0.829	-1.204	-9.821	-1.719		0:07:50	-13.909	-3.429	-6.422	-32.916
0:07:51	-15.749	-7.693	-3.102	-1.375	-20.56		-3.967	-0.614	-0.385	-2.604	-14.507	-4.429			0:07:51	21.842	9.078	7.586	9.764	31.254		5.218	-0.251	1.734	0.704	5.309	3.986		0:07:51	-16.018	-5.411	-11.575	-14.665			-5.239	1.029	-1.447	-0.675	-9.289	-2.616		0:07:51	-11.711	-5.411	-6.294	-31.925
0:07:52	-14.34	-5.513	-3.579	-1.062	-20.384		-5.413	-0.927	0.537	-2.557	-15.022	0.761			0:07:52	21.992	11.361	7.988	7.528	33.46		6.209	1.097	2.592	0.847	7.823	3.44		0:07:52	-14.107	-5.091	-11.688	-13.404			-6.349	-0.951	-0.314	-0.736	-9.301	-4.63		0:07:52	-11.725	-5.091	-5.377	-31.139
0:07:53	-16.281	-7.976	-3.054	-1.359	-23.916		-4.199	-0.756	-1.452	-1.895	-14.087	-5.845			0:07:53	23.855	10.993	8.577	6.846	31.33		6.968	-0.081	4.105	0.493	10.592	3.762		0:07:53	-14.81	-3.081	-9.259	-13.253			-4.674	-0.431	-0.505	-0.957	-8.578	-1.006		0:07:53	-9.628	-3.081	-5.88	-32.649
0:07:54	-15.624	-10.554	-3.107	-1.149	-23.815		-3.972	-0.103	1.672	-2.796	-5.096	-2.447			0:07:54	21.562	13.463	6.948	7.444	35.52		7.074	0.032	1.891	0.723	8.325	6.124		0:07:54	-14.949	-5.046	-11.236	-13.124			-4.586	0.238	0.003	-1.941	-10.912	-4.71		0:07:54	-12.076	-5.046	-5.843	-31.81
0:07:55	-15.806	-8.014	-5.474	-1.189	-24.003		-3.782	-0.812	-0.907	-2.804	-8.993	-1.367			0:07:55	23.034	13.551	6.963	7.221	39.303		2.986	0.41	2.723	0.473	9.18	7.692		0:07:55	-16.083	-5.952	-10.739	-10.829			-7.919	-0.829	1.377	-1.274	-7.837	-5.5		0:07:55	-12.545	-5.952	-5.999	-34.215
0:07:56	-14.099	-9.859	-3.31	-1.316	-21.463		-4.525	-0.914	-0.608	-3.079	-8.794	-1.772			0:07:56	24.65	14.128	7.389	6.85	39.545		-0.29	0.416	2.607	0.651	23.703	6.794		0:07:56	-13.644	-3.797	-10.667	-10.608			-6.399	-1.48	-0.842	-1.229	-8.574	-0.769		0:07:56	-13.593	-3.797	-3.648	-32.941
0:07:57	-14.651	-9.502	-3.075	-1.305	-21.137		-4.626	-1.175	-1.063	-2.384	-7.746	-1.831			0:07:57	24.878	9.223	9.883	6.627	38.296		-1.744	0.11	2.005	0.686	13.359	9.26		0:07:57	-14.513	-6.159	-11.086	-11.6			-5.168	-2.03	-2.12	-0.491	-10.618	-3.909		0:07:57	-12.108	-6.159	-6.237	-32.129
0:07:58	-13.987	-9.673	-4.264	-1.35	-17.408		-3.91	-0.246	-1.022	-2.515	-4.601	-1.315			0:07:58	24.757	11.853	11.821	5.763	41.678		-1.562	0.209	3.45	1.572	10.898	5.468		0:07:58	-15.535	-5.384	-10.685	-15.046			-7.717	0.103	0.122	-1.81	-10.01	-0.7		0:07:58	-12.606	-5.384	-6.287	-30.145
0:07:59	-15.293	-9.896	-4.944	-1.441	-20.295		-5.653	-0.122	-1.609	-2.888	-6.452	-2.555			0:07:59	23.5	8.329	9.404	6.612	34.902		4.985	0.069	1.3	1.031	8.55	1.892		0:07:59	-15.345	-4.658	-12.896	-11.627			-5.739	-0.452	-0.489	-1.163	-10.332	-7.036		0:07:59	-12.267	-4.658	-5.487	-33.362
0:08:00	-14.483	-10.039	-3.066	-1.493	-20.689		-4.439	-0.146	-0.225	-2.798	-6.406	-3.77			0:08:00	25.42	11.747	10.19	6.425	40.746		5.863	-0.022	1.471	0.864	9.591	1.964		0:08:00	-16.104	-2.841	-13.21	-14.585			-3.515	-0.563	-0.211	-1.461	-13.681	-3.329		0:08:00	-15.153	-2.841	-3.787	-32.195
0:08:01	-16.179	-10.938	-4.204	-1.567	-23.865		-3.751	-0.215	-0.861	-2.8	-8.077	2.779			0:08:01	23.71	8.013	9.854	6.482	48.143		5.846	-0.084	1.716	0.615	13.67	5.637		0:08:01	-15.877	-5.432	-11.508	-14.564			-6.644	0.81	-0.436	-0.699	-9.73	-2.604		0:08:01	-12.04	-5.432	-4.014	-31.298
0:08:02	-14.759	-9.866	-3.934	-1.351	-21.65		-4.016	-0.111	-0.358	-2.076	-7.652	-0.377			0:08:02	21.525	7.961	10.246	7.734	46.144		4.489	0.425	0.76	1.091	9.54	7.534		0:08:02	-14.835	-6.737	-11.351	-12.994			-6.866	0.231	-0.537	-0.837	-10.021	-5.588		0:08:02	-10.697	-6.737	-4.557	-32.31
0:08:03	-14.114	-10.468	-3.316	-1.194	-22.609		-4.966	-0.193	-1.412	-1.981	-11.758	0.985			0:08:03	24.649	10.85	10.199	6.348	43.827		5.343	0.139	3.507	0.639	9.417	7.163		0:08:03	-15.31	-5.375	-12.467	-14.109			-4.261	0.42	-1.433	-0.295	-11.589	-6.085		0:08:03	-12.825	-5.375	-3.3	-32.379
0:08:04	-13.172	-9.765	-4.388	-1.347	-20.878		-4.278	-0.228	-1.71	-2.41	-12.012	-4.185			0:08:04	22.217	15.181	9.234	6.731	38.29		5.923	0.311	4.139	0.576	9.113	7.906		0:08:04	-15.714	-6.103	-11.103	-11.761			-6.899	-0.519	-1.346	-0.619	-10.169	-2.882		0:08:04	-14.056	-6.103	-5.338	-33.029
0:08:05	-14.584	-9.969	-4.419	-1.326	-17.831		-5.218	0.039	-1.077	-1.901	-11.314	0.34			0:08:05	27.115	9.501	8.742	6.479	36.26		5.647	0.127	1.875	0.52	20.139	4.048		0:08:05	-15.178	-4.314	-10.427	-12.947			-5.336	0.029	-2.093	-0.559	-11.864	-3.967		0:08:05	-13.429	-4.314	-4.953	-32.556
0:08:06	-15.639	-9.716	-3.073	-1.599	-21.258		-4.744	-0.241	-1.357	-2.492	-7.601	-0.431			0:08:06	22.896	10.767	9.26	7.062	37.145		5.675	0.023	1.399	0.707	17.709	10.159		0:08:06	-14.399	-7.008	-12.837	-12.324			-6.245	1.199	-1.559	-1.104	-10.837	-0.923		0:08:06	-14.03	-7.008	-4.194	-31.44
0:08:07	-13.511	-8.892	-4.435	-1.109	-22.142		-4.613	-0.035	-1.515	-2.382	-4.607	-5.014			0:08:07	22.69	13.501	9.593	5.601	39.385		7.325	0.424	2.546	0.481	17.277	6.065		0:08:07	-15.329	-5.339	-11.32	-13.424			-5.852	1.043	-2.14	-0.186	-8.189	-3.372		0:08:07	-11.533	-5.339	-5.642	-32.87
0:08:08	-13.743	-10.069	-4.682	-1.366	-18.241		-4.985	-0.459	0.027	-2.456	-6.79	2.28			0:08:08	24.811	7.8	10.317	6.24	43.297		8.009	0.631	3.378	1.231	16.316	6.928		0:08:08	-15.913	-7.314	-11.147	-12.941			-5.503	-0.309	-0.301	-1.355	-8.577	-5.859		0:08:08	-11.408	-7.314	-7.004	-32.249
0:08:09	-12.613	-9.666	-3.743	-1.557	-21.6		-4.184	-0.293	-1.535	-2.444	-9.41	-2.635			0:08:09	25.656	9.086	9.906	6.506	46.794		6.793	0.401	-0.353	0.435	21.206	6.823		0:08:09	-14.496	-5.222	-12.526	-13.86			-4.06	1.107	-0.731	-0.536	-9.451	-2.54		0:08:09	-11.25	-5.222	-7.184	-32.516
0:08:10	-14.5	-10.558	-4.057	-1.568	-21.355		-5.136	0.093	-1.245	-1.939	-9.207	-1.285			0:08:10	30.638	9.022	8.138	5.7	45.629		7.848	0.084	2.487	0.503	17.584	8.493		0:08:10	-15.568	-5.705	-12.92	-11.963			-5.706	-0.688	-0.138	-1.451	-6.542	-4.019		0:08:10	-15.723	-5.705	-6.103	-34.168
0:08:11	-13.861	-10.348	-3.324	-1.212	-22.653		-4.953	-0.129	-0.232	-1.377	-7.897	1.429			0:08:11	25.248	7.49	9.498	7.735	51.649		6.461	0.912	2.735	0.359	15.626	6.884		0:08:11	-15.741	-2.627	-11.654	-14.098			-6.441	0.282	-0.927	-0.48	-8.783	-2.482		0:08:11	-12.351	-2.627	-4.623	-31.117
0:08:12	-17.367	-9.535	-4.612	-1.251	-21.481		-5.112	0.027	-0.675	-2.511	-10.491	0.015			0:08:12	24.186	10.922	10.807	6.172	42.499		7.157	0.318	0.85	0.73	10.403	7.935		0:08:12	-13.793	-4.554	-12.662	-13.281			-4.906	-2.001	0.231	-1.25	-7.627	-2.773		0:08:12	-14.733	-4.554	-4.863	-32.355
0:08:13	-15.189	-10.222	-3.367	-1.467	-24.734		-4.821	0.335	-0.983	-2.578	-6.746	1.145			0:08:13	25.158	6.819	10.127	5.905	43.328		6.323	1.295	1.671	0.581	12.116	8.291		0:08:13	-16.642	-4.839	-10.552	-12.796			-5.94	-0.574	-1.219	-1.421	-9.256	-2.696		0:08:13	-12.558	-4.839	-3.913	-32.54
0:08:14	-14.058	-9.591	-3.189	-1.415	-21.086		-4.56	0.409	0.43	-1.741	3.229	-3.232			0:08:14	24.727	8.086	9.198	6.502	55.247		6.024	-0.191	1.329	0.532	7.843	4.365		0:08:14	-16.401	-3.057	-11.265	-12.976			-5.928	0.796	-0.818	-1.031	-11.466	-1.531		0:08:14	-11.949	-3.057	-4.05	-32.375
0:08:15	-14.104	-10.557	-4.117	-1.742	-20.957		-4.798	-0.195	-0.668	-1.929	-5.097	-2.349			0:08:15	21.484	9.69	7.066	6.173	45.819		4.159	0.309	1.875	0.796	12.425	7.242		0:08:15	-15.357	-4.507	-11.4	-15.521			-5.292	-0.623	0.159	-1.393	-9.38	-1.707		0:08:15	-10.819	-4.507	-5.964	-32.43
0:08:16	-14.374	-11.491	-3.466	-1.427	-24.21		-5.483	0.072	-0.309	-2.414	-5.714	-4.363			0:08:16	25.937	6.838	8.705	7.389	49.489		4.433	-0.037	0.886	0.433	8.613	8.057		0:08:16	-15.338	-4.592	-9.489	-16.351			-5.296	-0.878	-0.314	0.173	-9.868	-4.919		0:08:16	-12.715	-4.592	-4.035	-32.975
0:08:17	-13.944	-10.597	-3.899	-1.461	-25.96		-3.981	0.025	0.38	-2.916	-5.921	-2.758			0:08:17	28.375	10.669	7.881	7.044	42.901		3.504	0.198	2.138	0.845	15.977	4.775		0:08:17	-13.318	-2.992	-12.696	-15.973			-6.763	-0.69	-0.712	-0.886	-8.686	-0.274		0:08:17	-15.944	-2.992	-4.748	-34.022
0:08:18	-14.212	-8.119	-3.256	-1.306	-18.466		-5.78	-0.042	0.672	-2.25	-9.989	-2.91			0:08:18	25.242	8.682	11.261	7.099	50.882		3.753	-0.032	1.093	0.667	19.966	9.534		0:08:18	-14.494	-4.809	-9.872	-15.383			-5.216	0.742	-0.778	-0.603	-9.538	-3.669		0:08:18	-14.888	-4.809	-2.584	-32.681
0:08:19	-15.281	-9	-3.621	-1.551	-19.948		-5.543	-0.006	-0.205	-2.767	-11.33	0.585			0:08:19	24.371	7.588	8.836	5.803	45.414		5.096	0.383	0.99	0.41	16.571	6.041		0:08:19	-14.548	-6.945	-11.016	-18			-6.449	1.074	-0.303	-1.134	-7.875	-2.496		0:08:19	-13.729	-6.945	-4.894	-28.977
0:08:20	-16.702	-9.985	-4.069	-1.382	-21.605		-5.597	0.157	-0.149	-2.518	-10.342	1.514			0:08:20	23.066	9.604	8.775	6.65	43.491		5.898	-0.131	2.673	0.658	12.399	7.012		0:08:20	-15.928	-4.259	-11.133	-17.688			-4.857	0.245	1.154	-0.432	-10.227	-5.226		0:08:20	-14.118	-4.259	-3.671	-32.361
0:08:21	-15.175	-9.998	-3.957	-1.333	-21.905		-4.618	-0.244	-0.165	-2.243	-12.111	-2.34			0:08:21	20.19	12.213	9.066	6.088	46.13		5.241	0.024	2.021	0.681	9.903	6.469		0:08:21	-16.131	-4.596	-10.989	-17.188			-6.861	0.545	0.06	-0.237	-9.491	-5.401		0:08:21	-11.011	-4.596	-5.698	-33.955
0:08:22	-14.668	-9.713	-1.974	-1.32	-20.859		-3.2	-0.503	0.405	-2.32	-12.923	-1.029			0:08:22	21.07	10.407	8.103	5.52	46.476		5.749	0.921	3.825	0.796	21.19	7.707		0:08:22	-15.912	-4.96	-12.136	-17.846			-5.16	0.753	0.002	-0.872	-8.713	-2.534		0:08:22	-12.987	-4.96	-4.774	-31.053
0:08:23	-12.101	-8.727	-3.181	-1.079	-17.501		-4.506	-0.058	-0.354	-2.485	-14.327	-1.256			0:08:23	22.118	9.236	9.326	6.974	41.816		6.756	0.253	1.281	0.692	16.768	11.831		0:08:23	-15.373	-5.456	-11.79	-15.983			-6.056	-1.196	-1.639	-0.774	-7.986	-5.473		0:08:23	-13.574	-5.456	-4.013	-31.527
0:08:24	-11.177	-9.838	-1.93	-1.42	-21.122		-5.321	-0.657	0.235	-1.627	-13.598	-2.987			0:08:24	23.833	8.309	8.5	7.291	35.831		5.426	0.121	2.317	0.622	18.692	6.157		0:08:24	-17.639	-3.817	-12.818	-17.271			-6.865	-0.108	-0.338	-0.433	-9.884	-3.679		0:08:24	-14.408	-3.817	-4.219	-31.376
0:08:25	-14.536	-9.524	-3.542	-1.386	-20.899		-4.429	-0.225	0.598	-1.867	-14.514	-1.651			0:08:25	23.08	9.946	8.134	6.645	31.848		4.522	0.401	1.841	0.592	15.728	5.197		0:08:25	-15.511	-4.37	-11.909	-13.259			-6.524	-1.642	-2.589	-1.049	-10.031	-4.525		0:08:25	-10.968	-4.37	-6.09	-33.68
0:08:26	-13.983	-8.627	-3.974	-1.28	-19.07		-4.999	0.439	-0.047	-1.798	-10.793	-1.296			0:08:26	25.88	8.57	8.305	5.506	33.879		6.957	-0.256	1.756	0.884	23.118	6.612		0:08:26	-16.934	-4.616	-12.1	-10.413			-5.856	-0.857	-0.782	-1.183	-10.099	-6.073		0:08:26	-12.161	-4.616	-5.479	-31.95
0:08:27	-14.654	-8.852	-3.507	-1.429	-21.056		-3.471	-0.015	1.265	-1.827	-11.027	-4.484			0:08:27	23.981	9.982	8.971	6.129	36.259		7.06	0.383	1.562	1.17	18.038	6.455		0:08:27	-14.418	-4.504	-11.121	-14.154			-7.502	-0.004	-2.439	-0.424	-9.719	-2.296		0:08:27	-11.646	-4.504	-4.803	-32.763
0:08:28	-15.386	-10.795	-3.361	-1.27	-18.547		-5.032	-0.191	0.389	-2.363	-11.574	-2.461			0:08:28	22.963	8.745	8.536	6.264	31.923		6.038	0.531	1.224	0.366	16.819	5.106		0:08:28	-15.427	-5.489	-11.968	-12.388			-5.921	-1.109	-0.484	-1.139	-9.946	-1.862		0:08:28	-10.876	-5.489	-5.424	-31.758
0:08:29	-16.43	-11.342	-4.247	-1.28	-23.542		-5.135	-0.266	0.13	-1.468	-10.451	0.076			0:08:29	25.876	9.803	9.024	6.42	45.42		5.407	0.428	1.622	0.265	24.697	8.407		0:08:29	-15.615	-7.169	-11.083	-14.082			-5.986	-1.582	-1.244	-2.101	-11.191	-3.814		0:08:29	-13.786	-7.169	-6.615	-32.779
0:08:30	-16.163	-8.912	-4.26	-1.515	-20.629		-4.692	0.19	0.14	-1.489	-9.093	0.737			0:08:30	20.689	9.444	9.194	7.969	39.472		5.71	0.962	0.938	0.942	18.705	7.682		0:08:30	-17.381	-5.462	-12.352	-15.283			-6.459	0.107	0.083	-1.617	-10.404	-4.624		0:08:30	-13.278	-5.462	-3.539	-32.37
0:08:31	-16.27	-7.851	-5.036	-1.342	-19.223		-4.487	0.065	-0.403	-2.352	-12.194	-1.636			0:08:31	18.9	10.664	8.809	8.456	40.631		4.82	0.536	0.745	0.824	12.601	7.863		0:08:31	-15.261	-5.371	-11.417	-14.804			-6.185	-0.509	-0.091	-1.156	-8.861	-3.741		0:08:31	-12.574	-5.371	-5.283	-33.21
0:08:32	-15.884	-7.834	-5.148	-1.204	-22.938		-5.08	-1.022	-0.432	-2.9	-11.799	-0.518			0:08:32	18.354	10.273	8.006	8.536	46.767		4.716	0.038	2.013	0.708	9.51	7.005		0:08:32	-15.693	-5.657	-12.287	-15.161			-5.051	-0.197	0.334	-2.292	-10.995	-3.311		0:08:32	-11.729	-5.657	-3.311	-32.032
0:08:33	-17.113	-9.321	-3.776	-1.278	-24.321		-4.755	-0.445	0.602	-2.374	-10.964	-2.688			0:08:33	20.901	9.183	7.318	8.204	43.984		5.497	0.814	-0.289	0.641	15.288	4.343		0:08:33	-15.25	-6.554	-12.828	-15.794			-5.986	0.749	-2.179	-0.933	-11.321	-3.673		0:08:33	-13.995	-6.554	-6.242	-32.804
0:08:34	-16.228	-10.471	-4.94	-1.349	-17.803		-5.931	0.093	-0.088	-2.282	-10.668	-3.594			0:08:34	21.434	12.525	6.852	7.726	51.067		3.798	0.704	0.884	1.039	12.518	5.95		0:08:34	-13.769	-3.664	-12.231	-15.822			-4.492	-0.974	-0.996	-1.159	-12.641	-2.397		0:08:34	-10.623	-3.664	-3.394	-31.804
0:08:35	-15.421	-7.077	-6.569	-1.406	-22.434		-3.889	0.357	0.697	-2.636	-8.093	-2.814			0:08:35	26.326	7.746	8.158	6.851	55.098		5.543	0.583	1.15	0.847	17.198	5.698		0:08:35	-16.124	-3.451	-10.673	-17.673			-7.251	-0.868	-0.848	-1.849	-12.758	-6.303		0:08:35	-12.938	-3.451	-2.813	-30.691
0:08:36	-14.789	-6.713	-4.81	-1.24	-20.291		-4.511	0.198	-0.213	-1.172	-11.324	-1.39			0:08:36	23.33	13.386	7.173	9.038	48.576		6.984	0.931	1.032	0.831	17.905	7.719		0:08:36	-16.261	-4.687	-11.784	-14.008			-7.296	0.763	0.251	-0.887	-11.06	0.63		0:08:36	-11.484	-4.687	-3.762	-32.968
0:08:37	-14.338	-9.895	-4.732	-1.356	-19.167		-5.169	-0.039	0.102	-2.234	-6.456	-3.38			0:08:37	20.322	11.943	9.34	8.496	40.347		6.477	0.603	1.396	0.268	13.958	9.232		0:08:37	-14.81	-4.681	-11.654	-15.044			-7.331	-0.721	-1.69	-2.004	-7.746	-2.127		0:08:37	-14.961	-4.681	-2.559	-31.652
0:08:38	-14.087	-8.254	-3.849	-1.514	-19.518		-4.787	0.142	-0.299	-1.269	-8.709	-1.682			0:08:38	22.506	8.909	11.008	8.713	35.536		6.157	-0.276	0.998	0.762	12.463	9.481		0:08:38	-15.066	-5.954	-11.219	-15.369			-5.665	-0.144	-0.722	-1.093	-8.673	-2.797		0:08:38	-11.159	-5.954	-5.765	-32.218
0:08:39	-15.487	-6.688	-4.044	-1.66	-19.315		-5.934	-0.098	0.97	-1.804	-7.455	-0.277			0:08:39	19.199	7.596	8.773	7.364	38.653		8.015	-0.224	1.049	0.843	31.73	6.172		0:08:39	-14.267	-4.696	-13.018	-10.645			-5.215	1.485	0.051	-1.876	-11.034	-5.339		0:08:39	-11.95	-4.696	-5.389	-31.771
0:08:40	-16.634	-6.468	-3.454	-1.505	-17.595		-5.478	-0.053	-0.214	-1.367	-8.573	-4.846			0:08:40	21.222	7.339	7.605	7.984	37.174		5.835	0.519	-0.734	1.067	20.981	10.591		0:08:40	-16.091	-4.278	-10.679	-9.817			-6.456	-1.48	0.482	-0.952	-9.154	-4.526		0:08:40	-13.392	-4.278	-4.977	-32.413
0:08:41	-15.286	-7.236	-4.139	-1.356	-17.133		-5.692	0.264	0.107	-1.704	-4.193	-3.107			0:08:41	17.367	5.109	6.848	8.583	43.19		10.045	0.722	0.574	0.258	15.694	7.673		0:08:41	-16.059	-5.591	-11.611	-12.346			-4.387	-0.326	-0.558	-0.765	-9.305	-1.81		0:08:41	-11.897	-5.591	-2.573	-31.253
0:08:42	-15.615	-8.059	-4.742	-1.565	-21.147		-6.061	-0.448	-0.39	-1.414	-8.343	-1.345			0:08:42	18.507	6.887	8.038	6.395	37.155		6.741	0.429	0.596	1.157	18.482	5.903		0:08:42	-16.547	-5.151	-12.472	-13.984			-5.448	-0.932	-0.452	-2.049	-11.137	-7.01		0:08:42	-10.902	-5.151	-3.203	-31.905
0:08:43	-15.319	-8.089	-4.649	-1.484	-22.4		-5.565	0.205	-0.471	-1.832	-10.879	-2.189			0:08:43	19.014	8.021	8.101	8.995	38.39		4.69	-0.149	2.077	0.894	17.537	5.381		0:08:43	-15.563	-4.14	-11.591	-13.316			-6.459	-0.181	-1.092	-1.51	-13.496	-7.452		0:08:43	-12.65	-4.14	-5.174	-31.769
0:08:44	-15.053	-7.793	-4.77	-1.445	-18.046		-6.076	-0.869	-0.397	-1.659	-10.726	0.239			0:08:44	17.202	8.512	7.981	8.843	34.61		5.094	0.243	1.502	0.818	11.616	6.059		0:08:44	-15.14	-4.837	-12.7	-15.117			-6.956	0.379	-0.125	-2.663	-10.024	-5.686		0:08:44	-10.422	-4.837	-3.608	-31.031
0:08:45	-11.954	-10.587	-4.835	-1.381	-18.749		-5.398	-0.459	-0.58	-1.596	-8.756	-2.055			0:08:45	16.259	6.99	7.279	7.957	33.785		5.072	-0.074	0.1	0.531	8.324	7.464		0:08:45	-15.426	-5.023	-12.31	-13.941			-6.599	0.431	-0.039	-0.192	-8.946	-5.602		0:08:45	-10.643	-5.023	-2.341	-30.715
0:08:46	-12.618	-9.691	-4.516	-1.629	-18.849		-5.219	-0.109	0.5	-1.797	-7.986	1.302			0:08:46	18.05	7.591	8.233	7.429	35.627		5.01	0.263	2.227	0.602	10.961	8.023		0:08:46	-13.486	-4.777	-12.609	-11.833			-3.878	0.428	0.846	-0.803	-11.304	-7.411		0:08:46	-12.342	-4.777	-5.472	-32.699
0:08:47	-12.811	-9.934	-4.235	-1.408	-23.112		-5.255	0.236	-1.07	-1.739	-9.361	1.629			0:08:47	20.099	7.8	8.398	7.73	37.964		4.524	0.177	2.136	0.34	15.445	8.346		0:08:47	-16.428	-4.406	-11.626	-13.23			-6.706	0.783	-0.839	-1.372	-8.415	-5.104		0:08:47	-10.381	-4.406	-3.827	-31.937
0:08:48	-14.055	-8.451	-4.813	-1.388	-24.726		-5.207	-0.548	-1.687	-1.945	-13.037	-2.533			0:08:48	17.817	7.984	7.837	7.647	33.54		3.808	0.142	-0.95	0.578	10.847	8.094		0:08:48	-14.592	-5.381	-11.463	-14.136			-6.358	0.055	-0.173	-0.458	-10.092	-2.002		0:08:48	-13.247	-5.381	-4.009	-32.047
0:08:49	-13.73	-9.923	-5.815	-1.169	-22.454		-5.578	0.115	-0.835	-1.159	-15.012	-2.979			0:08:49	20.755	9.598	8.437	7.344	35.213		3.028	0.733	1.423	0.639	8.695	7.456		0:08:49	-15.836	-5.446	-11.546	-16.765			-5.77	-0.866	-1.356	-0.502	-11.282	-5.414		0:08:49	-11.794	-5.446	-5.623	-30.828
0:08:50	-14.033	-9.019	-4.382	-1.288	-19.092		-4.818	-0.067	0.154	-1.852	-11.38	-2.213			0:08:50	22.563	9.306	7.29	7.305	39.23		3.025	-0.029	1.24	0.822	15.869	6.478		0:08:50	-16.046	-4.583	-11.81	-17.296			-5.331	0.211	-0.546	-1.442	-9.486	-1.469		0:08:50	-15.472	-4.583	-6.711	-32.289
0:08:51	-13.131	-8.353	-5.305	-1.58	-22.65		-5.15	-0.609	1.286	-1.987	-12.946	-1.176			0:08:51	22.22	9.242	8.601	7.14	39.305		2.93	0.679	1.973	0.232	16.572	8.818		0:08:51	-15.128	-3.278	-11.164	-16.581			-6.378	0.776	-0.487	-1.061	-12.641	-5.005		0:08:51	-15.592	-3.278	-5.229	-32.95
0:08:52	-14.283	-10.348	-3.447	-1.413	-23.494		-4.647	0.472	0.46	-2.579	-14.039	-0.802			0:08:52	23.18	10.595	7.432	6.536	39.867		3.31	0.721	1.338	1.039	19.068	8.102		0:08:52	-15.221	-4.495	-12.125	-14.34			-5.92	-0.124	-0.728	-1.655	-9.297	-0.596		0:08:52	-11.691	-4.495	-5.869	-31.742
0:08:53	-13.932	-10.122	-3.51	-1.421	-23.153		-4.755	0.407	0.305	-1.928	-5.392	0.73			0:08:53	22.105	9.221	6.972	6.928	44.171		3.991	1.291	1.733	0.458	11.258	8.387		0:08:53	-15.561	-5.073	-14.474	-13.351			-4.519	0.699	-1.308	-0.859	-8.838	-3.138		0:08:53	-13.45	-5.073	-4.205	-32.974
0:08:54	-13.546	-9.848	-3.999	-1.381	-20.447		-5.227	0.357	-1.221	-2.249	-7.317	0.329			0:08:54	21.583	11.188	8.077	7.134	43.452		4.733	0.719	3.14	0.349	14.292	6.601		0:08:54	-17.184	-3.945	-12.537	-15.828			-5.927	0.033	-0.072	-1.143	-9.741	-4.622		0:08:54	-13.212	-3.945	-5.267	-32.247
0:08:55	-13.438	-12.47	-3.803	-1.321	-17.776		-5.318	0.123	-0.587	-2.033	-5.429	-2.501			0:08:55	21.212	11.185	6.813	6.451	46.198		4.833	0.286	2.602	0.284	9.472	6.846		0:08:55	-15.039	-2.851	-12.701	-18.825			-6.556	-0.173	-1.393	-0.254	-11.043	-6.069		0:08:55	-11.426	-2.851	-4.208	-33.29
0:08:56	-12.756	-9.575	-4.333	-1.32	-21.276		-5.519	0.444	0.706	-1.516	-6.681	-5.233			0:08:56	20.656	9.511	5.063	7.578	41.372		3.149	0.294	2.142	0.212	11.106	7.207		0:08:56	-14.859	-5.321	-12.276	-17.272			-6.316	0.119	-0.329	-0.591	-11.388	-4.228		0:08:56	-12.105	-5.321	-5.173	-34.821
0:08:57	-14.146	-9.953	-4.063	-1.588	-18.27		-3.809	0.129	0.003	-1.684	-5.285	-0.505			0:08:57	19.097	9.447	6.447	6.499	41.262		3.506	0.713	0.688	0.506	21.516	6.452		0:08:57	-16.014	-6.412	-11.595	-14.044			-4.597	-0.478	-0.445	-2.033	-10.651	-1.216		0:08:57	-14.351	-6.412	-4.298	-33.292
0:08:58	-13.548	-9.246	-3.823	-1.609	-20.879		-4.544	-0.472	0.011	-2.196	-8.656	-3.379			0:08:58	20.319	9.257	6.063	6.593	40.21		3.098	0.602	3.101	0.48	21.193	12.871		0:08:58	-16.827	-3.892	-12.614	-14.858			-5.945	-0.505	0.282	0.409	-8.595	-4.184		0:08:58	-13.755	-3.892	-4.543	-33.598
0:08:59	-13.984	-8.032	-2.394	-1.475	-22.567		-4.439	-0.968	-0.722	-1.75	-1.941	-1.163			0:08:59	22.216	8.306	6.702	5.977	31.825		3.077	0.18	1.829	0.341	13.453	11.706		0:08:59	-14.062	-5.286	-10.694	-13.282			-7.59	0.785	-1.855	-0.698	-10.752	-3.975		0:08:59	-15.792	-5.286	-4.495	-32.432
0:09:00	-13.878	-7.547	-2.136	-1.452	-22.603		-2.847	-0.335	0.444	-1.646	-5.207	-3.06			0:09:00	17.99	9.224	6.266	5.968	43.361		4.234	0.108	1.585	0.544	12.327	8.032		0:09:00	-13.282	-5.094	-11.676	-15.387			-5.66	-1.09	-0.01	0.511	-10.213	-7.085		0:09:00	-13.857	-5.094	-5.42	-33.489
0:09:01	-16.619	-8.348	-2.897	-1.82	-19.712		-3.383	-0.248	-0.485	-1.673	-6.556	-2.841			0:09:01	19.445	9.434	6.767	5.102	53.052		4.019	-0.419	2.307	0.641	14.601	7.076		0:09:01	-14.416	-5.349	-9.847	-14.313			-5.157	-1.11	-0.948	-2.24	-10.565	-8.807		0:09:01	-13.124	-5.349	-4.513	-31.489
0:09:02	-13.856	-9.623	-2.186	-1.451	-23.713		-3.617	0.387	-0.288	-1.153	-9.602	-2.399			0:09:02	19.755	9.177	6.172	6.799	50.17		4.774	0.011	4.471	0.708	6.064	9.281		0:09:02	-14.796	-4.102	-10.897	-14.55			-5.599	-0.557	-0.074	-2.172	-9.85	-4.483		0:09:02	-10.549	-4.102	-5.369	-31.873
0:09:03	-14.236	-7.221	-3.81	-1.482	-22.189		-2.473	0.329	0.985	-0.72	-11.245	-0.371			0:09:03	21.784	12.391	6.207	5.709	36.861		4.194	0.469	1.522	1.128	6.84	7.715		0:09:03	-14.508	-3.299	-10.656	-15.448			-6.122	-0.805	-0.527	-0.988	-9.935	-8.237		0:09:03	-12.756	-3.299	-3.182	-33.706
0:09:04	-15.238	-9.733	-4.115	-1.553	-19.962		-4.235	0.124	-0.199	-1.099	-9.13	-3.599			0:09:04	21.607	11.049	5.914	5.019	33.631		5.259	0.373	3	0.659	5.056	7.237		0:09:04	-14.613	-4.686	-12.087	-16.698			-4.948	-0.142	-0.047	-0.937	-8.734	-5.278		0:09:04	-10.465	-4.686	-6.064	-33.857
0:09:05	-16.029	-7.779	-5.339	-1.462	-24.671		-5.403	0.176	0.274	-1.293	-9.411	-4.916			0:09:05	22.131	11.121	5.741	4.714	41.336		5.297	0.715	3.152	0.755	7.403	6.563		0:09:05	-14.697	-5.968	-11.646	-14.248			-4.416	0.777	-0.255	-0.396	-7.306	-2.491		0:09:05	-12.047	-5.968	-4.328	-33.517
0:09:06	-14.001	-9.628	-5.028	-1.571	-26.488		-4.506	0.228	-0.373	-1.195	-7.656	-4.278			0:09:06	22.107	9.328	6.455	6.557	31.574		5.395	0.25	1.626	0.31	15.319	7.362		0:09:06	-17.967	-3.418	-12.406	-15.793			-5.812	0.306	-0.04	-2.114	-7.443	-6.17		0:09:06	-13.546	-3.418	-6.321	-34.129
0:09:07	-14.299	-8.279	-3.556	-1.591	-22.796		-3.656	0.423	-0.32	-1.75	-9.784	-3.328			0:09:07	19.514	8.633	6.35	6.826	32.462		3.871	0.516	2.712	0.897	14.612	6.423		0:09:07	-16.725	-4.222	-13.252	-15.27			-6.355	-0.515	-0.528	-0.856	-8.148	-7.07		0:09:07	-11.432	-4.222	-6.113	-32.345
0:09:08	-14.769	-8.59	-4.053	-1.588	-23.277		-4.583	0.362	-1.152	-0.884	-8.733	-1.387			0:09:08	19.175	10.179	7.379	5.888	36.025		5.084	0.857	3.719	0.679	12.566	9.455		0:09:08	-13.784	-6.812	-11.501	-14.578			-6.56	-1.074	-0.028	-2.24	-9.691	-2.657		0:09:08	-11.353	-6.812	-5.588	-33.604
0:09:09	-13.628	-8.443	-6.327	-1.69	-18.35		-4.598	-0.278	1.261	-1.467	-8.762	-2.201			0:09:09	22.025	6.916	7.747	4.956	34.464		4.26	0.164	2.695	0.723	23.049	5.689		0:09:09	-17.51	-4.809	-13.698	-14.94			-6.024	-1.149	-1.046	-1.508	-9.311	-4.917		0:09:09	-10.548	-4.809	-5.387	-32.699
0:09:10	-13.998	-9.574	-5.543	-1.6	-20.407		-4.103	0.328	2.518	-1.43	-3.137	-2.207			0:09:10	17.91	9.807	6.916	4.734	37.956		6.181	0.824	3.633	0.432	12.922	5.744		0:09:10	-14.885	-4.941	-12.4	-16.113			-5.166	-0.59	-0.866	-1.981	-9.991	-4.121		0:09:10	-11.279	-4.941	-4.439	-32.254
0:09:11	-14.548	-9.396	-5.746	-1.399	-25.489		-5.038	-0.266	0.054	-2.804	-5.688	-0.891			0:09:11	18.42	12.301	7.308	5.063	38.357		-0.644	0.692	3.479	0.945	11.338	5.813		0:09:11	-14.52	-5.551	-11.859	-15.845			-5.95	-0.516	-0.578	-2.06	-10.156	-2.412		0:09:11	-10.796	-5.551	-4.993	-33.417
0:09:12	-14.515	-10.394	-3.906	-1.593	-20.743		-4.971	-0.268	-0.762	-1.593	-3.013	-1.364			0:09:12	24.33	5.709	4.961	5.419	35.673		-1.06	0.048	3.261	0.675	6.198	6.038		0:09:12	-15.07	-6.026	-12.006	-17.487			-7.418	-0.377	0.519	-1.491	-10.569	-4.298		0:09:12	-10.045	-6.026	-5.812	-32.045
0:09:13	-14.941	-10.161	-4.628	-1.769	-21.699		-4.801	0.371	0.081	-1.749	-3.924	-1.662			0:09:13	20.919	7.779	7.358	6.649	31.361		-1.521	-0.022	-0.015	0.752	7.483	9.185		0:09:13	-16.116	-4.6	-12.719	-18.652			-5.59	1.718	0.134	-1.309	-10.463	-1.692		0:09:13	-10.626	-4.6	-4.388	-31.846
0:09:14	-14.282	-11.784	-4.312	-1.431	-18.348		-4.435	-0.127	-0.324	-0.897	-7.423	-3.878			0:09:14	20.97	8.352	4.359	4.752	38.975		4.582	0.73	3.147	0.446	10.161	6.926		0:09:14	-16.188	-5.003	-12.573	-16.271			-6.466	-0.554	-0.099	-2.62	-10.965	-0.554		0:09:14	-13.882	-5.003	-4.958	-32.491
0:09:15	-16.551	-11.096	-4.795	-1.256	-17.99		-3.911	-0.411	-1.231	-1.673	3.983	0.118			0:09:15	24.515	5.621	5.28	5.396	32.312		3.826	0.177	3.167	0.704	20.754	10.045		0:09:15	-15.233	-4.452	-11.069	-15.257			-6.22	-0.436	-0.475	-1.986	-8.713	-4.206		0:09:15	-12.098	-4.452	-6.496	-32.353
0:09:16	-15.067	-10.371	-5.217	-1.326	-21.175		-5.161	-0.256	-1.324	-1.895	8.443	-2.784			0:09:16	21.04	7.336	5.05	4.68	35.17		3.858	0.781	0.913	0.772	17.289	6.739		0:09:16	-14.772	-4.644	-10.86	-14.045			-3.958	-0.228	-0.134	-0.479	-9.506	-2.765		0:09:16	-11.141	-4.644	-7.246	-32.297
0:09:17	-13.243	-10.496	-5.463	-1.705	-27.21		-5.035	0.491	-1.693	-1.38	-0.576	-2.879			0:09:17	19.727	7.028	4.988	4.499	27.942		6.399	0.224	4.056	0.822	12.912	8.487		0:09:17	-15.306	-5.49	-12.257	-15.66			-6.009	-0.129	-0.047	-2.262	-11.564	-0.268		0:09:17	-11.761	-5.49	-3.871	-33.743
0:09:18	-13.913	-9.551	-4.904	-1.414	-17.248		-4.369	-0.112	-0.328	-1.714	1.539	0.631			0:09:18	22.422	7.027	4.951	4.63	29.746		4.566	0.657	0.569	0.343	18.991	9.199		0:09:18	-16.412	-5.006	-11.403	-12.263			-5.428	-1.582	-0.375	-0.392	-13.268	-0.288		0:09:18	-11.205	-5.006	-4.075	-31.468
0:09:19	-15.286	-7.859	-5.382	-1.456	-24.4		-5.193	-0.254	-2.113	-1.018	0.223	-1.851			0:09:19	20.949	9.624	6.497	4.128	32.909		4.069	-0.662	-0.084	0.798	19.456	4.41		0:09:19	-15.149	-5.014	-13.832	-15.523			-4.719	0.046	0.041	-1.091	-10.338	-5.99		0:09:19	-10.973	-5.014	-5.278	-31.708
0:09:20	-12.895	-5.949	-4.831	-1.21	-15.205		-4.618	-0.394	-0.302	-1.482	-0.737	-3.007			0:09:20	20.591	6.417	7.19	4.903	37.581		3.931	0.954	2.026	0.8	11.763	5.49		0:09:20	-15.989	-4.971	-13.439	-14.879			-5.684	-0.445	-1.018	-0.739	-9.107	-2.155		0:09:20	-12.455	-4.971	-6.236	-30.536
0:09:21	-13.376	-6.934	-5.406	-1.628	-19.649		-3.763	0.146	-0.117	-1.242	1.708	-2.024			0:09:21	20.075	11.417	5.873	4.106	36.575		3.936	0.854	2.001	0.754	10.989	7.753		0:09:21	-14.559	-4.049	-12.207	-12.496			-5.418	0.118	-1.024	-1.258	-10.57	-2.502		0:09:21	-13.685	-4.049	-6.05	-31.377
0:09:22	-13.141	-9.857	-4.435	-1.281	-19.187		-4.804	0.391	-0.416	-0.281	-5.348	0.43			0:09:22	20.721	7.961	5.583	5.181	33.222		4.605	-0.53	2.065	0.507	6.691	6.502		0:09:22	-15.718	-3.904	-11.048	-12.657			-5.593	-0.875	0.965	-1.871	-9.974	-4.643		0:09:22	-9.79	-3.904	-5.285	-31.956
0:09:23	-12.819	-9.165	-4.036	-1.499	-18.691		-4.607	0.192	-1.149	-1.006	-6.328	-1.576			0:09:23	26.658	9.906	5.609	5.24	31.784		5.474	0.21	2.29	0.641	8.092	6.409		0:09:23	-14.994	-5.826	-13.639	-14.904			-5.45	-0.569	2.027	-0.949	-10.024	-3.4		0:09:23	-11.84	-5.826	-4.591	-33.688
0:09:24	-13.637	-9.818	-5.057	-1.525	-13.059		-4.562	-0.426	-1.585	-1.277	-8.39	-5.962			0:09:24	22.355	7.546	5.58	4.046	29.25		4.311	0.233	2.792	0.46	7.942	3.575		0:09:24	-15.209	-4.53	-12.707	-15.91			-6.109	0.234	1.146	-1.208	-8.936	-3.356		0:09:24	-12.079	-4.53	-4.926	-32.189
0:09:25	-14.668	-10.677	-4.431	-1.439	-18.215		-3.478	0.021	0.653	-1.352	-8.015	-2.65			0:09:25	20.54	7.59	5.259	5.311	29.008		4.125	0.899	1.803	0.738	7.072	6.147		0:09:25	-16.227	-4.955	-11.749	-15.661			-6.267	0.223	-0.815	-1.201	-10.591	-3.724		0:09:25	-13.713	-4.955	-4.213	-33.885
0:09:26	-14.412	-9.181	-4.616	-1.372	-17.07		-3.816	-0.299	-0.015	-1.497	-5.078	-4.448			0:09:26	21.356	7.242	5.719	5.104	42.105		4.347	0.569	0.462	1.246	9.18	8.308		0:09:26	-15.444	-4.404	-12.676	-17.137			-7.676	-0.479	-1.448	-1.534	-11.732	-3.845		0:09:26	-10.865	-4.404	-5.175	-30.329
0:09:27	-14.843	-10.265	-5.447	-1.438	-21.417		-3.927	-0.401	-1.245	-1.092	-0.579	-5.206			0:09:27	30.901	6.547	5.143	5.62	34.588		5.435	0.61	2.598	0.748	6.021	5.254		0:09:27	-15.906	-4.964	-13.129	-15.11			-5.962	-0.288	-1.724	-0.671	-10.704	-1.495		0:09:27	-11.099	-4.964	-4.287	-33.131
0:09:28	-13.11	-10.357	-4.977	-1.567	-22.664		-4.273	0.132	-0.932	-0.719	-6.54	-5.223			0:09:28	26.762	8.566	4.858	5.613	32.66		4.776	0.655	3.948	0.381	3.999	7.133		0:09:28	-15.297	-2.927	-12.385	-17.806			-7.149	0.118	-1.115	-0.592	-12.237	-1.142		0:09:28	-13.179	-2.927	-4.586	-32.533
0:09:29	-14.397	-9.613	-5.242	-1.805	-17.052		-4.261	-0.105	-1.22	-1.099	-5.503	-1.122			0:09:29	25.992	14.095	4.543	5.521	29.505		5.661	0.969	3.576	0.934	8.362	4.457		0:09:29	-15.835	-3.003	-12.973	-11.391			-5.311	-0.735	0.73	-1.622	-9.19	-4.223		0:09:29	-14.132	-3.003	-7.416	-32.519
0:09:30	-14.078	-11.418	-4.698	-1.483	-12.895		-4.259	-0.957	0.153	-1.133	-5.803	-3.804			0:09:30	27.124	10.309	5.871	4.817	29.219		5.123	-0.091	1.427	0.684	7.59	8.342		0:09:30	-14.248	-3.835	-11.659	-13.816			-5.933	-1.537	0.54	-2.186	-11.658	-5.233		0:09:30	-14.158	-3.835	-3.271	-32.291
0:09:31	-12.788	-7.975	-4.292	-1.506	-16.776		-3.742	-0.119	-1.043	-2.272	-8.312	-4.536			0:09:31	21.724	12.379	5.815	5.302	27.868		4.697	0.444	1.941	0.266	5.873	3.787		0:09:31	-14.793	-3.584	-12.198	-13.861			-5.122	-1.856	0.118	-0.915	-9.205	-6.754		0:09:31	-14.039	-3.584	-2.212	-33.097
0:09:32	-14.58	-7.751	-5.388	-1.841	-20.312		-4.888	-0.061	-1.378	-1.351	-8.696	-3.462			0:09:32	19.714	11.198	5.821	4.226	32.019		5.537	0.622	1.376	0.378	5.125	8.567		0:09:32	-16.394	-4.594	-12.3	-18.615			-6.211	1.193	0.393	-1.035	-11.702	-2.33		0:09:32	-11.058	-4.594	-4.315	-33.705
0:09:33	-14.426	-9.306	-5.732	-1.748	-22.132		-5.465	0.38	-1.379	-1.112	-6.411	-1.353			0:09:33	19.112	8.594	5.872	4.997	33.739		5.134	1.133	3.913	0.86	6.102	7.832		0:09:33	-14.572	-4.496	-12.179	-18.132			-6.348	0.248	-0.299	-1.68	-10.074	-2.157		0:09:33	-11.914	-4.496	-3.569	-31.834
0:09:34	-15.283	-9.032	-5.039	-1.452	-24.244		-5.037	-0.518	-1.1	-0.858	-8.912	-2.555			0:09:34	19.293	11.692	5.025	6.231	32.083		5.401	0.136	3.995	0.685	7.184	0.877		0:09:34	-15.146	-3.326	-10.849	-16.529			-5.525	0.207	0.459	-0.856	-9.666	-5.28		0:09:34	-11.386	-3.326	-6.152	-31.999
0:09:35	-14.658	-8.848	-5.626	-1.533	-22.139		-4.426	-0.214	-1.795	-0.991	-7.73	-1.407			0:09:35	18.998	9.425	5.666	5.789	40.157		4.951	0.521	3.674	0.723	3.911	4.114		0:09:35	-15.97	-4.087	-13.676	-14.427			-5.988	-0.505	-0.721	-1.614	-9.709	-2.736		0:09:35	-14.817	-4.087	-4.984	-32.17
0:09:36	-14.565	-8.967	-5.121	-1.527	-22.489		-4.03	-0.459	-0.978	-0.692	-4.969	-1.699			0:09:36	18.904	6.224	6.924	5.681	37.477		4.922	0.755	3.436	0.479	4.686	7.135		0:09:36	-14.871	-5.602	-12.21	-13.331			-5.686	0.861	-0.36	-0.55	-11.917	-2.464		0:09:36	-11.638	-5.602	-5.938	-32.353
0:09:37	-14.413	-7.223	-4.748	-1.595	-23.964		-4.262	-0.633	-0.845	-1.808	4.966	-2.985			0:09:37	21.529	7.457	5.397	6.542	29.441		4.547	0.389	2.603	0.882	3.217	8.198		0:09:37	-15.629	-5.245	-12.9	-13.963			-6.892	-0.156	1.171	-1.643	-10.117	-3.45		0:09:37	-12.104	-5.245	-6.816	-33.763
0:09:38	-13.269	-8.505	-5.366	-1.539	-25.732		-5.282	-0.549	-0.432	-1.397	-3.879	-1.731			0:09:38	18.945	4.693	5.102	4.932	36.499		3.816	0.933	3.351	0.751	4.909	7.466		0:09:38	-15.162	-3.558	-11.82	-14.024			-5.688	0.864	0.599	-3.198	-9.331	-4.188		0:09:38	-11.415	-3.558	-5.271	-33.072
0:09:39	-13.248	-8.932	-4.048	-1.369	-21.924		-4.764	-0.975	-1.484	-1.716	-5.874	-1.736			0:09:39	24.618	4.454	5.935	5.714	42.12		3.55	0.194	3.587	0.657	4.622	5.824		0:09:39	-16.275	-4.808	-12.261	-16.485			-5.217	-0.314	0.65	-2.306	-11.238	-3.151		0:09:39	-8.843	-4.808	-3.328	-32.369
0:09:40	-15.314	-8.985	-4.446	-1.417	-23.32		-4.929	-0.699	-1.426	-1.291	-4.235	-4.386			0:09:40	22.541	3.265	7.356	7.099	35.109		4.483	0.371	2.027	0.411	9.665	4.264		0:09:40	-14.896	-4.999	-11.469	-13.633			-5.692	-0.606	-0.083	-1.543	-9.89	-6.614		0:09:40	-11.717	-4.999	-4.09	-32.686
0:09:41	-13.32	-10.442	-4.396	-1.493	-22.55		-5.039	-0.662	-2.261	-1.273	-4.977	0.113			0:09:41	20.157	2.871	8.148	5.994	34.622		3.762	0.264	1.317	0.487	2.291	5.85		0:09:41	-13.862	-4.855	-11.231	-14.669			-7.318	1.405	1.536	-1.471	-11.382	-2.915		0:09:41	-12.155	-4.855	-6.804	-32.19
0:09:42	-15.525	-10.258	-3.693	-1.299	-21.962		-5.38	-0.02	-2.062	-1.886	-7.135	-4.315			0:09:42	19.196	6.602	6.744	5.083	33.292		3.499	0.038	1.642	0.521	5.196	7.165		0:09:42	-15.425	-6.215	-12.747	-15.398			-6.428	0.552	0.309	-2.14	-9.427	-5.422		0:09:42	-12.734	-6.215	-5.501	-32.3
0:09:43	-17.096	-9.241	-4.108	-1.356	-20.861		-4.726	-0.402	0.213	-1.569	-5.864	-1.436			0:09:43	24.435	5.808	7.308	3.959	41.978		3.72	0.807	2.555	0.313	5.01	4.465		0:09:43	-17.168	-5.357	-11.854	-13.772			-4.919	1.07	-1.368	-1.186	-10.086	-4.548		0:09:43	-11.297	-5.357	-4.476	-31.521
0:09:44	-14.237	-10.034	-4.642	-1.45	-27.486		-5.313	-0.174	-1.472	-0.458	-8.667	-1.566			0:09:44	21.526	8.148	6.159	5.103	33.577		3.83	0.545	2.585	0.866	7.089	6.682		0:09:44	-14.648	-3.796	-12.865	-15.374			-7.064	0.567	-0.228	-0.747	-7.064	-2.221		0:09:44	-10.679	-3.796	-5.646	-32.699
0:09:45	-14.514	-10.123	-5.699	-1.538	-21.967		-4.907	-0.403	-2.518	-0.822	-10.409	-3.536			0:09:45	25.925	8.603	6.86	4.378	24.993		3.824	-0.031	3.543	0.468	-0.506	6.648		0:09:45	-15.441	-4.3	-12.18	-15.003			-6.015	-0.842	-0.781	-0.871	-10.734	-5.034		0:09:45	-13.184	-4.3	-2.964	-31.844
0:09:46	-14.153	-9.689	-4.357	-1.568	-19.807		-5.722	-0.15	-1.814	-1.502	-9.663	-0.89			0:09:46	23.754	13.511	6.378	4.086	27.08		4.717	0.494	3.547	0.819	7.486	3.071		0:09:46	-15.067	-4.956	-15.211	-15.937			-6.387	0.288	-1.261	-1.16	-11.71	-4.148		0:09:46	-12.072	-4.956	-2.98	-34.46
0:09:47	-15.017	-7.654	-5.73	-1.602	-21.944		-5.231	-0.498	-1.716	-1.714	-0.863	-3.457			0:09:47	27.608	15.448	6.83	4.179	29.649		3.6	0.789	1.048	0.646	7.708	5.22		0:09:47	-13.478	-3.759	-12.936	-15.064			-6.067	-1.551	0.077	-1.195	-10.258	-4.01		0:09:47	-12.438	-3.759	-5.917	-34.412
0:09:48	-12.445	-8.058	-5.686	-1.475	-20.062		-3.599	0.044	-0.653	-1.42	-6.016	-1.501			0:09:48	24.7	11.34	7.143	4.047	30.565		3.155	0.413	3.473	0.782	5.409	6.351		0:09:48	-14.175	-5.266	-11.926	-14.056			-5.752	0.272	-1.654	-0.588	-9.562	-4.781		0:09:48	-11.549	-5.266	-7.556	-32.847
0:09:49	-10.71	-9.413	-5.953	-1.66	-22.753		-4.498	0.217	-1.917	-2.025	-7.586	-3.877			0:09:49	23.996	11.802	7.764	4.764	31.067		4.429	0.647	3.585	0.572	4.002	5.9		0:09:49	-15.159	-3.887	-13.945	-12.787			-6.458	1.076	-2.029	-1.688	-11.272	-4.385		0:09:49	-12.224	-3.887	-7.071	-31.263
0:09:50	-11.788	-7.121	-5.342	-1.607	-24.703		-4.192	-0.469	-0.689	-2.225	-5.133	-0.397			0:09:50	28.709	7.504	8.174	4.335	28.35		5.456	0.353	3.256	0.89	2.374	7.259		0:09:50	-14.738	-5.158	-13.428	-12.325			-6.083	-1.633	-0.02	-1.265	-9.825	-5.499		0:09:50	-12.665	-5.158	-5.01	-32.098
0:09:51	-13.703	-8.454	-4.91	-1.572	-21.906		-4.962	0.165	-1.461	-1.622	-7.214	-5.071			0:09:51	23.768	8.76	7.789	4.385	26.713		4.167	0.813	2.026	0.264	7.438	9.121		0:09:51	-15.097	-3.414	-13.022	-11.481			-8.585	-0.929	-1.652	-1.282	-10.705	-1.982		0:09:51	-12.233	-3.414	-6.654	-30.799
0:09:52	-14.491	-8.961	-6.336	-1.393	-24.42		-5.566	0.092	-1.748	-2.388	0.853	-5.742			0:09:52	21.059	7.683	7.618	4.742	26.54		3.649	0.003	1.018	0.706	5.241	10.494		0:09:52	-14.435	-3.634	-12.345	-18.625			-5.166	-0.747	-0.489	-1.399	-11.716	-1.379		0:09:52	-12.404	-3.634	-2.986	-32.708
0:09:53	-14.804	-8.067	-4.74	-1.576	-22.962		-3.501	0.42	0.01	-2.713	-2.803	-4.214			0:09:53	22.419	5.897	7.782	5.109	33.198		4.208	0.243	3.204	0.995	5.877	9.969		0:09:53	-16.99	-5.603	-13.092	-13.865			-5.072	0.573	0.244	-1.283	-9.273	-4.706		0:09:53	-13.615	-5.603	-3.925	-32.855
0:09:54	-16.631	-8.898	-5.14	-1.438	-24.746		-4.575	-0.199	-1.947	-2.063	-2.75	-4.208			0:09:54	25.361	4.413	7.218	5.863	43.358		4.929	0.23	1.606	0.292	4.086	10.69		0:09:54	-14.172	-3.943	-13.011	-17.488			-6.016	-1.363	0.968	-1.082	-11.385	-3.609		0:09:54	-12.947	-3.943	-4.452	-33.072
0:09:55	-14.928	-9.123	-3.759	-1.543	-20.106		-4.13	-0.498	-1.817	-1.735	-4.884	-8.033			0:09:55	20.871	1.88	8.281	4.441	33.887		4.379	0.184	1.495	0.571	4.258	8.833		0:09:55	-14.526	-5.321	-13.283	-14.76			-6.732	-1.003	0.435	-1.283	-9.518	-5.124		0:09:55	-11.13	-5.321	-5.081	-32.851
0:09:56	-14.147	-9.22	-4.801	-1.456	-24.37		-2.888	-0.279	-0.704	-1.886	-2.597	-3.686			0:09:56	23.849	4.975	8.23	5.707	34.44		3.864	-0.343	3.304	1.058	-0.381	7.206		0:09:56	-16.717	-3.379	-12.888	-14.852			-6.081	-0.615	0.355	-2.647	-11.363	-5.36		0:09:56	-11.036	-3.379	-4.011	-33.323
0:09:57	-14.149	-10.014	-5.187	-1.255	-25.083		-4.284	-0.36	-1.197	-1.577	-2.446	-3.582			0:09:57	23.863	4.247	5.746	5.25	38.107		2.995	0.305	2.549	0.701	3.025	3.435		0:09:57	-15.233	-4.909	-12.619	-12.755			-5.815	0.701	-1.8	-1.014	-11.98	-3.638		0:09:57	-13.997	-4.909	-3.826	-33.08
0:09:58	-14.83	-10.665	-5.739	-1.324	-26.546		-5.024	0.307	-2.409	-1.655	0.695	-5.225			0:09:58	24.308	6.073	4.447	5.066	35.195		3.381	0.295	0.941	0.892	6.002	9.694		0:09:58	-14.183	-4.734	-12.202	-14.142			-7.235	0.46	0.441	-1.199	-10.278	-4.324		0:09:58	-10.314	-4.734	-6.57	-33.063
0:09:59	-15.528	-10.052	-5.873	-1.152	-23.647		-5.324	0.546	-1.813	-0.453	-2.247	-1.924			0:09:59	26.376	5.98	5.4	4.88	40.398		3.789	0.469	2.273	0.933	4.004	9.266		0:09:59	-15.685	-4.064	-13.098	-15.103			-6.502	-1.504	0.463	-0.848	-9.95	-3.893		0:09:59	-9.984	-4.064	-4.92	-33.673
0:10:00	-15.588	-8.931	-5.666	-0.955	-23.228		-3.831	-0.109	-1.752	-0.846	-4.571	-3.233			0:10:00	21.253	9.388	6.06	6.056	32.515		3.155	1.019	-0.036	0.889	11.075	9.976		0:10:00	-14.406	-3.447	-13.752	-15.465			-5.102	-0.956	-0.034	-1.417	-10.91	-2.613		0:10:00	-13.429	-3.447	-4.612	-32.81
0:10:01	-15.781	-9.912	-4.503	-0.835	-22.093		-4.807	0.193	-1.253	-1.102	-5.734	-2.575			0:10:01	23.451	6.687	8.143	5.692	32.616		4.406	0.639	2.102	0.895	6.877	8.225		0:10:01	-16.257	-3.326	-13.629	-17.247			-4.772	-0.779	0.358	-2.48	-12.946	-2.289		0:10:01	-13.999	-3.326	-6.558	-34.931
0:10:02	-16.133	-7.785	-3.94	-1.222	-22.621		-5.259	0.147	-1.406	-1.196	-8.702	-2.517			0:10:02	24.343	7.506	7.569	4.879	31.109		3.623	0.263	1.045	0.861	9.508	9.547		0:10:02	-16.16	-6.219	-12.405	-15.271			-6.793	-0.185	1.32	-0.455	-10.837	-3.983		0:10:02	-9.712	-6.219	-6.678	-31.566
0:10:03	-14.217	-6.258	-3.653	-1.283	-20.554		-5.323	0.396	-0.674	-2.234	-8.423	-1.468			0:10:03	23.052	7.399	6.196	4.307	30.614		4.152	0.256	2.197	0.248	10.509	8.192		0:10:03	-14.991	-4.29	-13.184	-17.057			-6.003	-1	1.264	-0.928	-9.2	-6.343		0:10:03	-12.47	-4.29	-5.659	-32.588
0:10:04	-14.347	-7.829	-5.174	-1.285	-21.177		-5.881	0.26	-2.292	-2.373	-8.133	-1.81			0:10:04	25.862	6.537	7.337	5.076	35.409		4.905	0.348	0.441	0.269	3.891	6.757		0:10:04	-13.712	-5.285	-13.069	-14.171			-6.612	-0.977	-1.002	-2.253	-7.993	-5.04		0:10:04	-11.78	-5.285	-5.808	-32.84
0:10:05	-14.314	-9.597	-3.439	-1.414	-22.909		-4.432	-0.24	-2.306	-2.164	1.154	-1.178			0:10:05	24.787	12.642	6.557	6.041	38.997		4.526	0.08	0.768	0.725	3.697	7.43		0:10:05	-14.481	-3.95	-13.107	-15.377			-5.815	-0.859	-1.093	-2.736	-10.232	-3.701		0:10:05	-12.063	-3.95	-5.509	-33.504
0:10:06	-16.194	-10.101	-3.467	-1.289	-23.343		-4.462	-0.965	-1.341	-3.279	-5.385	-3.295			0:10:06	24.307	13.426	5.953	5.463	33.569		5.565	0.406	2.713	0.213	2.733	7.279		0:10:06	-15.696	-6.089	-13.54	-16.408			-6.751	-0.406	-0.532	-1.759	-9.93	-6.662		0:10:06	-11.101	-6.089	-4.795	-32.509
0:10:07	-15.93	-12.206	-3.733	-1.344	-22.547		-4.614	-0.067	-1.888	-3.519	-5.092	2.558			0:10:07	24.738	12.644	7.145	4.229	26.053		6.184	0.807	1.911	0.814	2.891	4.915		0:10:07	-15.171	-4	-11.668	-15.113			-6.259	-0.782	-1.534	-2.331	-11.273	-5.718		0:10:07	-12.344	-4	-5.734	-30.045
0:10:08	-15.908	-9.012	-4.015	-1.539	-20.671		-4.423	-0.261	-0.23	-3.193	-7.491	-1.433			0:10:08	23.308	17.83	7.829	4.25	38.363		6.898	1.142	1.865	0.746	3.39	7.882		0:10:08	-14.422	-5.309	-12.863	-15.354			-6.292	-0.344	-0.878	-1.927	-9.677	-1.544		0:10:08	-13.149	-5.309	-5.494	-32.595
0:10:09	-15.483	-5.631	-4.757	-1.395	-24.053		-4.268	-0.095	-1.771	-1.948	-3.001	-1.356			0:10:09	22.245	14.079	6.959	4.576	42.302		4.726	0.124	1.215	0.58	8.973	7.491		0:10:09	-14.149	-3.285	-12.332	-14.986			-6.212	-0.742	1.306	-1.376	-13.539	-4.249		0:10:09	-10.944	-3.285	-4.092	-32.934
0:10:10	-17.505	-6.14	-5.189	-1.446	-21.895		-5.056	0.225	-1.637	-2.308	-5.75	-0.086			0:10:10	21.285	11.281	6.085	4.628	31.354		4.642	0.915	2.217	0.857	4.379	8.814		0:10:10	-14.99	-4.539	-13.671	-12.07			-6.859	0.784	0.277	-0.425	-10.736	-7.15		0:10:10	-13.416	-4.539	-5.296	-30.681
0:10:11	-15.622	-7.305	-4.251	-1.407	-23.51		-5.752	0.244	-0.392	-1.697	-7.444	-4.643			0:10:11	22.179	13.304	5.091	4.795	31.498		4.651	0.337	2.004	1.03	2.067	3.64		0:10:11	-15.46	-2.752	-12.389	-13.261			-8.199	0.039	1.043	-2.17	-10.462	-0.967		0:10:11	-11.629	-2.752	-6.641	-34.925
0:10:12	-14.815	-9.597	-4.817	-1.352	-21.76		-5.528	0.418	-1.749	-1.693	-9.502	-2.434			0:10:12	27.154	12.601	5.216	3.65	35.059		4.101	0.042	1.311	1.299	3.591	4.092		0:10:12	-16.261	-5.947	-15.244	-13.059			-6.829	0.067	-1.044	-0.991	-10.134	-2.341		0:10:12	-11.839	-5.947	-4.699	-34.844
0:10:13	-13.33	-8.231	-3.717	-1.711	-18.594		-5.176	0.219	-2.734	-1.747	-8.503	-2.307			0:10:13	23.932	10.897	7.964	4.435	33.969		4.388	0.324	1.994	0.709	3.668	5.104		0:10:13	-15.767	-4.398	-12.057	-13.832			-7.022	0.436	0.628	-2.212	-9.819	-5.851		0:10:13	-13.485	-4.398	-5.539	-33.562
0:10:14	-14.913	-8.426	-2.719	-1.584	-15.307		-5.048	-0.095	-2.774	-1.941	-7.554	-0.858			0:10:14	22.613	15.52	7.769	4.118	34.675		5.128	0.601	2.737	0.732	5.47	5.913		0:10:14	-14.745	-5.841	-14.163	-14.952			-5.967	0.401	1.6	-1.136	-8.935	-3.241		0:10:14	-11.342	-5.841	-6.818	-33.844
0:10:15	-16.042	-7.933	-4.167	-1.428	-22.696		-4.169	0.082	-1.901	-1.457	-6.357	0.029			0:10:15	23.484	17.066	6.375	6.093	35.76		5.596	0.478	0.1	0.457	2.403	10.136		0:10:15	-15.715	-4.199	-12.309	-17.77			-6.397	0.095	0.056	-0.877	-8.152	-2.375		0:10:15	-13.019	-4.199	-4.284	-32.302
0:10:16	-16.61	-8.568	-5.749	-1.476	-20.06		-4.036	-0.05	-0.782	-2.328	-7.957	-0.473			0:10:16	24.433	11.529	4.722	4.072	31.973		4.583	0.318	2.897	0.949	4.012	9.737		0:10:16	-14.408	-4.071	-12.815	-14.917			-5.61	0.725	-1.194	-1.932	-9.549	-3.226		0:10:16	-12.691	-4.071	-5.198	-33.116
0:10:17	-14.794	-8.986	-3.273	-1.367	-20.516		-3.969	-0.165	-1.035	-1.896	-9.544	-3.72			0:10:17	23.449	13.052	4.935	5.335	31.505		3.245	-0.146	3.035	1.041	5.913	7.235		0:10:17	-15.351	-3.236	-12.055	-11.73			-7.824	-0.477	0.613	-2.078	-11.155	-4.743		0:10:17	-12.288	-3.236	-2.755	-32.997
0:10:18	-16.074	-8.669	-3.735	-1.589	-23.652		-4.748	-0.209	-1.019	-1.875	-11.073	-1.676			0:10:18	25.26	14.085	5.173	4.005	32.753		-1.965	0.525	2.468	0.631	3.278	4.913		0:10:18	-15.889	-4.162	-14.91	-13.066			-5.832	-1.729	-0.325	-1.625	-7.737	-3.732		0:10:18	-13.123	-4.162	-4.288	-30.407
0:10:19	-10.388	-3.73	-3.71	-1.548	-20.066		-4.422	0.154	-2.88	-1.838	-11.885	-1.165			0:10:19	25.835	16.059	6.328	3.775	33.631		-3.028	0.574	2.929	0.45	7.065	6.612		0:10:19	-15.56	-4.966	-11.194	-14.805			-6.514	-0.959	-0.12	-1.491	-14.093	-3.566		0:10:19	-14.227	-4.966	-4.459	-33.095
0:10:20	-10.65	-9.313	-2.606	-1.573	-22.363		-4.642	-0.85	-1.48	-2.095	-11.753	-0.543			0:10:20	22.403	11.924	7.066	5.407	34.83		-1.933	0.515	3.91	0.104	10.125	7.216		0:10:20	-15.65	-4.635	-12.713	-15.735			-5.858	-0.38	0.713	-1.006	-11.63	-2.53		0:10:20	-14.155	-4.635	-2.649	-33.264
0:10:21	-12.192	-9.324	-4.365	-1.505	-21.804		-4.599	-0.129	-1.98	-2.072	-11.974	0.721			0:10:21	20.625	9.3	7.676	4.852	30.667		2.512	0.959	0.998	0.782	6.128	6.072		0:10:21	-13.909	-4.836	-13.541	-16.568			-7.353	-0.115	0.531	-2.433	-10.28	-5.594		0:10:21	-11.896	-4.836	-5.287	-32.55
0:10:22	-15.85	-7.722	-5.528	-1.508	-25.004		-4.036	-0.016	-1.872	-1.269	-15.18	-2.501			0:10:22	22.787	9.99	7.113	5.276	30.899		2.326	0.459	1.019	1.05	4.112	5.27		0:10:22	-15.328	-5.123	-12.813	-16.063			-7.194	-0.854	-0.125	-2.586	-9.476	-6.841		0:10:22	-12.49	-5.123	-7.251	-33.771
0:10:23	-16.1	-8.847	-5.233	-1.332	-20.931		-4.575	0.124	-0.796	-1.62	-13.478	-0.668			0:10:23	23.383	10.63	8.389	4.985	31.131		2.456	0.38	4.039	0.827	-0.724	9.111		0:10:23	-16.952	-3.605	-13.122	-13.495			-6.308	0.248	-0.887	-2.685	-9.38	-2.433		0:10:23	-10.378	-3.605	-6.696	-32.538
0:10:24	-15.579	-8.333	-4.293	-1.376	-23.527		-4.411	0.211	-2.057	-2.101	-14.26	-1.74			0:10:24	22.769	9.177	8.206	5.447	37.018		1.924	1.012	3.083	0.705	7.65	6.708		0:10:24	-13.925	-4.373	-11.353	-14.793			-5.996	-0.063	-0.21	-2.117	-7.721	-6.281		0:10:24	-12.287	-4.373	-4.293	-33.672
0:10:25	-15.525	-5.279	-3.853	-1.777	-21.933		-4.412	0.154	-1.888	-2.098	-13.633	-1.37			0:10:25	23.122	8.098	7.347	5.065	40.432		2.409	0.911	0.42	1.197	3.278	9.701		0:10:25	-13.206	-3.522	-13.317	-13.529			-7.896	0.173	1.267	-2.748	-8.836	-5.936		0:10:25	-11.982	-3.522	-4.734	-33.252
0:10:26	-15.084	-7.197	-4.991	-1.566	-23.279		-5.777	0.588	-0.318	-1.625	-6.354	-3.062			0:10:26	20.999	4.594	8.594	4.991	38.122		2.394	0.281	4.128	1.019	5.453	11.522		0:10:26	-15.577	-1.84	-13.146	-12.578			-5.585	-0.633	-0.478	-1.39	-10.45	-3.274		0:10:26	-12.599	-1.84	-5.561	-31.331
0:10:27	-14.245	-5.661	-5.992	-1.566	-25.815		-4.572	0.145	-2.119	-1.774	-7.832	-4.274			0:10:27	21.138	1.888	10.631	4.449	35.193		3.628	0.632	2.868	0.532	3.326	9.968		0:10:27	-16.026	-4.539	-12.541	-14.649			-8.826	-0.245	-1.075	-0.442	-11.795	-4.825		0:10:27	-12.009	-4.539	-3.959	-31.23
0:10:28	-13.993	-8.646	-4.923	-1.752	-24.568		-4.809	0.229	-1.818	-2.009	-13.092	-1.694			0:10:28	20.77	4.247	7.815	3.92	37.323		2.904	0.337	3.508	0.635	6.034	5.813		0:10:28	-15.561	-5.005	-13.606	-14.845			-6.954	-0.892	1.677	-1.416	-12.42	-1.978		0:10:28	-10.53	-5.005	-6.899	-32.374
0:10:29	-12.739	-8.776	-5.004	-1.703	-24.125		-5.676	0.318	-1.666	-2.135	-12.892	-2.603			0:10:29	21.466	7.584	9.931	4.836	39.241		2.697	0.628	3.728	0.593	4.183	6.4		0:10:29	-14.409	-2.84	-10.871	-15.838			-5.971	-0.285	0.926	-1.891	-8.59	-5.851		0:10:29	-12.88	-2.84	-3.471	-33.025
0:10:30	-14.523	-10.723	-4.02	-1.575	-23.915		-5.72	-0.045	-0.963	-1.985	-14.672	-2.768			0:10:30	21.191	10.049	9.358	4.049	33.652		3.107	0.12	1.988	1.052	0.534	6.346		0:10:30	-17.352	-4.042	-11.601	-15.055			-7.053	-0.901	-0.378	-0.887	-10.646	-2.7		0:10:30	-11.32	-4.042	-5.993	-31.873
0:10:31	-16.132	-10.11	-2.95	-1.654	-24.67		-6.577	0.89	-1.218	-2.442	-14.507	-3.032			0:10:31	21.384	14.553	11.028	3.658	42.33		2.949	0.661	2.545	0.506	13.61	3.475		0:10:31	-15.209	-5.479	-13.457	-13.839			-5.741	-0.477	-0.21	-1.066	-9.457	0.694		0:10:31	-10.553	-5.479	-2.862	-32.516
0:10:32	-16.393	-5.592	-3.504	-1.747	-20.338		-6.012	0.217	-0.889	-1.757	-6.13	0.104			0:10:32	24.443	11.627	10.905	3.677	43.779		1.876	0.639	1.823	0.591	11.875	8.206		0:10:32	-15.066	-3.486	-12.425	-16.768			-6.531	0.565	1.152	-0.879	-7.211	-5.435		0:10:32	-13.138	-3.486	-4.665	-31.839
0:10:33	-16.566	-5.336	-2.9	-1.53	-19.259		-5.467	0.312	-3.003	-1.99	-7.642	-1.93			0:10:33	25.972	7.457	8.294	4.205	48.546		2.648	0.224	2.252	1.009	7.137	5.801		0:10:33	-16.361	-6.266	-13.099	-16.759			-6.267	0.332	0.989	-2.179	-12.437	-3.32		0:10:33	-11.127	-6.266	-4.791	-30.429
0:10:34	-16.107	-7.758	-3.116	-1.39	-24.204		-4.932	0.185	-1.134	-2.314	-12.392	-2.613			0:10:34	22.044	8.592	8.266	4.635	50.077		3.94	0.494	2.454	0.499	7.885	6.083		0:10:34	-15.773	-4.538	-12.523	-13.901			-6.339	0.386	1.371	-1.537	-9.992	-4.313		0:10:34	-11.962	-4.538	-4.022	-31.677
0:10:35	-15.026	-8.501	-2.933	-1.596	-20.546		-5.273	0.02	-1.072	-1.996	-12.279	-0.564			0:10:35	20.158	6.871	9.287	3.537	53.151		3.4	0.793	2.544	0.818	5.078	4.776		0:10:35	-16.637	-2.45	-12.734	-14.529			-6.396	-0.396	0.378	-1.196	-10.559	-4.797		0:10:35	-11.798	-2.45	-3.333	-31.763
0:10:36	-14.784	-9.053	-3.661	-1.6	-18.868		-5.838	0.513	-1.165	-2.2	-13.005	-1.266			0:10:36	21.606	4.43	7.789	4.066	42.96		3.819	0.348	0.974	0.363	5.476	7.433		0:10:36	-16.592	-5.79	-13.619	-13.948			-7.061	-0.31	-0.129	-0.758	-9.762	-4.424		0:10:36	-13.492	-5.79	-4.633	-33.726
0:10:37	-15.69	-9.881	-3.656	-1.886	-23.844		-5.456	0.036	-0.6	-1.754	-2.821	-2.491			0:10:37	24.157	4.044	7.654	3.748	45.748		2.346	0.949	2.674	0.867	5.84	10.451		0:10:37	-15.868	-4.229	-13.694	-17.255			-6.773	0.654	0.432	-0.558	-10.616	-5.548		0:10:37	-12.2	-4.229	-4.409	-32.73
0:10:38	-14.293	-11.235	-3.679	-1.704	-25.381		-5.627	0.268	-0.992	-2.373	-6.432	-1.274			0:10:38	26.17	6.653	8.606	3.484	39.297		5.202	-0.606	2.568	0.733	11.976	7.485		0:10:38	-13.764	-3.733	-12.402	-15.564			-8.059	-0.191	2.049	-2.409	-10.652	-1.78		0:10:38	-12.218	-3.733	-5.633	-33.183
0:10:39	-13.848	-10.059	-2.004	-1.557	-19.507		-4.622	-0.056	-2.015	-1.659	-2.906	-3.74			0:10:39	23.777	4.526	8.274	3.246	41.749		3.934	0.137	3.34	0.48	9.582	7.719		0:10:39	-15.36	-4	-13.979	-14.939			-8.053	-0.513	-0.874	-0.86	-11.539	-4.341		0:10:39	-13.187	-4	-4.765	-33.772
0:10:40	-15.487	-5.36	-4.022	-1.798	-19.855		-5.831	0.34	-0.719	-2.054	-6.614	-1.346			0:10:40	21.873	10.037	6.778	3.701	40.007		4.613	0.507	0.351	0.681	9.066	9.398		0:10:40	-14.036	-4.441	-11.558	-12.433			-6.522	1.611	-0.01	-1.288	-11.87	-5.492		0:10:40	-11.148	-4.441	-4.248	-32.093
0:10:41	-13.67	-4.809	-1.711	-1.66	-24.326		-5.833	0.504	-1.948	-1.754	-10.007	-0.554			0:10:41	22.535	10.649	6.565	4.157	35.635		5.334	0.241	3.048	0.918	3.492	10.312		0:10:41	-15.889	-5.688	-12.278	-14.98			-5.624	-0.234	-0.785	-2.013	-12.008	-3.092		0:10:41	-9.623	-5.688	-4.483	-34.056
0:10:42	-16.474	-7.3	-4.248	-1.658	-22.74		-5.038	0.183	-1.279	-2.425	-7.786	-0.44			0:10:42	24.193	7.786	6.507	3.401	35.73		3.351	0.628	3.564	0.407	1.309	6.216		0:10:42	-14.87	-3.517	-12.116	-19.291			-6.358	-0.078	-0.369	-0.82	-9.635	-5.372		0:10:42	-13.823	-3.517	-5.983	-33.705
0:10:43	-15.973	-9.231	-4.123	-1.764	-18.639		-5.098	0.498	-1.354	-1.066	-12.474	-1.248			0:10:43	25.188	9.525	6.313	3.611	27.859		2.32	0.471	2.693	0.579	9.376	7.987		0:10:43	-15.871	-3.41	-11.915	-12.31			-7.564	-0.01	1.366	0.042	-13.204	-3.926		0:10:43	-13.534	-3.41	-6.728	-32.024
0:10:44	-15.889	-9.127	-4.616	-1.766	-19.265		-5.106	-0.007	-1.513	-0.96	-8.644	2.074			0:10:44	22.244	5.657	6.069	3.83	27.741		3.012	0.527	0.401	1.031	6.778	7.147		0:10:44	-15.684	-5.111	-13.262	-18.721			-7.675	0.545	0.121	-0.622	-10.94	-1.288		0:10:44	-14.22	-5.111	-5.701	-31.273
0:10:45	-16.589	-7.795	-4.847	-1.592	-22.863		-4.571	-0.479	-0.352	-1.562	-9.633	-1.38			0:10:45	21.32	11.118	6.178	2.993	32.977		1.587	0.32	0.9	0.816	6.291	6.322		0:10:45	-15.088	-4.267	-12.797	-16.895			-7.46	0.462	0.259	-1.406	-12.403	-5.13		0:10:45	-11.534	-4.267	-3.798	-32.254
0:10:46	-16.936	-10.062	-4.71	-1.816	-20.293		-4.431	0.175	-2.12	-2.229	-6.914	-0.405			0:10:46	23.19	12.323	6.882	2.938	36.402		2.389	0.423	4.319	0.673	4.814	6.677		0:10:46	-13.476	-2.88	-12.798	-15.973			-7.928	0.884	1.608	-2.28	-10.664	1.196		0:10:46	-12.689	-2.88	-3.74	-31.422
0:10:47	-14.924	-8.644	-3.838	-1.465	-21.011		-6.37	0.981	-2.067	-1.793	-8.36	-1.145			0:10:47	21.702	9.955	7.173	3.947	31.403		2.47	0.754	1.542	0.543	2.645	6.275		0:10:47	-14.948	-4.867	-12.026	-13.468			-5.421	-0.2	0.905	-1.705	-12.742	-2.944		0:10:47	-9.039	-4.867	-2.042	-33.93
0:10:48	-17.239	-9.457	-4.734	-1.717	-22.575		-5.38	0.069	-2.587	-1.233	-6.292	-2.035			0:10:48	20.692	6.424	5.602	3.709	26.64		2.565	-0.194	2.978	0.569	1.633	7.045		0:10:48	-15.697	-5.163	-13.813	-12.816			-5.921	-0.678	-1.878	-0.886	-9.547	-0.784		0:10:48	-13.995	-5.163	-6.468	-34.152
0:10:49	-17.05	-9.918	-5.816	-1.495	-23.81		-5.716	-0.073	-1.206	-1.246	-10.339	-1.72			0:10:49	22.529	6.884	6.555	4.36	27.644		4.347	1.157	3.811	0.913	3.842	8.005		0:10:49	-15.512	-3.171	-14.779	-19.013			-6.745	-1.265	-0.346	-1.593	-11.761	-4.05		0:10:49	-12.299	-3.171	-5.756	-33.641
0:10:50	-16.083	-9.212	-3.395	-1.576	-20.34		-5.587	0.833	-2.465	-1.902	-12.328	-3.714			0:10:50	20.957	5.362	6.032	3.751	29.936		4.381	0.75	3.459	0.792	3.877	9.737		0:10:50	-14.935	-4.339	-11.424	-18.815			-6.886	-0.042	-0.784	-1.908	-12.653	-2.558		0:10:50	-12.392	-4.339	-6.573	-34.545
0:10:51	-16.428	-9.28	-2.857	-1.465	-21.107		-4.743	-0.008	-2.045	-1.805	-9.751	-2.398			0:10:51	20.52	5.416	6.182	3.804	40.345		4.706	-0.042	2.695	0.69	5.996	5.027		0:10:51	-14.156	-4.211	-13.748	-16.661			-5.506	-1.466	-1.238	-0.211	-11.242	-1.646		0:10:51	-11.472	-4.211	-7.286	-32.036
0:10:52	-17.207	-10.941	-5.066	-1.601	-22.278		-5.223	0.635	-1.064	-1.573	-9	-1.779			0:10:52	21.716	6.158	7.475	4.736	39.285		2.681	0.365	1.789	0.696	7.752	7.078		0:10:52	-17.013	-4.82	-13.212	-15.728			-6.54	-0.794	1.065	0.013	-11.632	-6.202		0:10:52	-11.433	-4.82	-8.238	-31.261
0:10:53	-15.322	-10.771	-4.53	-1.368	-20.646		-5.191	0.664	-1.915	-0.879	-9.92	-5.918			0:10:53	22.628	5.645	5.529	4.405	34.342		2.107	0.834	2.09	0.683	6.078	8.308		0:10:53	-16.101	-5.267	-12.375	-17.187			-7.502	0.138	-1.509	-1.39	-12.943	-2.537		0:10:53	-15.555	-5.267	-4.488	-31.95
0:10:54	-15.994	-11.311	-4.086	-1.701	-18.707		-4.408	1.021	-1.437	-1.213	-10.947	3.272			0:10:54	22.986	5.723	5.746	4.621	37.849		2.738	-0.129	2.035	1.329	7.705	5.715		0:10:54	-15.368	-2.997	-13.292	-16.041			-6.985	-0.115	0.01	-2.707	-10.176	-3.32		0:10:54	-12.824	-2.997	-6.419	-32.533
0:10:55	-17.18	-12.14	-4.52	-1.749	-23.97		-4.817	0.378	-1.671	-1.231	-11.557	-5.999			0:10:55	22.112	2.672	6.141	4.396	35.397		2.796	-0.082	1.924	1.32	6.264	5.215		0:10:55	-14.753	-3.702	-12.458	-14.568			-5.988	0.309	1.992	-0.563	-12.881	-2.782		0:10:55	-12.742	-3.702	-6.971	-30.46
0:10:56	-17.882	-11.175	-2.309	-1.5	-20.584		-4.787	0.658	-1.194	-2.163	-13.144	-4.321			0:10:56	21.581	2.238	6.513	3.003	37.076		3.365	0.813	1.642	0.806	6.101	4.578		0:10:56	-15.18	-3.607	-11.937	-14.816			-6.149	0.373	-1.589	-0.232	-8.855	-2.167		0:10:56	-9.977	-3.607	-4.074	-32.222
0:10:57	-15.615	-7.808	-3.319	-1.852	-22.068		-4.887	0.159	-1.329	-1.664	-8.172	-4.323			0:10:57	21.424	6.4	6.291	3.174	31.074		3.264	0.081	1.026	0.857	2.299	4.452		0:10:57	-11.864	-5.846	-12.735	-17.46			-8.241	0.676	0.78	-0.921	-11.872	-3.969		0:10:57	-12.864	-5.846	-4.203	-32.759
0:10:58	-16.409	-8.183	-4.277	-1.504	-19.471		-6.102	0.595	-1.288	-2.069	-5.407	-0.331			0:10:58	21.791	6.069	6.027	2.886	30.043		2.895	0.569	2.307	0.886	7.201	8.915		0:10:58	-14.598	-5.13	-12.3	-13.439			-6.678	0.506	-0.63	-0.46	-9.795	-3.392		0:10:58	-12.71	-5.13	-5.281	-30.452
0:10:59	-14.513	-8.496	-4.528	-1.899	-20.556		-4.75	0.991	-1.142	-1.884	-1.207	0.293			0:10:59	19.216	7.03	6.647	4.225	32.383		1.437	0.336	3.19	0.887	8.492	9.867		0:10:59	-13.143	-2.991	-12.485	-13.655			-4.427	-0.101	-0.392	-1.806	-10.734	-3.881		0:10:59	-11.211	-2.991	-6.215	-32.052
0:11:00	-16.272	-8.831	-4.026	-1.706	-21.273		-4.974	0.457	-1.348	-1.876	-6.235	-2.323			0:11:00	23.43	6.873	5.825	3.93	30.566		1.38	0.765	2.335	0.981	6.839	2.201		0:11:00	-13.812	-6.662	-12.33	-16.127			-5.162	0.172	-0.369	-2.572	-11.06	-8.151		0:11:00	-14.291	-6.662	-7.666	-32.554
0:11:01	-12.41	-7.432	-4.783	-1.882	-16.801		-5.181	0.515	-1.917	-1.3	-7.761	-0.602			0:11:01	24.657	8.118	5.698	3.003	36.738		0.337	-0.099	3.163	1.114	7.61	2.901		0:11:01	-13.841	-4.814	-13.698	-17.91			-7.291	0.664	0.274	-2.517	-11.842	-2.272		0:11:01	-10.583	-4.814	-5.146	-33.618
0:11:02	-13.773	-9.323	-2.874	-1.574	-16.632		-5.285	1.139	-1.671	-1.222	1.004	-1.574			0:11:02	24.763	7.988	7.171	3.975	40.919		2.552	0.351	2.249	1.002	8.162	4.255		0:11:02	-13.8	-7.256	-12.834	-14.942			-5.792	0.56	-0.077	-1.514	-13.52	-2.333		0:11:02	-11.386	-7.256	-4.864	-32.239
0:11:03	-14.539	-9.332	-3.63	-1.681	-22.47		-5.423	0.277	-0.533	-1.371	2.733	-4.218			0:11:03	21.376	5.726	8.418	5.135	38.32		3.531	0.577	5.405	0.996	6.079	5.529		0:11:03	-13.885	-2.076	-13.053	-14.059			-5.176	-1.068	0.348	-1.747	-8.272	-2.179		0:11:03	-11.203	-2.076	-4.106	-31.421
0:11:04	-12.421	-10.022	-5.982	-1.839	-22.662		-5.151	0.499	-0.838	-2.015	4.481	0.007			0:11:04	20.32	8.421	6.386	3.629	38.271		3.702	1.439	3.192	0.873	6.205	4.29		0:11:04	-15.1	-3.785	-12.869	-18.007			-6.612	-1.478	0.376	-1.033	-12.063	-0.587		0:11:04	-11.665	-3.785	-3.759	-32.689
0:11:05	-11.937	-11.071	-5.096	-1.632	-19.24		-5.437	0.246	-0.709	-1.59	-3.094	-2.537			0:11:05	21.768	9.13	7.176	3.876	46.029		3.331	-0.137	2.231	1.005	6.999	7.47		0:11:05	-14.578	-5.84	-14.12	-17.174			-5.901	-0.328	-0.567	-2.038	-11.69	-1.068		0:11:05	-11.521	-5.84	-5.344	-31.91
0:11:06	-12.184	-9.96	-3.822	-1.766	-20.308		-4.939	0.156	-1.062	-1.258	-6.539	-3.181			0:11:06	25.445	8.535	6.946	2.869	50.973		1.721	0.335	4.283	1.569	12.383	9.484		0:11:06	-15.609	-6.666	-11.262	-21.035			-6.287	-1.765	-0.699	-0.379	-7.809	-4.036		0:11:06	-13.813	-6.666	-2.517	-33.291
0:11:07	-12.128	-10.83	-4.573	-1.52	-21.296		-5.588	0.112	-1.525	-2.037	2.167	-0.527			0:11:07	25.334	6.209	6.415	3.797	51.922		2.558	-0.207	2.961	1.578	10.012	5.431		0:11:07	-15.72	-5.371	-13.59	-16.509			-6.753	-0.597	-1.371	-0.561	-10.947	-6.038		0:11:07	-12.955	-5.371	-5.154	-32.243
0:11:08	-13.774	-7.528	-3.891	-1.817	-17.842		-5.889	-0.067	-2.886	-1.284	12.72	-2.717			0:11:08	25.825	2.534	9.183	3.03	40.177		4.311	1.079	4.949	0.901	3.394	8.043		0:11:08	-15.216	-6.53	-11.801	-16.161			-5.788	0.314	0.582	-0.996	-9.733	-4.296		0:11:08	-14.738	-6.53	-4.897	-32.256
0:11:09	-12.935	-9.018	-2.496	-1.754	-19.464		-5.514	0.547	-1.583	-1.591	4.001	-2.552			0:11:09	24.93	3.553	7.963	2.795	45.119		3.734	0.895	1.759	1.042	3.788	6.304		0:11:09	-14.197	-4.241	-13.761	-14.809			-4.868	-0.726	0.79	-2.55	-10.077	-4.142		0:11:09	-10.798	-4.241	-4.402	-31.144
0:11:10	-13.04	-11.198	-1.603	-1.603	-20.64		-4.642	0.827	-1.745	-2.111	-0.234	-5.213			0:11:10	22.853	4.447	8.401	3.67	45.234		4.421	0.818	3.801	1.016	5.808	11.369		0:11:10	-15.567	-5.464	-12.447	-20.87			-5.686	-0.403	-0.184	-0.979	-11.181	-4.677		0:11:10	-13.226	-5.464	-3.222	-34.629
0:11:11	-13.155	-5.146	-4.78	-1.596	-22.191		-5.364	0.56	-2.726	-1.51	11.02	-3.617			0:11:11	23.918	7.058	6.961	2.649	49.695		3.275	0.391	1.526	0.724	2.345	6.691		0:11:11	-15.155	-5.754	-14.548	-17.772			-5.069	0.33	0.795	-0.819	-10.13	-4.985		0:11:11	-9.928	-5.754	-5.77	-31.708
0:11:12	-14.266	-5.876	-4.309	-1.269	-19.435		-4.616	0.43	-0.652	-1.925	3.216	-0.723			0:11:12	22.849	3.343	6.846	3.247	42.405		3.535	0.722	1.923	0.769	4.411	9.621		0:11:12	-14.779	-2.079	-12.637	-16.608			-6.564	-0.06	0.48	-1.574	-11.91	-5.827		0:11:12	-11.929	-2.079	-4.467	-31.574
0:11:13	-16.454	-7.425	-3.725	-1.694	-21.809		-4.512	0.444	-2.014	-1.242	-0.466	-4.295			0:11:13	21.207	4.026	7.371	3.996	48.098		1.712	0.81	1.573	1.456	-0.873	10.575		0:11:13	-14.311	-2.607	-14.516	-18.951			-5.846	-0.224	-1.17	-1.393	-11.882	-3.882		0:11:13	-10.671	-2.607	-6.795	-31.619
0:11:14	-16.264	-8.388	-3.679	-1.754	-22.502		-4.506	0.433	-2.586	-1.135	6.194	-3.496			0:11:14	20.297	4.598	8.142	5.649	44.916		3.509	0.283	3.387	0.924	1.647	6.073		0:11:14	-13.59	-4.928	-13.178	-16.622			-5.802	0.306	-0.342	-1.738	-9.669	-2.542		0:11:14	-10.604	-4.928	-3.77	-32.758
0:11:15	-15.411	-9.655	-4.722	-1.537	-22.459		-4.968	-0.16	-1.593	-1.845	2.349	-2.289			0:11:15	22.663	4.988	7.713	5.734	43.696		4.913	0.293	3.937	1.248	5.458	5.028		0:11:15	-13.447	-4.528	-14.453	-17.387			-5.597	-0.3	-1.445	-1.926	-10.272	-5.588		0:11:15	-10.239	-4.528	-6.187	-33.992
0:11:16	-14.869	-9.619	-4.722	-1.489	-20.4		-5.057	0.143	-1.503	-1.306	-2.81	-2.192			0:11:16	21.872	7.523	5.87	4.133	43.836		7.137	0.636	1.72	0.944	7.661	4.533		0:11:16	-14.832	-6.565	-13.756	-15.828			-5.618	-0.908	-0.14	-0.959	-12.364	-2.385		0:11:16	-11.104	-6.565	-5.953	-33.579
0:11:17	-14.857	-8.074	-3.567	-1.652	-22.087		-5.997	-0.405	-1.747	-1.072	-0.11	-2.955			0:11:17	23.841	8.569	7.174	4.435	48.016		6.129	-0.129	1.781	0.718	15.781	6.532		0:11:17	-16.434	-3.411	-13.233	-18.608			-5.953	-0.637	-0.535	-2.635	-12.177	-0.915		0:11:17	-11.617	-3.411	-4.692	-32.456
0:11:18	-13.919	-7.76	-3.514	-1.916	-22.241		-5.764	0.165	-2.556	-1.598	-3.813	-0.18			0:11:18	20.285	15.69	8.508	4.685	42.253		5.883	0.649	1.819	1.055	10.85	8.306		0:11:18	-15.479	-3.394	-13.769	-13.075			-6.777	0.443	-1.154	-1.713	-10.178	-1.623		0:11:18	-12.056	-3.394	-3.446	-33.228
0:11:19	-16.447	-6.46	-4.783	-1.456	-24.816		-6.248	0.093	-2.347	-1.016	-4.638	-3.4			0:11:19	20.108	14.036	7.995	3.601	44.145		8.253	0.583	1.933	1.119	7.901	7.646		0:11:19	-14.863	-3.931	-13.159	-17.326			-5.061	-0.581	-2.322	-2.385	-11.249	-3.586		0:11:19	-12.567	-3.931	-5.513	-31.563
0:11:20	-14.821	-6.372	-4.318	-1.705	-19.609		-6.21	0.406	-1.441	-1.442	-7.154	-1.726			0:11:20	21.273	10.653	7.362	4.166	45.846		7.102	-0.031	3.671	1.036	13.249	7.713		0:11:20	-14.973	-5.868	-12.791	-17.959			-7.231	0.098	-0.162	-2.245	-10.108	-3.015		0:11:20	-9.484	-5.868	-7.241	-32.95
0:11:21	-15.599	-8.914	-4.341	-1.519	-20.026		-5.282	0.027	-2.089	-1.21	-7.576	-2.036			0:11:21	21.401	8.595	7.081	4.679	34.509		7.362	0.653	3.533	0.632	6.221	7.274		0:11:21	-12.907	-4.184	-13.035	-17.039			-6.469	-0.463	0.266	-0.867	-10.782	-5.271		0:11:21	-13.032	-4.184	-4.34	-32.666
0:11:22	-16.386	-9.814	-5.931	-1.428	-17.464		-5.119	-0.23	-0.677	-1.452	-4.476	-5.46			0:11:22	20.586	8.721	7.424	3.767	39.546		8.665	0.093	2.131	0.529	12.901	10.458		0:11:22	-14.132	-4.921	-13.565	-15.753			-4.969	0.446	-0.363	-2.704	-10.702	-3.128		0:11:22	-12.188	-4.921	-7.13	-33.124
0:11:23	-13.619	-10.079	-6.161	-1.612	-20.894		-4.599	-0.001	-0.268	-2.099	6.072	-4.264			0:11:23	24.639	7.696	6.172	3.575	46.215		7.941	0.253	2.713	0.754	7.724	5.787		0:11:23	-14.698	-3.971	-12.88	-16.357			-5.518	-1.561	-0.415	-0.478	-10.471	-4.129		0:11:23	-12.528	-3.971	-6.179	-33.575
0:11:24	-14.07	-8.033	-4.869	-1.691	-23.267		-5.743	0.208	-1.553	-1.87	0.842	-1.502			0:11:24	23.493	4.381	7.51	4.511	43.383		8.043	0.77	2.119	0.713	3.89	10.294		0:11:24	-15.6	-3.831	-14.104	-14.113			-6.972	-0.514	-2.21	-0.913	-9.765	-2.783		0:11:24	-12.108	-3.831	-6.238	-32.064
0:11:25	-14.894	-9.125	-5.429	-1.799	-21.733		-5.212	0.148	-1.371	-1.722	-5.514	-4.269			0:11:25	23.312	4.162	8.074	4.448	41.64		5.744	-0.051	0.736	1.252	4	7.839		0:11:25	-16.859	-4.471	-14.629	-17.63			-6.004	0.49	1.621	-1.476	-11.288	-4.303		0:11:25	-12.045	-4.471	-2.736	-33.114
0:11:26	-14.909	-8.354	-7.146	-1.808	-24.674		-6.497	-0.095	-1.129	-2.006	-2.239	-1.106			0:11:26	20.178	2.91	6.955	3.801	40.971		6.86	0.151	1.452	0.763	4.958	10.499		0:11:26	-14.927	-3.805	-12.561	-14.308			-6.805	-1.115	-0.897	-1.708	-9.74	-5.172		0:11:26	-11.835	-3.805	-4.738	-33.625
0:11:27	-15.875	-8.917	-7.676	-1.405	-22.966		-5.732	0.671	-0.716	-1.726	10.98	-3.061			0:11:27	26.14	2.975	6.596	4.72	35.873		6.585	-0.221	2.057	0.678	2.009	10.115		0:11:27	-14.511	-3.433	-12.993	-11.561			-6.833	-0.214	0.848	-2.438	-12.765	-4.623		0:11:27	-12.546	-3.433	-5.524	-31.24
0:11:28	-15.929	-9.839	-5.15	-1.4	-23.546		-5.301	0.494	-2.274	-2.116	0.618	-3.55			0:11:28	24.667	5.382	5.223	3.246	38.636		6.446	0.069	1.629	0.88	1.063	5.047		0:11:28	-15.429	-2.378	-12.12	-11.601			-7.312	-0.605	-0.388	-1.44	-11.633	-5.389		0:11:28	-10.155	-2.378	-5.795	-31.925
0:11:29	-15.58	-8.392	-4.731	-1.478	-25.141		-5.912	0.365	-1.55	-1.991	-1.68	-4.079			0:11:29	24.62	3.787	5.492	3.86	42.166		6.746	0.568	3.863	1.075	4.415	5.598		0:11:29	-15.445	-4.159	-12.399	-13.759			-6.878	-0.395	1.563	-0.929	-9.062	-3.987		0:11:29	-13.762	-4.159	-6.642	-33.341
0:11:30	-16.496	-6.742	-5.591	-1.697	-22.485		-5.042	0.203	-0.959	-0.905	-4.966	-5.24			0:11:30	24.104	5.386	7.136	3.672	39.059		6.174	0.056	0.806	0.976	0.471	8.754		0:11:30	-13.219	-2.702	-12.451	-15.68			-6.041	0.176	0.343	-1.885	-11.672	-5.198		0:11:30	-12.12	-2.702	-4.072	-32.021
0:11:31	-15.711	-9.156	-6.684	-1.595	-24.48		-5.987	1.04	-0.285	-1.749	-4.197	-2.485			0:11:31	26.281	5.925	5.911	4.258	45.748		5.163	0.74	1.324	1.22	6.381	6.035		0:11:31	-15.233	-3.946	-11.859	-14.655			-5.87	0.5	1.579	-1.135	-11.001	-4.212		0:11:31	-12.15	-3.946	-4.451	-32.949
0:11:32	-14.682	-11.376	-6.269	-1.372	-22.239		-5.211	0.583	-1.254	-2.518	-6.451	1.146			0:11:32	21.53	7.574	6.418	4.683	44.864		4.988	0.492	1.038	1.037	9.771	5.869		0:11:32	-15.463	-4.98	-14.865	-15.655			-5.507	-1.192	0.003	-0.072	-13.527	-4.578		0:11:32	-9.871	-4.98	-4.74	-33.215
0:11:33	-14.516	-10.065	-4.403	-1.564	-22.725		-4.8	-0.301	-1.753	-1.41	-8.374	-0.941			0:11:33	21.012	7.59	7.748	3.108	46.111		5.165	0.002	1.906	1.296	9.861	5.039		0:11:33	-13.784	-3.997	-13.826	-17.724			-5.81	-0.802	-1.597	-1.94	-7.147	-3.072		0:11:33	-12.204	-3.997	-5.474	-33.358
0:11:34	-14.724	-8.241	-5.526	-1.564	-22.225		-5.509	0.162	-1.96	-1.184	-8.061	0.598			0:11:34	23.083	6.112	8.708	2.525	44.819		3.292	0.78	0.03	1.009	6.423	7.981		0:11:34	-16.109	-4.608	-11.221	-15.902			-6.951	-0.4	-0.932	-2.391	-10.921	-1.715		0:11:34	-11.282	-4.608	-3.844	-32.378
0:11:35	-14.738	-6.506	-5.377	-1.506	-22.417		-5.69	-0.013	-2.203	-1.396	-8.727	2.183			0:11:35	22.975	7.581	7.305	3.669	38.722		3.768	0.768	2.609	1.253	2.902	8.65		0:11:35	-14.959	-4.396	-12.989	-15.944			-5.445	-0.082	-0.949	-1.414	-10.816	-3.909		0:11:35	-10.439	-4.396	-5.222	-33.229
0:11:36	-16.104	-6.099	-5.064	-1.417	-21.525		-5.547	-0.161	-1.553	-1.564	-5.412	0.437			0:11:36	26.073	7.399	5.227	4.131	38.131		3.429	0.536	2.324	0.577	2.861	4.601		0:11:36	-13.886	-4.282	-13.211	-16.256			-6.513	-0.409	-0.696	-1.28	-11.528	-2.313		0:11:36	-11.907	-4.282	-4.914	-32.935
0:11:37	-16.621	-7.632	-5.163	-1.932	-23.239		-4.9	0.313	-2.319	-1.322	-8.973	-0.046			0:11:37	23.963	5.188	4.342	2.596	40.373		3.542	0.814	2.666	0.833	3.345	4.704		0:11:37	-14.786	-5.259	-14.521	-12.708			-7.194	1.21	0.309	-1.295	-11.208	-5.67		0:11:37	-13.245	-5.259	-4.936	-33.744
0:11:38	-15.654	-8.217	-5.071	-1.727	-22.249		-4.577	-0.173	-0.825	-2.017	-10.506	-1.674			0:11:38	22.279	5.78	5.411	3.124	38.793		3.88	-0.142	3.428	0.615	5.291	2.633		0:11:38	-15.636	-3.763	-13.571	-12.735			-7.326	0.09	0.839	-0.497	-9.566	-5.728		0:11:38	-13.309	-3.763	-4.246	-31.822
0:11:39	-17.235	-9.31	-5.656	-1.766	-19.741		-5.238	0.042	-1.825	-2.259	-5.752	-0.492			0:11:39	20.48	6.363	3.885	3.194	35.68		3.935	1.246	2.681	0.656	2.522	4.876		0:11:39	-15.831	-3.786	-11.537	-12.955			-6.382	-0.246	0.463	-1.143	-12.269	-4.583		0:11:39	-10.062	-3.786	-4.411	-33.64
0:11:40	-17.096	-8.575	-4.313	-1.985	-20.908		-5.038	-0.126	-1.884	-2.281	3.435	-3.43			0:11:40	30.081	3.455	4.027	4.023	32.522		4.513	0.193	3.266	1.019	1.757	4.013		0:11:40	-16.018	-3.55	-13.102	-14.746			-5.583	0.117	-1.009	-1.411	-11.549	-2.212		0:11:40	-11.804	-3.55	-4.328	-33.801
0:11:41	-15.887	-9.014	-4.993	-1.729	-20.96		-4.723	0.308	-2.34	-1.491	-3.002	-0.862			0:11:41	28.062	4.553	4.964	3.615	35.498		4.092	0.791	3.882	1.151	1.162	5.501		0:11:41	-14.008	-4.301	-14.058	-12.126			-5.681	0.665	-0.695	-0.552	-10.566	-6.536		0:11:41	-12.803	-4.301	-4.835	-32.181
0:11:42	-15.515	-10.517	-5.346	-1.762	-23.682		-5.927	0.237	-2.772	-2.746	-6.828	-1.591			0:11:42	25.941	5.066	4.953	3.735	32.227		4.238	-0.101	2.278	0.639	3.562	6.575		0:11:42	-15.947	-3.142	-11.871	-14.133			-7.485	-0.686	-0.212	-0.879	-9.952	-3.925		0:11:42	-12.211	-3.142	-5.951	-30.932
0:11:43	-16.78	-11.052	-5.435	-1.632	-25.679		-5.667	-0.042	-1.878	-1.692	7.258	0.75			0:11:43	24.275	6.802	6.191	4.146	34.014		3.569	0.182	2.306	0.931	4.054	7.88		0:11:43	-14.554	-2.158	-13.862	-12.739			-6.532	-0.032	0.691	-1.329	-10.002	-2.344		0:11:43	-11.529	-2.158	-2.917	-32.315
0:11:44	-16.689	-7.608	-3.176	-1.987	-24.851		-5.722	-0.006	-1.978	-1.871	0.695	-3.708			0:11:44	21.119	8.173	6.787	4.279	40.453		3.028	0.472	1.296	0.661	4.107	4.259		0:11:44	-14.116	-4.161	-14.132	-16.27			-6.363	0.57	-1.134	-1.98	-10.121	-2.823		0:11:44	-13.009	-4.161	-5.355	-32.947
0:11:45	-14.88	-7.598	-4.09	-1.724	-23.943		-6.178	-0.355	-1.857	-1.579	-3.966	-0.836			0:11:45	22.676	8.023	5.817	3.72	34.744		4.329	0.791	2.404	1.168	6.141	7.012		0:11:45	-14.089	-5.132	-12.952	-18.675			-8.082	-0.41	0.536	0.792	-10.953	-5.897		0:11:45	-11.857	-5.132	-2.357	-33.572
0:11:46	-16.981	-7.711	-5.107	-1.799	-22.6		-5.701	0.131	-2.141	-1.403	-4.977	-1.818			0:11:46	24.585	7.926	5.483	2.642	36.811		3.974	0.752	2.17	0.844	2.015	6.173		0:11:46	-14.696	-2.952	-13.094	-12.232			-7.619	-0.354	-1.103	-1.132	-13.67	-4.024		0:11:46	-10.46	-2.952	-7.073	-34.099
0:11:47	-15.634	-9.149	-5.256	-1.525	-21.193		-5.591	-0.112	-2.634	-1.894	-5.214	-1.377			0:11:47	21.477	4.244	5.541	3.504	47.177		4.002	0.35	1.525	0.717	2.062	4.269		0:11:47	-16.294	-3.092	-11.661	-13.809			-6.573	-0.643	-1.023	0.412	-11.408	-5.54		0:11:47	-10.87	-3.092	-4.96	-32.813
0:11:48	-18.017	-8.427	-6.447	-1.654	-22.5		-4.983	-0.527	-1.304	-1.688	-5.177	-0.756			0:11:48	24.51	5.078	4.597	3.483	37.476		4.269	0.586	1.503	1.195	1.753	4.13		0:11:48	-14.057	-4.955	-12.904	-14.759			-5.848	-0.948	-0.293	-0.446	-12.478	-4.941		0:11:48	-13.222	-4.955	-5.496	-33.068
0:11:49	-16.511	-9.33	-4.696	-1.556	-24		-5.726	0.317	-1.936	-2.016	-0.873	-1.179			0:11:49	20.222	8.484	5.65	4.572	36.94		2.748	0.316	1.716	0.789	3.966	5.688		0:11:49	-15.674	-4.601	-11.139	-14.195			-7.086	-0.213	-0.327	-1.573	-9.906	-1.918		0:11:49	-13.028	-4.601	-1.967	-32.177
0:11:50	-15.351	-9.71	-4.359	-1.595	-22.484		-5.315	0.521	-1.31	-2.033	5.634	-3.875			0:11:50	20.323	7.173	4.869	3.921	38.591		2.79	0.092	1.723	0.892	5.115	3.167		0:11:50	-13.47	-2.822	-12.236	-12.62			-5.012	0.038	-0.345	-0.543	-11.002	-6.577		0:11:50	-10.995	-2.822	-3.108	-32.793
0:11:51	-14.582	-9.904	-3.659	-1.514	-21.123		-5.324	0.652	-1.133	-1.677	-1.412	-5.175			0:11:51	19.617	9.352	5.115	3.033	36.817		3.505	0.439	1.174	1.417	6.591	8.271		0:11:51	-14.068	-6.103	-12.497	-14.555			-7.405	-0.499	0.708	-1.829	-9.06	-6.481		0:11:51	-13.853	-6.103	-6.537	-32.48
0:11:52	-15.417	-7.53	-4.064	-1.615	-23.333		-5.687	1.004	-1.815	-1.399	-2.984	-1.902			0:11:52	20.792	5.822	6.196	2.835	36.929		2.142	0.598	2.081	0.775	6.09	6.15		0:11:52	-16.45	-3.315	-10.267	-16.204			-6.251	0.329	-2.676	-1.075	-11.349	-7.406		0:11:52	-10.676	-3.315	-6.553	-33.224
0:11:53	-16.367	-7.462	-3.102	-1.46	-23.065		-4.443	0.179	-0.366	-1.732	-7.174	-2.719			0:11:53	15.372	5.857	6.147	2.946	36.767		1.069	0.262	0.887	0.374	4.315	6.106		0:11:53	-13.762	-2.66	-10.124	-17.964			-8.423	0.027	-1.984	-1.437	-10.409	-2.259		0:11:53	-13.565	-2.66	-7.565	-32.328
0:11:54	-16.57	-8.655	-4.193	-1.468	-21.272		-3.888	0.587	-0.173	-1.81	-10.656	1.482			0:11:54	17.274	5.791	5.646	3.359	38.919		1.306	1.136	2.211	0.508	5.676	3.049		0:11:54	-13.074	-3.025	-10.762	-14.423			-6.629	0.026	-1.063	-2.628	-12.733	-4.965		0:11:54	-12.37	-3.025	-5.963	-31.27
0:11:55	-14.416	-8.431	-4.57	-1.571	-21.443		-4.669	0.046	-1.788	-1.435	-10.724	-3.857			0:11:55	16.571	6.683	5.464	3.698	35.963		1.558	0.03	4.684	0.994	4.478	4.123		0:11:55	-12.866	-3.932	-12.492	-14.554			-7.425	-0.355	-0.289	-2.323	-9.969	-4.701		0:11:55	-12.937	-3.932	-6.76	-32.614
0:11:56	-15.022	-8.748	-4.636	-1.658	-22.758		-4.545	0.704	-0.975	-1.4	-8.83	0.104			0:11:56	15.664	6.443	6.498	3.937	34.008		2.637	0.487	0.855	0.54	3.104	4.854		0:11:56	-15.592	-3.667	-11.913	-16.281			-6.8	-1.372	-1.052	-1.033	-13.17	-3.514		0:11:56	-13.075	-3.667	-7.255	-32.208
0:11:57	-16.955	-9.665	-3.746	-1.689	-21.101		-4.621	0.447	-2.457	-1.536	-10.644	-0.795			0:11:57	15.833	10.588	6.94	3.073	31.818		2.127	0.639	1.951	0.898	1.043	2.996		0:11:57	-14.954	-3.221	-13.027	-15.265			-6.561	-0.812	-1.003	-0.75	-11.41	-5.099		0:11:57	-11.801	-3.221	-4.447	-33.368
0:11:58	-16.325	-10.915	-4.304	-1.98	-19.436		-5.214	-0.229	-2.106	-1.688	3.15	0.018			0:11:58	18.923	7.669	7.454	4.098	31.478		2.533	0.037	-0.191	1.028	4.951	5.268		0:11:58	-15.391	-4.002	-13.013	-13.189			-8.203	-1.037	-1.215	-1.152	-11.132	-4.239		0:11:58	-10.975	-4.002	-4.617	-32.873
0:11:59	-16.049	-9.125	-4.716	-1.777	-26.549		-5.495	-0.401	-1.533	-1.325	-4.823	-4.177			0:11:59	18.845	5.631	4.646	4	34.96		1.937	0.326	1.272	1.252	2.131	4.579		0:11:59	-14.299	-2.461	-13.032	-10.892			-6.68	-1.698	-0.496	-1.647	-9.272	-6.21		0:11:59	-11.041	-2.461	-5.627	-33.586
0:12:00	-17.384	-8.886	-5.014	-1.689	-21.386		-5.187	1.153	-1.374	-1.231	-4.833	-1.734			0:12:00	19.675	9.27	6.568	4.43	35.604		-3.153	0.607	1.407	0.68	2.29	3.881		0:12:00	-14.571	-2.384	-12.707	-15.045			-5.223	-0.361	-1.382	-0.679	-10.44	-3.436		0:12:00	-9.873	-2.384	-5.108	-32.801
0:12:01	-16.788	-9.821	-4.805	-1.621	-25.06		-4.896	0.222	-1.477	-1.599	-0.221	0.165			0:12:01	19.425	11.53	7.561	3.802	28.713		1.088	0.007	3.32	1.397	5.721	4.272		0:12:01	-14.583	-1.44	-12.896	-13.116			-7.499	-1.767	-1.951	-1.384	-8.056	-3.936		0:12:01	-11.842	-1.44	-5.463	-32.767
0:12:02	-15.556	-9.268	-5.344	-1.573	-23.231		-4.707	0.007	-2.199	-1.211	1.297	-1.256			0:12:02	22.11	12.467	5.11	4.315	30.396		3.401	0.019	1.623	0.81	13.011	5.145		0:12:02	-14.099	-2.877	-13.227	-14.992			-7.741	-0.049	-0.274	-0.311	-12.359	-5.851		0:12:02	-13.712	-2.877	-3.866	-32.332
0:12:03	-11.52	-10.273	-4.361	-1.826	-22.53		-5.017	0.115	-1.915	-1.042	6.778	-0.301			0:12:03	23.984	8.845	4.893	4.644	38.049		3.428	0.195	1.791	0.946	3.783	3.108		0:12:03	-15.042	-4.208	-12.12	-16.024			-6.592	0.08	0.004	-0.941	-10.581	-3.055		0:12:03	-8.776	-4.208	-5.189	-35.036
0:12:04	-13.237	-11.385	-4.07	-1.853	-21.269		-2.917	0.994	-1.631	-1.292	4.765	-2.075			0:12:04	24.568	6.856	6.28	4.43	34.63		3.713	0.092	2.16	0.944	4.956	7.448		0:12:04	-15.258	-4.54	-11.732	-17.093			-6.465	0.068	-2.715	-1.808	-9.492	-5.77		0:12:04	-11.051	-4.54	-6.362	-31.997
0:12:05	-14.458	-9.926	-5.089	-1.805	-24.999		-3.396	0.243	-1.613	-1.418	-0.873	-2.536			0:12:05	23.011	4.366	6.302	6.07	28.024		3.346	0.371	4.481	0.778	4.562	3.94		0:12:05	-13.718	-2.992	-12.735	-15.067			-6.363	0.243	-0.547	-1.302	-11.043	-3.595		0:12:05	-11.852	-2.992	-4.895	-33.345
0:12:06	-14.715	-10.702	-4.147	-1.722	-18.657		-2.819	0.181	-1.82	-2.309	1.021	-0.517			0:12:06	20.456	3.504	6.385	4.579	30.849		3.787	-0.293	1.243	1.095	0.352	3.853		0:12:06	-15.634	-2.785	-12.479	-10.466			-7.542	0.875	-0.696	-1.402	-13.428	-1.117		0:12:06	-12.495	-2.785	-6.6	-33.829
0:12:07	-14.7	-10.01	-4.11	-1.653	-18.314		-2.559	0.276	-1.542	-2.074	-3.91	-1.716			0:12:07	24.618	3.883	5.787	5.167	39.622		3.416	0.645	2.631	0.619	0.343	6.571		0:12:07	-14.694	-4.804	-12.467	-15.055			-7.022	0.063	0.484	-1.031	-10.98	-5.744		0:12:07	-10.335	-4.804	-6.109	-32.2
0:12:08	-13.421	-8.428	-6.726	-1.644	-15.042		-2.691	0.172	-2.09	-1.62	-4.211	1.303			0:12:08	20.812	3.983	5.091	4.613	32.894		3.529	-0.173	1.529	0.888	4.418	2.421		0:12:08	-14.961	-3.349	-13.297	-12.855			-6.925	-0.899	-0.529	-0.09	-11.495	-6.583		0:12:08	-11.783	-3.349	-3.826	-33.068
0:12:09	-15.2	-9.515	-5.007	-1.722	-16.872		-3.469	0.149	-2.152	-1.709	-4.838	-0.291			0:12:09	21.193	2.859	6.059	5.155	25.074		3.665	-0.189	3.195	0.89	4.62	3.338		0:12:09	-15.277	-3.811	-11.937	-16.598			-7.766	0.812	-0.844	-1.83	-10.014	-4.174		0:12:09	-12.838	-3.811	-3.774	-32.346
0:12:10	-14.56	-10.745	-5.832	-1.35	-13.818		-3.516	-0.151	-1.38	-1.476	-7.989	-3.156			0:12:10	18.546	6.113	4.121	4.756	24.814		2.778	0.241	3.257	1.017	6.525	5.813		0:12:10	-15.591	-2.646	-11.562	-16.449			-8.001	-0.123	0.657	-0.731	-12.248	-3.024		0:12:10	-11.62	-2.646	-4.182	-32.504
0:12:11	-14.599	-10.393	-4.242	-1.72	-21.349		-3.363	0.007	-0.483	-1.2	-9.256	-1.153			0:12:11	22.046	4.693	3.867	4.875	28.805		1.645	-0.348	2.368	0.699	3.173	5.396		0:12:11	-15.704	-3.784	-13.021	-15.635			-5.912	-0.106	0.34	-1.702	-9.692	-6.407		0:12:11	-15.815	-3.784	-5.365	-33.032
0:12:12	-15.23	-11.258	-4.747	-1.788	-18.779		-4.045	0.607	-1.643	-2.086	-7.403	-0.046			0:12:12	20.086	4.811	6.283	3.982	35.001		2.564	0.329	3.58	1.115	10.048	5.985		0:12:12	-13.935	-4.225	-12.172	-15.524			-5.75	-0.514	0.109	-2.118	-13.569	-3.54		0:12:12	-8.225	-4.225	-5.005	-33.446
0:12:13	-13.217	-10.644	-4.258	-1.708	-18.527		-4.949	0.443	-0.802	-1.952	-9.796	3.686			0:12:13	19.994	4.594	5.622	4.601	30.583		1.353	1.114	0.926	0.251	6.024	8.107		0:12:13	-14.384	-2.94	-12.412	-16.748			-6.802	0.778	-1.523	-0.353	-10.567	-3.878		0:12:13	-12.003	-2.94	-5.386	-33.736
0:12:14	-12.524	-10.111	-4.059	-1.838	-21.459		-5.588	-0.054	-1.921	-1.78	-9.595	-0.121			0:12:14	21.112	3.04	6.136	4.439	28.216		0.902	0.14	3.086	0.703	4.702	6.286		0:12:14	-15.238	-1.2	-13.415	-12.827			-5.804	-0.152	-0.192	-1.844	-7.359	-1.791		0:12:14	-8.838	-1.2	-5.141	-35.214
0:12:15	-14.783	-8.359	-5.439	-1.727	-23.896		-4.454	-0.405	-2.277	-1.873	-10.182	2.668			0:12:15	21.386	3.835	5.988	3.487	31.026		2.858	0.864	1.947	0.924	2.411	5.18		0:12:15	-14.089	-1.549	-12.463	-12.114			-6.561	1.506	-0.166	-1.339	-8.843	-4.448		0:12:15	-11.476	-1.549	-4.345	-32.418
0:12:16	-15.601	-6.185	-4.524	-1.653	-23.741		-5.345	0.088	-0.851	-1.785	-11.239	-0.49			0:12:16	20.7	3.388	5.759	3.906	37.135		2.423	0.078	2.131	0.694	2.303	6.377		0:12:16	-15.392	-3.972	-11.489	-8.624			-5.852	-0.554	-0.057	-1.104	-11.81	-5.228		0:12:16	-11.688	-3.972	-5.472	-32.262
0:12:17	-11.038	-8.069	-4.111	-2.05	-23.323		-5.846	0.181	-2.898	-2.169	-12.009	-1.206			0:12:17	20.922	7.684	7.567	3.493	34.628		3.919	0.66	-0.008	0.699	2.462	3.758		0:12:17	-13.268	-3.852	-9.997	-12.897			-6.554	-1.518	-0.281	-0.874	-14.544	-4.585		0:12:17	-12.412	-3.852	-5.128	-32.656
0:12:18	-12.817	-9.872	-3.642	-1.856	-19.05		-5.85	0.136	-0.737	-1.432	-9.441	1.45			0:12:18	20.403	7.182	6.401	4.257	28.538		2.837	0.403	3.301	0.758	1.811	6.932		0:12:18	-14.374	-2.091	-12.12	-10.352			-6.995	-1.084	-1.287	-2.261	-11.256	-1.48		0:12:18	-8.879	-2.091	-4.451	-32.349
0:12:19	-12.049	-10.354	-3.116	-1.785	-20.16		-5.605	0.292	-1.921	-1.354	-3.91	-2.327			0:12:19	27.54	4.056	7.157	4.88	27.053		2.094	1.23	2.332	1.185	2.853	5.388		0:12:19	-14.728	-3.418	-12.279	-15.308			-6.07	0.168	0.044	-0.342	-9.683	-5.817		0:12:19	-7.925	-3.418	-4.431	-33.212
0:12:20	-13.495	-10.569	-3.814	-1.572	-22.828		-5.421	-0.724	-0.446	-1.187	-8.479	-1.166			0:12:20	21.999	5.619	7.392	5.39	25.579		2.939	1.213	2.702	0.591	3.718	5.861		0:12:20	-15.264	-3.554	-11.96	-13.096			-5.987	0.781	-0.661	-2.197	-9.476	-3.973		0:12:20	-12.151	-3.554	-4.46	-32.638
0:12:21	-10.955	-9.772	-3.261	-1.517	-19.373		-5.192	0.059	-0.562	-1.299	-8.455	-1.318			0:12:21	23.634	3.333	7.704	4.331	32.111		3.121	0.122	3.279	0.98	2.234	9.356		0:12:21	-16.293	-3.136	-11.349	-17.293			-5.833	-0.075	-0.493	-1.998	-12.899	-4.003		0:12:21	-11.669	-3.136	-5.94	-32.572
0:12:22	-12.18	-8.384	-3.11	-1.614	-20.689		-4.623	0.428	-0.004	-2.131	-4.258	-3.557			0:12:22	26.386	2.89	8.395	4.685	35.961		3.018	0.523	3.382	0.609	2.854	7.37		0:12:22	-15.265	-3.773	-12.818	-15.745			-6.994	0.811	-0.467	-1.584	-12.147	-3.625		0:12:22	-11.563	-3.773	-6.418	-33.949
0:12:23	-12.627	-9.01	-4.665	-1.494	-24.094		-5.758	0.061	0.181	-1.434	-5.677	-0.73			0:12:23	21.951	3.345	7.634	4.587	35.756		2.23	0.179	1.77	0.97	-1.222	7.54		0:12:23	-18.087	-2.466	-12.84	-17.404			-6.384	0.012	0.472	0.054	-11.45	-3.108		0:12:23	-12.526	-2.466	-5.231	-33.205
0:12:24	-14.486	-8.175	-4.272	-1.435	-16.431		-4.756	-0.001	-2.445	-1.776	-7.326	-1.827			0:12:24	24.392	4.983	6.072	4.161	30.858		3.127	0.058	1.573	0.93	3.959	5.71		0:12:24	-15.218	-3.712	-12.638	-14.98			-4.306	0.858	0.496	-1.12	-9.876	-6.611		0:12:24	-11.519	-3.712	-5.179	-32.864
0:12:25	-15.347	-10.627	-4.589	-1.555	-20.02		-5.298	0.511	-1.026	-2.265	-5.919	0.45			0:12:25	23.793	3.161	4.596	3.047	28.27		4.058	0.608	1.772	0.954	2.826	8.134		0:12:25	-14.972	-4.971	-10.051	-13.557			-7.343	-0.781	-1.369	-0.592	-9.801	-5.091		0:12:25	-8.745	-4.971	-5.278	-33.061
0:12:26	-14.441	-10.572	-4.294	-1.575	-17.989		-5.102	0.4	0.382	-1.872	-8.286	-2.415			0:12:26	21.65	4.636	4.85	3.477	35.871		1.599	0.753	1.838	0.59	0.898	5.411		0:12:26	-14.53	-4.487	-12.321	-19.893			-6.367	-0.488	-0.959	-1.308	-10.879	-1.223		0:12:26	-10.753	-4.487	-4.519	-34.05
0:12:27	-14.198	-10.694	-4.449	-1.532	-18.13		-4.993	0.307	-0.322	-2.281	-9.628	-2.613			0:12:27	24.212	4.334	5.262	4.572	26.933		0.785	0.852	2.153	1.179	3.286	6.342		0:12:27	-13.823	-3.271	-12.832	-15.479			-6.771	0.115	-0.507	-1.13	-8.223	-5.699		0:12:27	-12.562	-3.271	-5.148	-31.574
0:12:28	-15.17	-9.979	-4.146	-1.568	-16.126		-6.441	-0.01	-0.335	-1.946	-10.354	-3.702			0:12:28	25.18	3.508	6.231	3.665	25.463		-3.891	0.302	3.189	0.77	-0.171	4.945		0:12:28	-16.245	-4.449	-13.51	-14.621			-7.75	-0.721	-0.946	-0.139	-12.969	-1.818		0:12:28	-10.36	-4.449	-6.041	-31.438
0:12:29	-9.738	-7.552	-4.05	-1.572	-17.575		-4.726	0.148	0.311	-1.099	-7.413	-1.481			0:12:29	21.845	3.687	6.201	4.13	27.896		0.327	0.24	3.902	0.875	4.675	6.072		0:12:29	-13.733	-5.952	-12.527	-12.285			-7.981	0.393	0.02	-0.753	-10.38	-4.609		0:12:29	-10.371	-5.952	-4.235	-30.922
0:12:30	-12.2	-7.458	-4.671	-1.731	-21.062		-4.46	0.403	-0.625	-1.857	-4.435	0.679			0:12:30	24.382	3.067	7.722	3.851	25.095		2.55	0.453	1.667	0.844	0.971	5.05		0:12:30	-16.205	-3.464	-12.068	-14.693			-4.504	0.575	-1.416	-1.67	-11.183	-5.627		0:12:30	-10.8	-3.464	-7.125	-31.266
0:12:31	-14.992	-6.601	-3.989	-1.474	-19.444		-5.552	0.438	-0.237	-1.443	-6.017	-0.191			0:12:31	27.333	5.067	6.744	4.968	24.593		2.746	0.385	0.665	1.252	1.68	4.814		0:12:31	-14.783	-4.091	-13.637	-12.111			-5.059	1.101	-2.743	-0.647	-12.442	-5.688		0:12:31	-12.934	-4.091	-3.473	-33.122
0:12:32	-14.627	-6.722	-5.132	-1.736	-18.241		-4.859	-0.019	-0.894	-1.225	-7.554	0.343			0:12:32	24.676	4.846	7.086	4.862	29.121		3.352	0.366	-0.503	1.107	3.466	5.215		0:12:32	-14.98	-4.85	-14.216	-9.601			-6.721	-0.177	-2.69	-2.235	-9.12	-4.258		0:12:32	-13.491	-4.85	-7.38	-32.381
0:12:33	-15.186	-9.228	-5.201	-1.727	-20.835		-4.947	0.06	-0.01	-1.778	-9.445	3.04			0:12:33	22.651	2.209	7.731	4.66	31.318		3.043	0.634	0.952	0.733	1.473	4.523		0:12:33	-15.274	-5.291	-14.013	-9.48			-5.823	1.138	-1.102	-1.443	-9.475	-4.456		0:12:33	-9.549	-5.291	-5.661	-33.356
0:12:34	-14.965	-10.56	-4.002	-1.745	-22.743		-4.884	-0.388	0.23	-1.595	-9.994	-0.135			0:12:34	21.419	2.975	7.456	5.737	30.886		3.828	1.022	-0.143	1.065	-0.33	5.39		0:12:34	-14.699	-4.795	-12.922	-8.817			-4.569	-2.383	0.387	-1.432	-9.42	-2.544		0:12:34	-12.056	-4.795	-4.765	-33.018
0:12:35	-15.029	-11.375	-4.473	-1.727	-21.323		-5.666	-0.31	-0.074	-2.251	-10.242	-4.122			0:12:35	19.555	2.363	9.612	3.569	30.15		3.76	0.617	1.09	1.035	3.417	4.547		0:12:35	-13.371	-5.174	-13.17	-11.454			-5.642	0.629	-1.148	-2.269	-11.118	-4.586		0:12:35	-8.775	-5.174	-1.341	-31.142
0:12:36	-15.321	-12	-4.152	-1.655	-17.52		-5.071	0.239	-0.93	-2.428	-10.157	-3.002			0:12:36	23.357	7.261	7.72	5.242	34.706		4.744	0.73	1.911	0.774	4.419	9.258		0:12:36	-14.433	-4.308	-11.746	-13.944			-6.147	-1.056	-1.2	-0.696	-9.841	-2.469		0:12:36	-11.231	-4.308	-5.061	-32.88
0:12:37	-14.2	-11.889	-4.414	-1.793	-18.793		-3.998	-0.654	-0.607	-2.221	-11.453	-0.203			0:12:37	25.867	5.775	6.473	3.858	31.208		4.974	0.825	2.668	0.52	7.962	8.06		0:12:37	-13.957	-2.602	-12.478	-13.738			-7.585	0.021	-2.853	-2.961	-8.496	-4.445		0:12:37	-13.245	-2.602	-5.662	-31.892
0:12:38	-15.152	-7.608	-4.331	-1.455	-10.04		-5.692	-0.793	-0.907	-1.712	-12.647	1.516			0:12:38	21.213	6.179	6.631	4.288	24.485		6.18	-0.131	3.329	0.857	8.764	8.189		0:12:38	-13.606	-4.468	-11.516	-11.027			-5.908	-0.127	-0.642	-2.277	-8.638	-3.367		0:12:38	-11.285	-4.468	-4.825	-33.917
0:12:39	-16.039	-6.546	-4.184	-1.447	-11.642		-6.126	0.137	0.753	-2.538	-11.929	0.998			0:12:39	20.746	6.121	7.985	4.485	31.618		6.77	0.61	1.897	1.199	4.266	10.004		0:12:39	-14.072	-5.397	-11.874	-16.024			-4.872	0.741	0.216	-0.807	-8.553	-6.657		0:12:39	-13.298	-5.397	-3.219	-34.935
0:12:40	-14.687	-5.586	-3.942	-1.576	-15.041		-4.909	0.161	-0.265	-2.818	-10.657	-0.195			0:12:40	21.88	8.755	8.603	5.048	34.425		5.639	0.469	2.232	0.886	-0.518	10.179		0:12:40	-15.069	-3.473	-11.692	-16.572			-6.311	-0.062	-1.006	-1.592	-11.277	-4.219		0:12:40	-11.139	-3.473	-5.142	-31.206
0:12:41	-15.355	-5.986	-4.823	-1.616	-18.787		-4.326	-0.308	0.035	-1.867	-10.886	-0.701			0:12:41	19.412	8.66	7.118	3.877	29.85		5.741	0.692	1.675	0.798	-0.895	10.876		0:12:41	-14.22	-4.207	-12.123	-14.02			-7.737	-0.126	-0.971	-1.683	-9.445	-3.121		0:12:41	-11.813	-4.207	-3.882	-32.536
0:12:42	-13.196	-7.675	-4.74	-1.713	-15.721		-4.896	-0.19	-0.175	-2.24	-10.845	2.65			0:12:42	19.402	6.251	6.081	3.163	33.748		5.256	0.731	3.326	0.583	2.428	11.706		0:12:42	-15.413	-5.996	-12.658	-9.108			-6.108	0.297	-1.339	-1.593	-10.191	-3.189		0:12:42	-11.991	-5.996	-6.148	-33.471
0:12:43	-12.964	-7.79	-4.496	-1.526	-14.349		-2.999	-0.557	0.341	-1.481	-12.438	0.638			0:12:43	23.135	6.855	6.86	4.2	40.963		5.302	0.395	3.125	0.978	5.071	8.359		0:12:43	-14.914	-2.759	-14.102	-11.17			-7.148	-0.469	-1.37	-0.677	-10.881	-5.721		0:12:43	-14.109	-2.759	-2.832	-32.298
0:12:44	-15.374	-9.011	-2.874	-1.391	-16.943		-3.851	0.161	-0.478	-2.197	-13.605	-0.587			0:12:44	21.164	14.051	5.403	4.76	46.434		4.792	0.573	0.554	0.906	1.862	9.764		0:12:44	-14.187	-3.545	-13.397	-13.211			-6.838	-0.571	-0.497	-2.542	-10.342	-4.555		0:12:44	-10.158	-3.545	-3.906	-32.212
0:12:45	-12.205	-11.07	-4.995	-1.671	-16.823		-3.88	0.079	0.25	-1.238	-15.967	-1.254			0:12:45	23.2	12.645	5.053	5.444	49.978		4.135	0.617	2.673	0.718	6.517	6.968		0:12:45	-15.121	-5.237	-13.097	-11.964			-5.653	-0.033	0.52	-1.066	-9.481	-2.947		0:12:45	-12.902	-5.237	-8.136	-34.564
0:12:46	-13.135	-9.176	-4.101	-1.37	-18.105		-3.189	0.731	0.136	-1.964	-16.078	1.444			0:12:46	22.359	6.991	6.06	4.349	42.02		4.145	1.125	2.743	0.54	4.438	7.233		0:12:46	-14.316	-2.845	-12.937	-17.291			-6.717	0.648	0.468	-0.692	-10.821	-1.564		0:12:46	-12.309	-2.845	-5.349	-31.345
0:12:47	-11.793	-7.297	-4.299	-1.408	-19.257		-5.072	-0.367	-2.019	-2.728	-13.865	-6.108			0:12:47	22.695	3.477	6.407	4.352	41.798		2.894	0.934	-0.545	1.241	4.727	7.263		0:12:47	-17.351	-4.971	-10.764	-14.621			-6.136	-0.651	0.479	-2.26	-12.005	-0.397		0:12:47	-10.277	-4.971	-5.978	-32.066
0:12:48	-12.981	-7.864	-5.615	-1.58	-20.079		-5.43	-0.197	-1.892	-1.818	-10.571	2.887			0:12:48	20.289	2.45	4.044	4.149	42.663		2.693	0.454	2.466	0.897	0.939	6.624		0:12:48	-16.216	-4.638	-11.187	-13.684			-7.791	-0.585	-1.369	-0.169	-10.214	-4.78		0:12:48	-10.537	-4.638	-4.419	-31.297
0:12:49	-14.818	-6.688	-5.534	-1.909	-12.195		-4.037	0.016	-1.294	-2.486	-10.176	-1.853			0:12:49	21.527	3.254	5.593	4.527	40.619		4.148	0.348	2.009	1.123	2.746	7.042		0:12:49	-13.45	-3.693	-13.143	-15.974			-3.493	-0.59	-0.825	-1.178	-11.457	-5.367		0:12:49	-12.287	-3.693	-4.451	-32.811
0:12:50	-13.734	-8.144	-5.626	-1.723	-15.328		-4.396	-0.748	-0.86	-2.32	-8.368	2.194			0:12:50	23.056	5.354	5.245	5.05	37.68		4.273	0.873	1.487	0.874	5.906	9.213		0:12:50	-13.419	-2.613	-12.525	-13.289			-6.838	0.861	-2.251	0.313	-12.864	-1.246		0:12:50	-11.885	-2.613	-3.718	-32.937
0:12:51	-14.65	-10.127	-3.489	-1.728	-16.139		-3.675	-0.346	-0.935	-2.678	0.088	0.401			0:12:51	21.531	4.319	4.683	4.693	33.035		4.123	0.714	2.443	1.148	3.883	8.816		0:12:51	-15.053	-3.984	-12.453	-14.087			-5.981	-0.756	-1.663	0.06	-12.193	-2.769		0:12:51	-12.44	-3.984	-3.797	-32.47
0:12:52	-15.468	-12.102	-5.745	-1.734	-17.755		-4.003	0.032	0.842	-2.721	-0.751	0.061			0:12:52	22.868	5.128	5.07	4.562	30.156		3.252	0.559	1.229	0.971	4.844	7.05		0:12:52	-12.552	-4.719	-13.761	-17.175			-4.069	1.254	-1.582	-1.277	-10.101	-5.397		0:12:52	-11.093	-4.719	-6.956	-32.513
0:12:53	-15.079	-10.011	-3.333	-1.851	-21.712		-4.009	-0.042	-0.247	-1.412	-3.752	-0.344			0:12:53	22.806	4.31	5.646	5.25	31.638		3.369	0.616	1.661	0.507	2.869	6.258		0:12:53	-13.295	-4.226	-12.076	-14.716			-6.563	-0.343	-1.584	-1.025	-11.648	-3.263		0:12:53	-11.095	-4.226	-5.792	-32.805
0:12:54	-12.104	-10.652	-4.232	-1.84	-24.374		-3.051	0.081	0.716	-2.3	-5.577	0.887			0:12:54	24.797	5.895	5.678	5.857	44.744		5.377	0.393	0.667	0.658	-0.308	8.588		0:12:54	-12.68	-3.395	-12.856	-9.124			-8.319	-0.426	-1.803	-2.132	-11.269	-4.727		0:12:54	-13.614	-3.395	-4.376	-30.599
0:12:55	-12.605	-7.87	-2.297	-1.947	-20.689		-3.374	0.255	-0.379	-1.834	-9.654	-0.35			0:12:55	20.922	5.491	5.344	5.304	44.409		3.921	0.699	1.372	0.607	1.892	6.276		0:12:55	-13.385	-4.956	-12.503	-15.627			-6.513	0.695	-0.989	-0.507	-13.261	-3.514		0:12:55	-14.519	-4.956	-7.493	-32.308
0:12:56	-13.807	-6.847	-3.289	-1.739	-17.651		-3.558	0.306	-0.709	-1.886	-13.318	-0.149			0:12:56	22.341	4.424	4.683	5.123	44.482		4.457	0.123	1.348	0.881	3.558	8.528		0:12:56	-13.813	-3.118	-12.879	-13.889			-7.244	-0.726	-2.016	-1.973	-8.151	-4.648		0:12:56	-10.874	-3.118	-4.038	-33.756
0:12:57	-13.913	-8.302	-2.671	-1.777	-20.249		-3.71	-0.127	-0.459	-2.402	-0.346	-1.546			0:12:57	18.881	6.958	5.361	5.835	46.733		4.591	0.732	0.549	0.619	2.461	11.362		0:12:57	-13.299	-5.009	-13.258	-17.615			-5.92	-0.406	-1.35	-1.767	-9.49	-5.359		0:12:57	-13.456	-5.009	-4.718	-34.226
0:12:58	-14.722	-4.964	-2.691	-1.667	-20.809		-3.549	0.487	0.211	-1.744	-2.336	-4.122			0:12:58	19.866	6.426	8.078	5.533	37.061		3.432	0.319	0.205	1.046	1.792	5.999		0:12:58	-13.146	-4.461	-13.453	-14.979			-5.489	0.553	-2.697	-0.565	-9.3	-2.246		0:12:58	-10.557	-4.461	-6.222	-32.762
0:12:59	-14.167	-8.522	-5.024	-1.653	-26.009		-2.592	0.212	0.014	-2.069	-6.19	-3.565			0:12:59	22.906	7.85	6.461	5.726	40.447		3.699	0.534	4.049	0.734	4.992	8.564		0:12:59	-12.283	-3.885	-13.606	-12.527			-6.026	-0.466	-0.507	-1.019	-9.715	-2.773		0:12:59	-11.373	-3.885	-4.717	-33.049
0:13:00	-12.789	-9.227	-4.928	-1.475	-23.233		-3.126	0.435	-0.763	-2.577	-8.124	-3.623			0:13:00	21.729	4.409	7.576	5.233	33.779		3.084	0.595	2.121	0.652	3.827	6.311		0:13:00	-15.499	-2.948	-13.822	-11.764			-7.053	-0.318	-0.474	-0.69	-12.25	-1.655		0:13:00	-10.663	-2.948	-5.788	-32.863
0:13:01	-13.156	-8.786	-4.772	-1.761	-21.245		-4.273	-0.014	-0.214	-3.183	-8.723	-2.913			0:13:01	21.174	5.824	6.886	4.862	35.909		4.47	0.869	1.307	0.597	2.151	8.27		0:13:01	-14.815	-5.057	-13.014	-9.65			-6.929	-0.943	-1.948	-1.972	-9.832	-2.64		0:13:01	-12.32	-5.057	-5.749	-30.463
0:13:02	-12.707	-8.222	-4.804	-1.684	-22.897		-5.055	0.56	-0.241	-2.795	-9.675	-0.123			0:13:02	19.931	10.694	8.561	5.696	33.921		3.863	0.319	3.084	0.449	1.735	6.217		0:13:02	-15.351	-4.546	-12.799	-11.469			-4.698	0.071	-1.582	-1.121	-12.766	-9.128		0:13:02	-8.483	-4.546	-5.018	-30.936
0:13:03	-12.401	-8.586	-5.111	-1.888	-24.75		-5.398	-0.063	0.209	-2.678	-9.68	1.101			0:13:03	22.842	9.46	9.242	4.273	29.502		2.658	0.264	3.351	0.689	1.963	6.974		0:13:03	-14.395	-5.927	-13.317	-10.453			-4.403	-0.971	-2.302	-1.217	-10.316	-3.145		0:13:03	-12.667	-5.927	-4.958	-31.654
0:13:04	-9.587	-8.15	-2.859	-1.754	-21.55		-5.605	-0.461	0.343	-2.184	-9.743	-3.013			0:13:04	22.545	5.202	6.62	4.187	27.001		2.736	0.803	1.331	0.949	1.484	5.6		0:13:04	-14.083	-5.023	-12.734	-14.058			-4.827	0.698	-0.458	-2.081	-9.166	-3.513		0:13:04	-11.253	-5.023	-5.925	-33.469
0:13:05	-11.647	-9.617	-3.017	-1.959	-18.658		-4.849	0.088	0.283	-2.754	-8.396	0.047			0:13:05	22.959	4.506	7.162	4.647	30.381		2.209	0.486	2.059	0.682	7.076	3.908		0:13:05	-16.061	-3.711	-11.342	-13.636			-6.938	-0.497	-2.336	-0.94	-10.647	-4.334		0:13:05	-11.321	-3.711	-5.646	-30.534
0:13:06	-12.711	-9.731	-3.663	-1.674	-19.757		-4.366	0.175	-0.392	-2.412	0.151	4.824			0:13:06	21.954	3.183	6.628	4.61	32.073		3.566	-0.044	3.804	0.771	8.308	3.958		0:13:06	-15.396	-2.481	-13.004	-15.15			-5.472	0.88	-0.958	-2.038	-10.237	-1.919		0:13:06	-11.167	-2.481	-5.799	-33.517
0:13:07	-14.93	-9.42	-3.769	-1.907	-20.117		-3.323	-0.308	-1.303	-2.476	4.406	-3.86			0:13:07	21.101	5.183	6.714	4.056	39.669		3.217	0.412	1.787	1.117	8.504	3.932		0:13:07	-14.983	-4.007	-13.304	-17.857			-5.311	-0.801	-2.137	-1.533	-11.354	-2.558		0:13:07	-13.497	-4.007	-4.598	-31.442
0:13:08	-12.864	-8.739	-3.217	-1.803	-21.869		-3.988	0.424	0.15	-2.02	2.273	-0.787			0:13:08	26.706	5.685	6.538	3.182	35.228		4.483	0.425	0.865	1.507	15.346	4.844		0:13:08	-13.781	-5.044	-12.056	-13.963			-6.645	0.045	-1.718	0.073	-14.413	-3.524		0:13:08	-11.589	-5.044	-3.381	-31.337
0:13:09	-13.853	-10.764	-5.353	-1.841	-21.202		-4.183	-0.146	-0.467	-3.349	21.768	-0.637			0:13:09	22.178	4.36	6.215	2.896	34.638		3.087	0.597	2.572	0.609	8.61	3.822		0:13:09	-13.183	-2.008	-12.68	-14.191			-4.678	-0.935	0.325	-1.416	-11.203	-0.026		0:13:09	-10.628	-2.008	-4.782	-33.025
0:13:10	-14.12	-10.277	-4.64	-1.729	-17.881		-2.256	0.278	0.337	-1.775	7.877	-1.352			0:13:10	21.017	4.015	5.473	4.305	44.962		3.73	1.438	1.677	0.974	8.739	3.187		0:13:10	-15.343	-5.131	-12.861	-15.827			-5.423	-1.755	-0.55	-1.264	-10.099	-6.152		0:13:10	-12.09	-5.131	-5.373	-33.235
0:13:11	-13.831	-11.774	-4.313	-1.9	-19.367		-2.592	0.807	-0.59	-1.498	0.151	-0.522			0:13:11	22.592	4.078	7.068	3.78	46.223		3.664	0.33	0.537	0.903	6.966	4.845		0:13:11	-15.331	-5.069	-14.397	-16.682			-5.34	-0.577	-2.605	-0.403	-10.343	-5.081		0:13:11	-14.976	-5.069	-4.767	-32.638
0:13:12	-11.474	-11.447	-5.42	-1.907	-20.096		-4.33	-0.217	-0.483	-1.628	-2.066	-1.508			0:13:12	20.04	2.222	6.278	2.906	41.828		2.916	0.472	2.184	0.956	3.028	1.9		0:13:12	-13.336	-5.384	-13.22	-13.896			-6.609	-0.113	-1.507	-0.874	-12.056	-4.297		0:13:12	-9.891	-5.384	-7.162	-33.009
0:13:13	-9.48	-10.311	-3.817	-1.782	-20.949		-5.034	0.206	-0.094	-2.598	-0.343	-0.442			0:13:13	23.327	4.768	6.445	3.405	36.954		2.904	0.823	-0.147	0.607	1.474	5.333		0:13:13	-14.374	-3.373	-12.86	-13.663			-7.388	0.208	0.101	-1.493	-9.406	-4.747		0:13:13	-12.429	-3.373	-5.213	-32.934
0:13:14	-12.4	-8.818	-4.735	-1.835	-25.253		-5.185	1.136	-0.083	-2.835	-7.429	-3.927			0:13:14	21.637	3.659	8.651	3.903	32.059		2.355	0.547	1.807	0.457	4.148	7.94		0:13:14	-15.311	-4.83	-13.34	-13.884			-6.855	-0.224	-1.736	-1.656	-11.233	-5.241		0:13:14	-11.95	-4.83	-4.099	-30.628
0:13:15	-11.786	-10.56	-4.832	-1.696	-17.898		-5.418	0.043	-0.656	-2.797	-9.315	-0.418			0:13:15	21.739	3.263	7.369	3.2	31.313		2.257	0.707	2.211	0.639	2.273	8.348		0:13:15	-15.061	-5.475	-12.023	-16.649			-5.544	-1.177	-0.707	-1.669	-10.243	-4.061		0:13:15	-12.448	-5.475	-4.545	-33.308
0:13:16	-13.712	-11.216	-5.302	-1.61	-17.712		-3.641	0.415	-0.444	-3.02	-11.093	-1.899			0:13:16	16.739	2.741	6.204	4.524	32.255		2.594	1.055	2.02	0.469	4.617	3.846		0:13:16	-14.978	-5.214	-11.872	-14.273			-4.812	-1.778	-2.354	-1.303	-11.071	-2.732		0:13:16	-11.851	-5.214	-7.128	-33.736
0:13:17	-13.438	-10.314	-4.11	-1.482	-24.235		-5.9	0.432	-0.791	-2.954	-8.997	-1.685			0:13:17	21.996	5.267	7.527	4.152	36.855		2.957	0.968	1.585	0.957	4.389	3.053		0:13:17	-16.604	-6.072	-12.567	-17.719			-5.735	0.356	-1.119	-2.134	-10.395	-6.354		0:13:17	-8.876	-6.072	-4.79	-32.075
0:13:18	-13.432	-11.046	-6.167	-1.639	-22.911		-5.384	0.306	-0.841	-3.14	-8.743	-2.218			0:13:18	19.09	3.164	8.015	3.679	35.807		3.62	0.631	2.536	1.256	2.524	5.107		0:13:18	-15.011	-3.246	-12.077	-15.183			-4.255	-0.801	-1.089	-1.783	-9.312	-3.778		0:13:18	-11.002	-3.246	-7.048	-31.491
0:13:19	-13.6	-10.312	-4.846	-1.462	-22.033		-4.536	-0.034	-1.843	-3.608	-9.987	-5.094			0:13:19	19.754	8.681	8.173	3.587	34.578		3.377	0.382	2.707	1.262	4.091	5.824		0:13:19	-15.182	-4.055	-12.467	-13.568			-4.695	-1.305	-2.248	-2.775	-10.353	-6.796		0:13:19	-12.752	-4.055	-2.927	-30.918
0:13:20	-14.166	-10.139	-4.487	-1.662	-18.767		-6.273	0.225	-0.342	-3.415	-8.515	-1.253			0:13:20	17.867	10.106	7.44	5.699	35.661		4.466	0.048	1.379	1.202	4.934	7.249		0:13:20	-16.334	-5.199	-14.41	-14.973			-6.591	-0.098	-1.289	-2.046	-9.497	-6.846		0:13:20	-10.363	-5.199	-4.762	-32.634
0:13:21	-13.473	-5.663	-3.714	-1.65	-16.963		-4.69	0.163	-0.491	-2.546	-11.196	-3.336			0:13:21	17.516	11.674	7.173	6.721	30.937		2.931	0.645	3.19	1.383	2.072	4.233		0:13:21	-13.366	-4.642	-12.736	-13.052			-3.847	0.613	-0.636	-0.78	-10.24	-3.041		0:13:21	-11.338	-4.642	-6.42	-30.203
0:13:22	-12.697	-9.248	-4.304	-1.638	-18.813		-5.786	0.409	-0.198	-2.788	-14.313	-2.22			0:13:22	20.909	12.176	8.592	7.362	43.336		5.459	-0.088	1.444	0.483	5.408	8.991		0:13:22	-14.814	-3.817	-12.263	-13.122			-6.333	0.522	-0.334	0.532	-10.769	-5.65		0:13:22	-10.273	-3.817	-3.415	-31.764
0:13:23	-15.164	-8.009	-4.866	-1.854	-20.614		-4.884	0.226	-0.716	-3.525	-10.054	-0.348			0:13:23	22.264	16.739	7.3	6.932	40.971		4.296	0.279	2.398	0.804	7.482	7.848		0:13:23	-15.019	-4.373	-12.692	-14.001			-5.287	-0.746	-0.919	-1.353	-10.463	-3.864		0:13:23	-10.32	-4.373	-6.853	-32.494
0:13:24	-12.48	-10.131	-4.074	-1.625	-19.895		-4.784	0.035	-1.63	-3.499	-1.373	-1.864			0:13:24	22.218	14.086	6.296	7.131	35.32		3.875	0.382	1.345	0.893	6.654	8.825		0:13:24	-14.596	-3.654	-12.038	-15.471			-4.405	-0.87	-1.191	-1.23	-10.472	-7.439		0:13:24	-11.021	-3.654	-5.752	-32.327
0:13:25	-11.876	-9.16	-4.819	-1.809	-22.096		-3.961	-0.069	-1.906	-3.374	0.792	-7.656			0:13:25	23.565	11.528	4.645	6.407	34.312		4.235	0.777	1.558	0.752	7.784	6.259		0:13:25	-14.798	-4.152	-12.88	-18.786			-5.763	-0.549	0.246	0.555	-13.232	-4.194		0:13:25	-12.202	-4.152	-5.912	-32.585
0:13:26	-15.178	-10.719	-4.076	-1.674	-19.082		-6.045	0.563	-1.194	-3.117	1.736	-0.99			0:13:26	20.254	12.42	4.487	5.176	30.935		4.199	0.81	4.004	0.82	7.876	6.555		0:13:26	-15.19	-3.243	-12.043	-14.554			-4.921	-0.572	-1.514	-2.164	-10.177	-5.009		0:13:26	-10.902	-3.243	-1.578	-31.561
0:13:27	-15.378	-9.861	-4.511	-1.61	-21.918		-4.377	-0.206	-1.655	-2.7	-2.219	-4.285			0:13:27	20.989	12.376	6.34	6.505	34.137		2.995	0.522	0.595	0.992	6.475	6.309		0:13:27	-13.452	-3.613	-13.775	-15.108			-5.744	0.072	-2.596	-1.187	-9.654	-6.036		0:13:27	-10.826	-3.613	-3.156	-31.477
0:13:28	-15.503	-9.758	-4.869	-1.54	-20.406		-5.796	0.206	-0.324	-2.544	-3.746	-3.405			0:13:28	20.633	11.955	5.526	5.866	36.915		3.122	-0.144	1.864	1.155	6.527	4.725		0:13:28	-13.149	-2.636	-13.326	-13.72			-4.655	0.296	-1.673	-2.372	-12.046	-5.465		0:13:28	-10.982	-2.636	-6.007	-33.297
0:13:29	-15.205	-9.855	-4.597	-1.765	-21.141		-4.838	0.396	-0.829	-3.176	-8.208	-2.87			0:13:29	20.926	11.516	6.708	6.317	30.162		3.625	0.174	2.061	0.715	7.469	5.57		0:13:29	-14.418	-3.67	-13.322	-16.392			-7.661	-0.417	-0.02	-1.437	-12.419	-5.116		0:13:29	-13.081	-3.67	-7.11	-32.911
0:13:30	-13.738	-9.378	-4.135	-1.73	-20.233		-5.166	0.485	-0.684	-3.205	-9.245	-4.017			0:13:30	22.126	15.344	7.035	5.967	32.268		3.44	0.689	3.303	0.776	5.626	6.215		0:13:30	-15.753	-4.698	-12.171	-12.856			-6.332	-0.067	-1.097	-1.349	-10.644	-6.315		0:13:30	-10.87	-4.698	-4.204	-33.472
0:13:31	-13.88	-7.122	-3.432	-1.809	-23.197		-4.83	0.617	-0.544	-2.858	-9.471	-4.938			0:13:31	27.815	11.366	6.073	4.771	35.878		5.371	0.505	1.484	0.959	3.782	6.62		0:13:31	-15.552	-3.505	-12.401	-15.514			-5.47	0.015	-1.131	-0.694	-9.91	-3.483		0:13:31	-11.129	-3.505	-3.811	-32.548
0:13:32	-14.657	-8.256	-5.369	-1.554	-21.637		-6.151	0.296	-0.641	-2.05	-12.614	-1.359			0:13:32	21.498	11.967	4.936	4.707	30.585		3.54	1.001	2.316	0.275	6.466	7.394		0:13:32	-15.806	-4.931	-13.593	-14.728			-7.3	0.85	0.542	-1.762	-10.812	-2.516		0:13:32	-12.112	-4.931	-5.13	-34.131
0:13:33	-15.873	-10.08	-5.297	-1.691	-19.952		-5.616	0.605	-0.714	-2.68	-13.349	-1.932			0:13:33	22.77	9.934	4.65	4.326	31.302		3.524	0.298	2.137	0.806	3.612	7.8		0:13:33	-13.852	-4.379	-13.218	-14.14			-5.55	-0.449	-1.447	-2.47	-12.663	-4.753		0:13:33	-12.457	-4.379	-5.905	-33.069
0:13:34	-14.882	-9.194	-5.216	-1.566	-18.521		-4.651	0.1	-0.138	-2.577	-12.987	-2.277			0:13:34	23.39	7.619	5.714	3.525	35.126		3.019	0.385	1.963	0.867	5.198	6.158		0:13:34	-14.549	-3.998	-11.6	-16.312			-5.849	-0.257	-1.554	-1.135	-8.598	-4.868		0:13:34	-10.544	-3.998	-6.583	-32.216
0:13:35	-10.683	-9.597	-5.199	-1.656	-19.948		-5.469	-0.061	0.7	-2.26	-11.247	-1.482			0:13:35	21.529	10.004	7.04	4.55	29.778		2.931	0.294	2.193	0.566	4.119	7.402		0:13:35	-14.487	-2.121	-12.077	-14.983			-4.736	-0.15	0.064	-1.843	-7.565	-8.147		0:13:35	-11.785	-2.121	-5.248	-30.849
0:13:36	-13.518	-10.965	-4.157	-1.769	-19.541		-5.785	0.651	-0.754	-2.413	-10.36	-1.228			0:13:36	24.375	9.246	6.726	3.876	29.48		2.628	0.307	2.236	1.162	5.885	5.185		0:13:36	-15.886	-4.273	-14.076	-16.973			-5.39	0.437	-1.141	-1.39	-10.754	-5.356		0:13:36	-10.206	-4.273	-6.192	-32.819
0:13:37	-13.917	-9.383	-5.107	-1.975	-18.409		-4.688	1.354	1.16	-1.802	-12.972	-0.936			0:13:37	20.894	7.881	4.698	4.367	33.227		4.015	1.224	3.231	0.744	6.326	4.637		0:13:37	-15.636	-2.392	-13.633	-17.486			-6.392	-0.844	-2.549	-1.647	-10.301	-3.731		0:13:37	-11.955	-2.392	-5.579	-31.82
0:13:38	-12.625	-10.981	-4.86	-1.758	-19.945		-5.612	0.86	0.005	-2.517	-10.409	-1.238			0:13:38	21.894	9.492	4.907	4.164	33.395		3.572	-0.014	2.172	1.057	6.085	7.707		0:13:38	-13.162	-1.856	-12.549	-17.185			-5.53	-0.006	-2.397	-0.494	-9.563	-3.335		0:13:38	-10.515	-1.856	-7.289	-35.24
0:13:39	-13.843	-12.055	-3.899	-1.895	-21.4		-4.648	0.05	-0.01	-2.502	-10.183	-6.915			0:13:39	23.658	10.688	5.964	3.138	28.889		5.041	0.472	2.593	0.689	4.936	4.381		0:13:39	-14.745	-3.018	-11.26	-19.809			-6.498	-1.398	-1.809	-2.398	-8.323	-5.189		0:13:39	-11.739	-3.018	-6.316	-32.382
0:13:40	-14.883	-10.129	-5.504	-1.929	-19.491		-4.682	0.481	0.134	-2.423	-10.76	-1.617			0:13:40	20.918	8.54	6.264	4.513	32.707		4.504	0.193	1.349	0.497	6.342	4.334		0:13:40	-15.286	-3.651	-12.698	-16.395			-5.416	0.097	-0.615	-0.908	-9.532	-4.847		0:13:40	-13.975	-3.651	-5.197	-31.386
0:13:41	-14.67	-7.274	-3.795	-1.923	-20.095		-4.482	0.394	0.342	-2.069	-9.639	-1.741			0:13:41	22.842	11.65	5.794	4.959	31.994		5.087	0.492	1.186	0.887	3.984	7.652		0:13:41	-14.024	-2.956	-12.781	-15.625			-4.814	0.323	-1.131	-1.243	-9.3	-6.748		0:13:41	-10.634	-2.956	-6.048	-31.543
0:13:42	-13.309	-7.806	-4.138	-1.962	-16.47		-5.122	0.697	0.119	-2.491	-8.563	-1.635			0:13:42	20.923	4.936	5.78	3.961	31.133		4.755	0.189	-0.585	0.478	8.902	5.33		0:13:42	-13.265	-5.112	-11.979	-15.114			-7.116	0.034	-0.585	-2.071	-12.79	-8.475		0:13:42	-11.943	-5.112	-5.668	-30.007
0:13:43	-14.9	-9.071	-5.325	-1.955	-17.476		-3.952	0.716	-0.34	-3.156	-6.172	-2.887			0:13:43	17.297	3.984	5.559	3.085	27.643		5.499	0.134	0.428	0.781	6.383	5.898		0:13:43	-12.998	-3.48	-13.478	-18.258			-6.276	1.177	-0.734	-1.318	-10.141	-8.232		0:13:43	-13.461	-3.48	-4.538	-31.852
0:13:44	-14.516	-9.572	-4.725	-2.026	-19.669		-5.595	0.235	-1.575	-2.719	-4.295	-4.094			0:13:44	16.609	4.174	6.08	4.533	28.046		2.883	0.461	2.429	0.952	12.846	2.59		0:13:44	-15.326	-4.563	-10.632	-16.873			-4.986	0.074	-0.872	-2.169	-10.761	-2.726		0:13:44	-13.112	-4.563	-5.181	-33.396
0:13:45	-14.933	-8.392	-3.784	-1.772	-19.763		-5.617	0.217	-0.58	-3.105	-7.303	-1.512			0:13:45	17.242	9.033	5.125	5.188	25.863		3.234	0.081	1.609	0.474	8.233	4.928		0:13:45	-13.732	-3.656	-12.666	-20.953			-6.032	1.198	-2.781	-2.142	-12.203	-5.151		0:13:45	-10.644	-3.656	-4.881	-32.873
0:13:46	-10.306	-8.536	-5.089	-1.863	-20.899		-3.929	0.63	-0.349	-2.035	-11.877	-2.318			0:13:46	17.436	4.996	5.706	5.07	22.403		4.499	0.551	1.052	0.975	3.929	4.257		0:13:46	-14.762	-3.742	-13.408	-12.345			-5.307	0.416	1.299	-0.265	-13.564	-5.118		0:13:46	-10.009	-3.742	-4.592	-30.189
0:13:47	-12.454	-8.016	-3.726	-1.727	-22.138		-3.66	0.432	0.929	-2.256	-7.723	-2.038			0:13:47	16.596	4.814	5.862	3.804	35.44		5.111	0.32	0.751	1.064	5.214	5.91		0:13:47	-15.253	-3.831	-12.395	-15.166			-5.205	-0.201	-1.652	-0.997	-10.8	-3.37		0:13:47	-11.98	-3.831	-6.008	-32.255
0:13:48	-12.549	-8.882	-5.83	-1.682	-20.888		-2.863	0.495	-0.494	-1.978	2.662	-4.672			0:13:48	19.037	4.274	4.821	3.664	30.47		4.987	0.816	0.776	0.823	1.874	7.877		0:13:48	-14.266	-4.092	-11.637	-14.26			-4.665	-0.578	-1.514	-1.47	-8.092	-7.011		0:13:48	-11.082	-4.092	-4.115	-31.88
0:13:49	-15.22	-9.244	-4.862	-1.859	-20.467		-2.803	0.189	-0.21	-2.207	-2.993	-2.606			0:13:49	18.814	4.115	4.619	4.296	29.712		5.797	-0.042	1.58	0.686	16.518	7.21		0:13:49	-14.256	-4.282	-12.535	-16.731			-6.389	-0.217	-1.322	-0.485	-9.253	-3.496		0:13:49	-9.318	-4.282	-6.071	-31.648
0:13:50	-14.072	-11.728	-2.109	-2.01	-18.114		-3.089	0.781	-0.646	-1.783	-3.765	-4.98			0:13:50	20.895	2.267	6.468	3.332	43.96		5.001	0.545	0.136	0.965	10.118	4.569		0:13:50	-15.056	-4.02	-11.427	-18.121			-4.846	-0.421	-0.027	-1.16	-11.263	-5.977		0:13:50	-11.495	-4.02	-4.863	-31.507
0:13:51	-14.053	-11.092	-4.348	-1.882	-17.671		-3.333	0.854	-0.548	-2.088	2.069	-3.202			0:13:51	21.54	0.335	5.573	2.436	42.622		5.214	-0.843	1.285	1.248	13.088	5.422		0:13:51	-15.433	-1.666	-11.984	-16.534			-4.161	-0.274	-0.324	-1.726	-9.752	-7.272		0:13:51	-8.41	-1.666	-7.016	-32.769
0:13:52	-13.089	-8.864	-4.396	-1.701	-21.343		-3.136	0.795	-0.228	-2.56	-3.44	-0.796			0:13:52	19.598	2.851	5.789	2.529	41.064		5.539	1.078	2.687	1.058	15.714	5.871		0:13:52	-13.498	-2.545	-11.46	-18.377			-5.122	-0.337	0.922	-0.859	-10.545	-4.046		0:13:52	-8.77	-2.545	-5.493	-32.392
0:13:53	-16.458	-8.058	-4.695	-1.685	-19.668		-1.687	-0.104	-0.077	-2.736	-8.523	-4.084			0:13:53	19.455	2.079	5.352	2.976	41.205		4.118	0.725	1.123	0.511	11.095	6.445		0:13:53	-13.421	-5.463	-12.184	-17.599			-5.154	-0.308	-0.242	-2.515	-9.491	-3.649		0:13:53	-10.34	-5.463	-4.613	-31.318
0:13:54	-17.571	-6.12	-6.136	-1.754	-13.8		-1.775	-0.363	0.749	-2.892	-5.757	-1.36			0:13:54	19.205	3.951	5.489	3.046	38.186		4.083	-0.398	2.36	0.834	12.864	3.892		0:13:54	-15.071	-5.18	-12.492	-15.741			-4.918	-0.709	-1.39	-1.015	-12.364	-4.354		0:13:54	-10.289	-5.18	-6.078	-31.768
0:13:55	-15.552	-7.326	-6.277	-1.861	-17.33		-2.338	-0.325	-0.717	-3.123	-7.181	-0.726			0:13:55	18	2.877	5.709	3.891	33.65		3.363	-0.03	1.514	0.678	11.965	1.447		0:13:55	-13.588	-4.303	-12.265	-13.671			-4.339	-1.258	-1.442	-1.442	-9.846	-10.481		0:13:55	-11.988	-4.303	-7.25	-30.969
0:13:56	-15.184	-9.205	-5.702	-1.91	-22.338		-2.115	0.387	0.297	-2.396	-5.754	-5.939			0:13:56	22.843	4.155	4.646	3.408	33.409		4.383	0.635	2.219	0.283	10.084	4.972		0:13:56	-14.511	-3.092	-11.937	-20.71			-6.216	-1.737	-0.265	-0.538	-9.776	-1.288		0:13:56	-9.861	-3.092	-5.57	-30.413
0:13:57	-15.067	-8.067	-4.715	-1.657	-21.439		-4.282	-0.141	-0.541	-2.512	-8.481	-2.951			0:13:57	19.071	2.159	4.665	4.005	46.875		4.254	0.33	3.136	0.813	9.128	4.792		0:13:57	-14.391	-2.838	-13.088	-17.69			-3.833	0.202	-1.564	-1.524	-9.918	-6.621		0:13:57	-11.983	-2.838	-5.078	-31.242
0:13:58	-13.832	-9.827	-4.164	-1.612	-19.862		-4.187	0.124	0.003	-1.826	-9.17	-1.284			0:13:58	17.713	3.829	6.169	3.436	42.013		4.45	-0.252	4.059	1.203	17.641	7.448		0:13:58	-13.721	-3.563	-11.14	-17.348			-4.61	-1.263	1.235	-1.644	-11.382	-4.947		0:13:58	-12.794	-3.563	-6.182	-30.631
0:13:59	-15.683	-9.019	-2.499	-1.447	-23.84		-4.784	0.323	-0.022	-2.369	-5.753	-3.961			0:13:59	17.87	3.696	8.209	3.433	42.099		4.501	-0.277	2.915	0.812	8.739	4.189		0:13:59	-13.376	-4.304	-12.044	-19.887			-5.036	-0.073	-1.07	-1.639	-10.149	-5.205		0:13:59	-9.274	-4.304	-5.687	-29.754
0:14:00	-12.608	-8.599	-2.514	-1.588	-22.532		-4.34	0.282	-1.349	-2.35	-9.653	-0.657			0:14:00	15.812	3.942	7.562	3.289	38.885		4.309	-0.234	2.7	1.215	3.788	5.661		0:14:00	-13.573	-2.715	-11.6	-18.122			-4.6	0.989	-0.811	-2.828	-12.211	-7.592		0:14:00	-11.352	-2.715	-2.937	-29.8
0:14:01	-10.724	-10.212	-2.339	-1.646	-22.062		-5.924	-0.236	-0.475	-2.901	-8.26	-2.118			0:14:01	18.097	7.18	6.759	2.258	34.746		4.734	0.534	2.169	0.707	5.89	7.532		0:14:01	-15.576	-2.574	-12.602	-15.194			-6.408	0.415	-1.145	-1.438	-9.976	-6.173		0:14:01	-13.438	-2.574	-5.544	-32.125
0:14:02	-11.891	-11.785	-3.06	-1.652	-19.198		-4.128	0.045	-0.6	-2.186	-5.454	-4.588			0:14:02	19.369	5.564	7.267	3.055	31.567		4.125	0.712	1.045	0.938	11.032	5.926		0:14:02	-13.945	-4.692	-11.174	-16.274			-5.878	-0.534	-1.084	-1.487	-10.954	-6.761		0:14:02	-11.485	-4.692	-3.743	-33.498
0:14:03	-11.617	-9.037	-4.145	-1.75	-24.657		-4.74	0.374	-0.069	-2.625	-9.344	-2.505			0:14:03	20.209	2.916	7.051	3.788	32.574		2.716	0.515	2.24	0.954	17.209	6.354		0:14:03	-14.881	-4.535	-12.392	-16.712			-6.648	-0.386	0.183	-1.561	-9.219	-3.692		0:14:03	-10.522	-4.535	-6.204	-33.188
0:14:04	-10.426	-11.12	-4.623	-1.762	-22.403		-6.13	-0.056	-0.914	-1.869	-7.523	-1.182			0:14:04	20.054	2.825	6.052	2.778	29.7		3.378	0.767	1.8	1.232	17.199	5.406		0:14:04	-13.923	-2.53	-12.033	-15.113			-5.171	0.553	0.319	-0.715	-11.068	-6.561		0:14:04	-7.583	-2.53	-5.41	-31.517
0:14:05	-9.785	-11.337	-4.545	-1.498	-25.112		-5.72	0.12	-0.747	-2.081	-9.842	-0.897			0:14:05	18.945	3.813	6.101	3.283	29.038		3.112	0.655	2.463	0.816	13.137	3.407		0:14:05	-15.316	-3.66	-12.909	-17.635			-2.79	-0.204	0.153	-2.119	-12.749	-2.36		0:14:05	-12.349	-3.66	-3.846	-31.282
0:14:06	-9.213	-10.421	-3.789	-1.738	-24.738		-5.469	0.103	-0.881	-2.376	-10.731	-1.453			0:14:06	23.504	3.2	6.105	3.211	32.303		1.057	0.722	3.859	0.704	10.572	4.271		0:14:06	-12.751	-3.131	-11.862	-14.882			-5.448	0.303	-1.397	-2.033	-10.429	-5.648		0:14:06	-12.383	-3.131	-4.325	-31.776
0:14:07	-10.606	-9.744	-3.008	-1.902	-16.59		-5.624	-0.16	1.227	-3.279	-9.06	-1.662			0:14:07	26.598	5.088	4.775	3.906	36.242		3.399	0.58	1.228	0.966	6.074	6.406		0:14:07	-13.483	-4.227	-14.36	-15.091			-5.499	0.441	0.092	-0.48	-10.594	-4.921		0:14:07	-11.885	-4.227	-5.268	-31.956
0:14:08	-11.537	-9.901	-4.261	-1.963	-16.305		-4.763	0.186	0.18	-2.898	-7.29	-0.995			0:14:08	23.16	9.268	5.63	3.755	29.529		3.026	0.71	3.362	0.714	4.835	9.729		0:14:08	-14.575	-3.947	-11.558	-15.508			-4.54	-1.299	-2.922	-0.334	-8.552	-3.251		0:14:08	-12.479	-3.947	-6.046	-32.989
0:14:09	-10.99	-11	-5.158	-1.778	-17.277		-5.092	0.608	-0.054	-1.995	-11.621	-2.095			0:14:09	19.573	4.186	4.805	5.475	30.733		1.688	0.615	2.047	1.013	11.765	6.622		0:14:09	-14.782	-4.23	-12.2	-16.714			-3.63	0.56	0.505	-1.128	-10.083	0.542		0:14:09	-11.917	-4.23	-5.592	-32.31
0:14:10	-12.3	-10.725	-4.257	-1.52	-16.353		-4.721	-0.103	-0.745	-2.521	-11.975	-2.887			0:14:10	17.15	10.514	6.397	4.95	41.034		-0.454	1.368	2.509	1.123	11.086	6.466		0:14:10	-16.053	-3.939	-12.428	-16.269			-3.757	-1.563	-1.552	-0.268	-8.68	-3.557		0:14:10	-15.481	-3.939	-4.599	-31.033
0:14:11	-10.045	-9.427	-6.051	-1.728	-17.39		-4.98	0.332	-0.226	-3.107	-12.936	-1.789			0:14:11	19.476	8.988	6.902	4.644	49.558		2.852	0.352	2.788	0.621	7.213	6.388		0:14:11	-13.917	-3.827	-12.196	-16.697			-5.289	-1.525	-1.39	-1.749	-9.41	-2.473		0:14:11	-11.062	-3.827	-6.223	-33.127
0:14:12	-12.365	-8.862	-3.878	-1.697	-18.582		-4.739	0.038	-0.873	-2.488	-9.475	-2.51			0:14:12	18.325	4.644	6.604	5.669	39.788		2.4	0.238	1.674	0.701	10.293	4.569		0:14:12	-14.888	-4.086	-13.034	-15.826			-4.825	0.015	-1.896	-0.616	-10.341	-4.156		0:14:12	-11.851	-4.086	-5.573	-32.211
0:14:13	-13.267	-8.653	-4.461	-1.684	-17.79		-5.432	0.513	-0.061	-2.896	-5.908	-0.129			0:14:13	20.074	4.018	7.395	4.688	41.783		3.214	-0.057	2.426	1.151	8.134	4.404		0:14:13	-15.254	-5.7	-14.149	-18.857			-5.047	0.372	-2.086	-0.051	-8.984	-6.261		0:14:13	-11.816	-5.7	-5.343	-31.721
0:14:14	-12.398	-7.12	-4.519	-1.791	-21.418		-4.47	0.122	-1.241	-2.844	-7.081	-3.39			0:14:14	20.324	4.883	8.858	5.469	34.158		2.407	0.481	3.198	1.263	14.975	5.673		0:14:14	-14.677	-4.509	-12.896	-15.756			-5.302	-0.614	-0.528	-0.623	-9.305	-6.838		0:14:14	-13.593	-4.509	-8.406	-30.096
0:14:15	-13.509	-7.05	-3.364	-1.809	-14.733		-4.681	0.014	0.163	-2.516	-10	-4.145			0:14:15	18.731	2.955	11.727	5.028	33.813		2.279	0.668	3.235	0.383	11.049	6.13		0:14:15	-16.42	-4.042	-12.58	-13.261			-4.497	-0.736	-0.073	-0.454	-10.481	-4.738		0:14:15	-11.982	-4.042	-4.446	-28.51
0:14:16	-15.373	-9.574	-4.148	-1.824	-14.705		-4.586	0.006	0.292	-2.916	-12.371	-1.727			0:14:16	22.256	4.448	8.599	3.656	45.919		1.438	0.362	1.314	0.457	11.075	6.928		0:14:16	-14.994	-2.59	-13.329	-13.645			-4.843	0.105	-1.346	0.393	-9.844	-3.733		0:14:16	-14.925	-2.59	-6.518	-32.851
0:14:17	-15.572	-10.83	-3.731	-1.783	-19.588		-5.041	0.235	0.057	-3.645	-13.707	-3.598			0:14:17	21.422	0.334	7.22	4.744	38.127		2.19	0.371	1.642	0.258	14.193	6.557		0:14:17	-13.885	-3.307	-13.219	-16.05			-6.132	-0.048	-1.728	-1.797	-8.695	-4.914		0:14:17	-11.746	-3.307	-4.003	-31.554
0:14:18	-14.892	-8.551	-3.696	-1.689	-19.31		-5.426	0.049	-1.61	-3.326	-12.707	-4.662			0:14:18	25.311	2.972	5.617	4.252	36.628		1.972	-0.464	1.724	0.768	10.169	5.791		0:14:18	-14.662	-2.527	-13.098	-15.755			-5.087	-0.486	-1.335	-0.446	-9.742	-6.76		0:14:18	-10.439	-2.527	-5.801	-32.145
0:14:19	-13.262	-4.174	-4.947	-1.959	-23.969		-4.959	0.443	-0.292	-3.363	-13.179	-4.474			0:14:19	22.912	3.418	6.581	4.176	35.293		2.969	0.449	2.085	0.722	7.884	4.774		0:14:19	-16.435	-3.493	-12.774	-16.404			-3.796	-1.019	-1.143	-2.361	-11.741	-5.061		0:14:19	-11.28	-3.493	-5.634	-29.847
0:14:20	-14.944	-7.945	-4.379	-1.886	-21.727		-5.256	0.581	-1.798	-2.888	-12.928	-4.297			0:14:20	23.637	4.313	5.414	3.758	38.987		3.234	1.046	1.711	0.54	6.456	6.393		0:14:20	-16.668	-2.725	-12.514	-14.776			-5.105	-0.932	-0.02	-2.912	-11.509	-6.619		0:14:20	-10.79	-2.725	-5.487	-30.515
0:14:21	-15.058	-9.205	-3.903	-1.847	-22.791		-3.919	0.754	-0.502	-2.833	-14.701	-0.352			0:14:21	20.922	4.721	7.041	3.511	51.834		1.627	0.187	3.721	1.086	4.912	6.55		0:14:21	-14.874	-3.886	-12.682	-16.07			-5.023	-0.501	0.311	-1.508	-9.644	-3.081		0:14:21	-10.841	-3.886	-5.707	-31.69
0:14:22	-14.901	-8.329	-4.429	-2.041	-24.307		-4.611	0.095	-0.041	-3.405	-8.917	-3.539			0:14:22	20.873	4.21	6.381	3.201	49.57		1.141	0.381	1.564	0.905	2.907	7.939		0:14:22	-15.351	-2.64	-13.995	-16.781			-5.839	-0.942	-0.516	-1.489	-9.936	-6.676		0:14:22	-10.996	-2.64	-2.689	-30.65
0:14:23	-15.695	-9.535	-4.087	-1.784	-19.699		-4.904	0.417	-0.723	-3.342	-7.031	-2.31			0:14:23	20.214	3.166	6.466	4.796	53.049		1.52	0.427	1.459	0.623	8.015	6.583		0:14:23	-14.161	-2.86	-13.122	-15.722			-4.189	-0.022	-1.006	-1.782	-8.864	-7.94		0:14:23	-10.53	-2.86	-5.85	-32.835
0:14:24	-14.192	-7.791	-2.263	-1.728	-19.967		-4.844	0.669	-0.954	-3.702	-9.543	-1.619			0:14:24	19.451	5.211	5.338	4.051	46.41		2.195	0.245	1.798	0.717	3.648	5.09		0:14:24	-14.375	-2.999	-12.651	-15.525			-3.867	-0.252	-0.153	-1.024	-7.078	-4.218		0:14:24	-13.632	-2.999	-5.036	-31.015
0:14:25	-12.923	-6.778	-3.439	-1.701	-23.048		-5.408	0.019	-0.414	-2.911	-9.405	-4.676			0:14:25	25.088	6.353	5.886	3.673	40.83		2.005	0.392	1.518	0.935	6.644	4.145		0:14:25	-14.934	-4.404	-13.574	-14.48			-3.856	-1.173	-0.041	-1.551	-9.905	-3.155		0:14:25	-11.594	-4.404	-4.171	-31.779
0:14:26	-13.274	-7.11	-3.921	-1.789	-21.172		-5.802	0.219	-0.927	-3.403	-4.48	-2.267			0:14:26	20.808	8.404	4.65	3.321	42.212		1.887	-0.03	2.509	0.921	4.259	4.145		0:14:26	-12.593	-3.565	-13.139	-15.309			-5.11	0.013	1.31	-1.638	-11.616	-5.601		0:14:26	-10.33	-3.565	-5.025	-32.335
0:14:27	-13.996	-9.812	-4.493	-1.596	-22.297		-5.06	0.109	0.314	-3.441	-7.911	-2.106			0:14:27	21.832	4.928	5.084	4.604	48.328		2.829	0.573	1.962	0.732	7.549	8.529		0:14:27	-13.826	-3.588	-14.048	-12.714			-3.85	-0.488	-0.092	-1.773	-12.148	-4.076		0:14:27	-12.518	-3.588	-5.973	-32.67
0:14:28	-14.345	-8.229	-4.574	-1.867	-20.077		-4.636	0.173	0.951	-3.706	-9.064	-1.554			0:14:28	22.635	5.055	5.405	3.395	40.021		2.777	-0.145	3.222	0.857	8.864	6.169		0:14:28	-15.176	-2.691	-12.903	-14.892			-4.622	-0.268	0.009	-1.261	-11.054	-3.543		0:14:28	-13.718	-2.691	-6.892	-33.041
0:14:29	-16.741	-9.694	-3.658	-1.844	-22.217		-4.013	0.182	-1.467	-4.082	-8.756	-4.513			0:14:29	23.892	5.482	4.88	3.461	33.489		3.354	0.062	3.93	0.321	6.359	4.345		0:14:29	-13.553	-5.009	-12.431	-15.699			-4.435	1.387	1.111	-0.752	-11.616	-4.864		0:14:29	-10.372	-5.009	-3.782	-31.292
0:14:30	-17.371	-10.352	-3.287	-1.871	-21.174		-4.07	0.226	-0.688	-4.15	-8.563	1.39			0:14:30	19.807	8.275	5.687	3.414	29.828		2.013	0.67	0.573	1.165	6.026	4.112		0:14:30	-14.055	-1.794	-13.146	-14.317			-5.092	-0.732	0.93	-0.859	-11.038	-5.307		0:14:30	-11.874	-1.794	-6.536	-31.379
0:14:31	-16.111	-10.875	-3.167	-2.011	-18.994		-5.284	0.342	0.718	-2.8	-10.565	-4.135			0:14:31	23.518	4.651	5.119	3.211	31.752		1.904	0.427	2.421	0.606	1.956	6.87		0:14:31	-14.691	-1.161	-13.996	-12.23			-4.208	-0.139	-0.562	-0.116	-9.503	-2.607		0:14:31	-12.905	-1.161	-3.654	-31.335
0:14:32	-18.275	-9.934	-3.588	-1.978	-13.62		-6.095	0.194	-0.918	-3.286	-5.136	-0.156			0:14:32	19.416	3.495	5.674	4.987	29.249		2.742	0.099	3.094	1.056	6.706	5.251		0:14:32	-13.405	-3.918	-14.573	-14.995			-6.234	1.548	0.136	-1.547	-10.831	-3.19		0:14:32	-12.471	-3.918	-5.561	-32.069
0:14:33	-17.305	-9.07	-3.778	-1.948	-21.798		-5.195	0.196	0.689	-3.285	-7.107	-1.358			0:14:33	20.18	9.123	5.489	2.66	27.615		2.791	0.211	3.123	0.763	7.26	6.364		0:14:33	-15.591	-4.045	-12.688	-18.633			-5.779	-1.269	0.916	-1.715	-10.767	-5.745		0:14:33	-11.364	-4.045	-4.488	-32.136
0:14:34	-16.032	-9.454	-3.487	-2.001	-13.3		-5.872	0.032	1.16	-3.981	0.306	-4.41			0:14:34	19.647	8.683	8.096	3.555	30.924		2.183	0.173	1.862	0.927	5.014	4.245		0:14:34	-13.715	-3.536	-14.581	-13.179			-4.306	-0.908	0.107	0.295	-10.26	-5.745		0:14:34	-12.85	-3.536	-3.83	-30.889
0:14:35	-15.421	-10.04	-3.16	-2.013	-21.167		-4.917	0.261	0.015	-3.327	-0.013	-4.269			0:14:35	24.116	7.175	6.723	3.561	28.991		1.773	-0.452	3.354	1.151	6.465	7.999		0:14:35	-14.847	-2.537	-13.706	-15.255			-4.584	-0.65	0.913	-1.703	-9.496	-1.763		0:14:35	-11.046	-2.537	-3.85	-32.288
0:14:36	-15.26	-10.481	-4.15	-1.981	-18.425		-5.299	-0.046	-1.676	-2.996	-2.314	-9.781			0:14:36	18.804	4.223	6.489	3.184	30.691		2.529	0.396	0.917	0.923	4.489	4.056		0:14:36	-14.283	-3.097	-13.918	-13.705			-4.294	-0.993	1.07	-0.68	-10.105	-5.037		0:14:36	-11.751	-3.097	-4.559	-30.66
0:14:37	-16.431	-8.665	-2.958	-1.926	-18.503		-5.79	0.22	0.082	-2.466	2.335	2.379			0:14:37	23.758	4.085	6.309	3.364	32.702		1.478	-0.035	3.258	0.705	3.841	8.24		0:14:37	-14.922	-2.477	-13.029	-10.085			-6.739	0.478	-0.94	-1.208	-9.81	-6.624		0:14:37	-11.793	-2.477	-6.506	-31.301
0:14:38	-15.402	-9.978	-4.077	-2.04	-20.673		-5.64	0.069	0.5	-3.312	-5.703	-4.1			0:14:38	25.894	6.566	6.88	4.093	31.963		3.492	0.632	1.153	0.704	1.44	6.78		0:14:38	-13.976	-3.343	-12.841	-10.394			-3.136	-0.508	1.983	-1.681	-10.813	-5.034		0:14:38	-11.642	-3.343	-7.188	-32.406
0:14:39	-17.224	-6.953	-3.179	-1.706	-19.421		-5.552	-0.068	-0.181	-2.35	-6.57	-2.486			0:14:39	23.261	5.71	4.39	4.496	40.024		4.035	0.821	3.173	0.736	5.651	6.578		0:14:39	-14.551	-1.639	-11.463	-7.863			-5.828	-0.045	0.155	-0.97	-9.942	-4.945		0:14:39	-11.593	-1.639	-5.034	-30.982
0:14:40	-17.335	-9.349	-3.564	-1.737	-17.46		-5.054	0.013	-0.027	-3.736	-7.42	-2.01			0:14:40	21.219	5.494	4.94	4.084	37.008		3.001	0.159	2.211	0.892	5.79	9.57		0:14:40	-14.812	-4.243	-12.49	-9.725			-4.26	0.074	0.913	-2.296	-10.017	-5.346		0:14:40	-12.194	-4.243	-5.152	-32.527
0:14:41	-16.947	-10.853	-3.642	-1.907	-18.826		-5.387	0.077	-0.344	-3.765	-0.273	-3.049			0:14:41	23.878	4.284	4.858	4.844	29.092		1.669	-0.001	3.005	1.015	1.158	4.587		0:14:41	-12.789	-2.627	-13.185	-16.673			-5.478	0.064	0.599	-0.47	-12.759	-5.851		0:14:41	-13.1	-2.627	-5.649	-30.841
0:14:42	-15.432	-9.734	-1.968	-1.908	-21.482		-6.279	-0.541	0.364	-3.454	-3.883	-4.054			0:14:42	24.907	6.281	6.091	4.597	29.958		1.393	-0.207	3.519	1.04	5.21	7.2		0:14:42	-14.51	-3.631	-13.725	-14.419			-4.945	0.735	-0.59	-0.84	-12.311	-3.952		0:14:42	-12.152	-3.631	-3.866	-33.23
0:14:43	-17.354	-9.911	-3.784	-1.718	-18.299		-5.488	0.832	0.366	-3.36	-5.944	-3.367			0:14:43	22.323	3.981	4.804	4.829	35.521		3.82	0.076	2.948	1.298	5.477	9.004		0:14:43	-13.846	-2.622	-11.788	-14.879			-5.105	0.795	1.573	-1.163	-10.912	-9.562		0:14:43	-11.292	-2.622	-3.457	-32.73
0:14:44	-15.211	-6.477	-2.682	-1.996	-23.27		-4.93	0.151	-1.012	-3.286	-6.42	0.784			0:14:44	25.67	5.244	5.315	3.221	40.789		3.724	0.495	3.122	0.638	13.149	5.986		0:14:44	-14.521	-3.106	-11.183	-13.345			-5.992	0.448	-1.112	-1.48	-10.645	-5.868		0:14:44	-12.312	-3.106	-6.881	-30.918
0:14:45	-15.349	-10.455	-2.445	-1.969	-23.157		-4.638	0.237	0.272	-2.616	-10.432	-1.95			0:14:45	24.484	3.229	4.085	4.043	50.996		4.308	0.821	2.583	1.058	18.703	4.936		0:14:45	-13.25	-2.704	-13.637	-15.106			-4.001	-0.068	1.342	-2.14	-10.184	-4.899		0:14:45	-11.822	-2.704	-5.078	-33.026
0:14:46	-14.517	-10.209	-4.108	-1.827	-20.08		-5.542	0.102	-0.772	-3.388	-9.288	-3.184			0:14:46	23.643	3.248	4.818	3.985	39.57		3.426	0.474	2.98	0.66	9.598	7.12		0:14:46	-15.011	-2.903	-13.476	-13.195			-4.385	-0.538	0.455	-1.074	-9.638	-2.066		0:14:46	-14.403	-2.903	-4.77	-34.104
0:14:47	-16.211	-9.821	-4.187	-1.851	-18.292		-5.395	0.042	-0.112	-3.54	-11.206	-0.502			0:14:47	26.671	1.98	4.308	5.603	41.83		3.475	0.213	1.53	0.812	6.787	7.103		0:14:47	-14.206	-2.473	-13.394	-13.501			-7.024	0.109	0.751	-1.12	-13.621	-6.816		0:14:47	-13.549	-2.473	-4.315	-31.415
0:14:48	-13.517	-10.442	-4.148	-2.016	-18.676		-5.468	0.08	-0.405	-3.878	-4.662	-1.298			0:14:48	24.701	2.789	4.5	4.889	46.572		4.173	0.484	1.346	0.72	8.061	4.058		0:14:48	-15.331	-1.18	-13.134	-15.821			-4.799	0.64	0.231	-0.454	-10.753	-5.362		0:14:48	-10.475	-1.18	-4.886	-31.145
0:14:49	-13.151	-11.801	-4.439	-1.915	-18.431		-4.035	0.356	0.095	-3.617	-1.747	-3.744			0:14:49	23.404	4.693	4.28	3.256	40.13		2.696	0.618	2.262	0.911	7.911	5.935		0:14:49	-12.328	-3.725	-14.545	-15.552			-5.914	0.483	0.195	-2.169	-8.943	-1.065		0:14:49	-10.702	-3.725	-4.364	-33.117
0:14:50	-16.656	-10.413	-2.58	-1.97	-17.003		-4.579	0.207	1.242	-3.02	-2.752	-3.077			0:14:50	24.667	2.732	6.079	3.781	36.347		3.746	-0.534	2.601	0.792	4.277	6.241		0:14:50	-12.275	-2.825	-13.432	-12.242			-3.694	-0.466	2.859	-1.372	-11.581	-7.61		0:14:50	-12.351	-2.825	-4.818	-32.179
0:14:51	-15.286	-9.228	-2.206	-1.893	-19.192		-5.001	0.534	0.266	-4.02	2.207	-5.301			0:14:51	22.059	1.282	3.793	4.841	35.624		3.771	0.817	3.213	0.873	10.323	9.127		0:14:51	-13.208	-1.611	-12.441	-14.022			-5.028	0.303	0.391	-0.666	-10.479	-4.565		0:14:51	-13.317	-1.611	-4.555	-31.831
0:14:52	-16.91	-8.938	-2.215	-1.65	-20.395		-4.476	0.145	1.508	-3.848	-1.836	-3.669			0:14:52	27.233	0.493	5.284	4.352	30.86		4.958	-0.063	2.891	1.307	7.889	3.53		0:14:52	-12.797	-3.483	-12.138	-16.125			-4.971	-0.609	1.051	-1.053	-9.79	-4.809		0:14:52	-12.746	-3.483	-3.273	-31.72
0:14:53	-16.107	-7.902	-0.852	-1.878	-22.988		-4.919	-0.371	0.327	-3.673	-2.05	-1.238			0:14:53	24.193	4.194	6.784	3.548	31.084		3.627	0.503	1.737	0.718	5.347	6.002		0:14:53	-14.607	-1.685	-13.926	-11.567			-5.242	1.238	1.633	-1.135	-9.875	-3.567		0:14:53	-9.356	-1.685	-4.8	-31.853
0:14:54	-14.06	-8.903	-1.853	-1.885	-19.678		-3.387	0.014	-0.377	-3.777	-5.565	-4.602			0:14:54	20.576	3.799	5.949	5.308	30.264		3.492	0.046	0.865	1.069	2.748	3.326		0:14:54	-13.074	-1.956	-13.532	-14.36			-6.075	-1.243	-2.028	-1.517	-9.051	-5.796		0:14:54	-12.58	-1.956	-5.423	-31.478
0:14:55	-14.635	-9.65	-1.938	-2.148	-20.57		-4.662	-0.138	0.324	-3.296	-5	-2.461			0:14:55	23.089	4.123	6.336	4.147	29.973		3.704	0.25	-0.079	0.834	9.802	6.702		0:14:55	-13.652	-2.831	-12.638	-12.612			-4.322	0.166	-0.01	-1.69	-11.183	-4.579		0:14:55	-10.613	-2.831	-3.55	-31.044
0:14:56	-13.453	-9.54	-1.641	-1.572	-21.694		-4.346	-0.496	0.208	-3.201	-2.876	-2.549			0:14:56	22.742	4.031	4.642	3.787	26.119		2.983	0.5	3.816	0.983	15.006	7.274		0:14:56	-15.07	-2.605	-12.017	-10.393			-4.016	-0.079	1.528	-1.146	-11.816	-3.733		0:14:56	-11.244	-2.605	-5.453	-32.182
0:14:57	-14.139	-8.353	-0.256	-1.741	-15.075		-4.192	0.382	0.957	-4.04	0.376	-1.827			0:14:57	24.754	3.249	5.371	4.284	34.093		3.984	0.27	1.204	0.804	7.628	7.611		0:14:57	-13.122	-2.716	-13.997	-6.625			-5.522	-0.221	1.177	-1.928	-9.124	-3.963		0:14:57	-11.768	-2.716	-4.482	-31.812
0:14:58	-15.017	-7.819	-1.932	-1.67	-21.526		-4.642	0.436	-0.743	-3.019	8.774	-0.965			0:14:58	30.473	3.45	5.419	4.152	40.992		7.371	0.546	-0.211	0.829	7.741	7.506		0:14:58	-15.174	-1.891	-12.403	-10.3			-4.952	-0.506	0.292	-1.063	-10.288	-5.458		0:14:58	-13.376	-1.891	-5.882	-31.158
0:14:59	-15.614	-9.847	-3.529	-1.848	-21.992		-4.241	0.329	-0.733	-3.041	-1.262	-4.484			0:14:59	25.327	5.316	6.236	3.369	48.608		5.055	1.006	2.268	0.77	4.394	5.496		0:14:59	-14.76	-2.127	-12.954	-10.561			-3.835	-1.309	3.101	-0.959	-11.776	-5.875		0:14:59	-10.304	-2.127	-3.705	-31.112
0:15:00	-15.071	-8.868	-4.447	-1.697	-21.34		-3.191	0.358	0.053	-3.783	6.017	1.778			0:15:00	23.342	4.79	6.18	3.441	33.343		4.313	0.165	1.658	1.033	4.169	5.597		0:15:00	-13.052	-3.109	-12.81	-12.396			-5.574	0.702	-0.041	-0.617	-9.928	-6.788		0:15:00	-10.76	-3.109	-3.746	-30.467
0:15:01	-13.455	-6.31	-3.29	-1.716	-22.936		-4.913	-0.025	-0.109	-3.839	-0.379	-1.728			0:15:01	23.429	3.576	5.19	4.423	44.632		3.861	0.503	0.343	0.788	2.611	2.32		0:15:01	-13.306	-3.184	-11.642	-11.136			-5.562	0.396	0.003	-0.833	-11.13	-6.939		0:15:01	-10.635	-3.184	-4.78	-31.766
0:15:02	-14.355	-6.603	-3.148	-1.855	-22.714		-4.158	0.143	0.548	-3.168	-3.32	-1.293			0:15:02	22.34	4.176	5.006	4.225	42.596		1.843	0.068	1.331	1.48	3.931	4.81		0:15:02	-14.357	-2.074	-13.663	-12.555			-5.873	-0.285	0.288	-1.162	-10.913	-5.509		0:15:02	-12.72	-2.074	-7.012	-30.633
0:15:03	-14.259	-8.512	-3.715	-1.824	-19.315		-4.949	0.26	-0.934	-3.139	-5.109	-4.769			0:15:03	29.965	4.683	5.445	4.147	44.206		2.496	0.614	0.914	1.307	4.311	3.519		0:15:03	-14.882	-4.27	-13.311	-12.127			-5.607	-0.584	0.486	-1.579	-10.99	-2.482		0:15:03	-9.219	-4.27	-5.258	-31.041
0:15:04	-15.016	-9.986	-3.937	-1.576	-22.663		-5.327	-0.227	-0.317	-3.326	-1.89	-2.85			0:15:04	30.12	6.138	5.404	4.533	40.928		2.764	0.482	2.956	1.216	3.759	2.156		0:15:04	-13.766	-3.419	-13.376	-13.377			-6.685	-1.5	-0.292	-1.518	-12.579	-3.098		0:15:04	-14.817	-3.419	-4.369	-32.259
0:15:05	-17.08	-9.565	-3.839	-1.733	-21.21		-4.232	0.285	-0.453	-4.049	-0.718	-4.453			0:15:05	36.302	4.175	8.422	4.73	42.826		4.569	0.605	1.287	1.29	4.212	3.617		0:15:05	-13.728	-2.332	-12.522	-15.168			-6.808	-2.069	-0.557	-1.496	-11.947	-2.667		0:15:05	-11.656	-2.332	-5.385	-30.98
0:15:06	-13.993	-10.931	-3.394	-1.991	-20.681		-4.766	0.239	0.559	-3.024	1.153	-4.002			0:15:06	34.176	5.29	7.628	4.541	31.655		4.179	0.384	2.801	1.249	4.397	1.378		0:15:06	-14.869	-2.47	-11.831	-13.219			-4.108	-0.902	0.851	-0.521	-11.403	-5.897		0:15:06	-11.667	-2.47	-5.293	-32.367
0:15:07	-14.278	-8.184	-3.03	-1.871	-18.67		-4.392	0.607	-0.308	-3.454	-4.608	-4.2			0:15:07	29.587	6.128	6.515	4.38	30.708		2.811	0.249	1.211	1.026	3.773	3.488		0:15:07	-13.35	-2.087	-13.068	-15.117			-6.105	-0.038	2.795	-1.158	-11.086	-6.194		0:15:07	-14.393	-2.087	-6.861	-31.707
0:15:08	-13.574	-8.849	-4.69	-2.087	-22.472		-4.963	-0.051	0.453	-3.131	-9.317	-7.546			0:15:08	33.059	2.929	6.715	4.213	27.465		3.957	0.087	2.602	1.013	4.123	11.707		0:15:08	-15.087	-2.947	-14.448	-12.35			-4.21	0.997	0.781	-0.521	-10.467	-6.164		0:15:08	-9.77	-2.947	-3.143	-31.246
0:15:09	-14.494	-7.352	-1.886	-2.052	-21.057		-4.266	0.157	-0.151	-3.581	-11.154	-3.989			0:15:09	27.396	1.018	6.104	4.418	37.039		3.328	-0.089	4.203	1.125	2.412	8.436		0:15:09	-15.693	-1.961	-13.398	-12.33			-5.399	-0.165	1.217	-0.437	-9.423	-5.76		0:15:09	-12.224	-1.961	-3.707	-30.624
0:15:10	-14.027	-6.944	-2.826	-1.815	-17.134		-4.411	0.144	1.149	-3.551	-12.228	-0.114			0:15:10	26.651	1.956	6.511	4.504	30.138		4.789	0.585	1.815	1.186	1.889	6.893		0:15:10	-13.449	-2.37	-11.798	-10.498			-5.172	-0.251	0.428	-1.326	-11.243	-7.78		0:15:10	-13.106	-2.37	-6.713	-32.62
0:15:11	-14.421	-7.172	-2.706	-1.783	-19.259		-5.353	0.364	0.493	-3.257	-13.789	-1.985			0:15:11	26.97	2.808	6.329	4.311	33.747		6.571	0.755	1.236	1.152	2.728	6.304		0:15:11	-13.603	-0.664	-12.414	-10.877			-4.655	0.316	-0.403	-1.773	-11.823	-3.005		0:15:11	-10.724	-0.664	-3.383	-30.367
0:15:12	-14.926	-8.33	-2.281	-1.716	-21.41		-5.888	0.189	0.677	-3.228	-14.108	-5.068			0:15:12	24.125	2.881	7.855	2.846	39.811		8.203	0.145	0.887	1.057	1.056	5.144		0:15:12	-13.42	-0.925	-12.28	-12.02			-6.113	1.069	1.677	-1.28	-8.045	-5.28		0:15:12	-9.555	-0.925	-3.411	-30.287
0:15:13	-15.562	-8.709	-3.223	-1.913	-21.133		-4.668	0.081	-0.598	-3.921	-10.122	-2.87			0:15:13	23.393	10.85	6.003	4.592	30.746		7.483	0.176	0.519	0.898	2.29	6.569		0:15:13	-13.411	-0.097	-14.384	-14.334			-5.204	-0.792	1.136	-1.443	-11.799	-3.578		0:15:13	-10.456	-0.097	-3.668	-31.136
0:15:14	-16.292	-9.203	-4.944	-1.949	-21.155		-5.258	0.454	-0.799	-3.663	-8.492	-6.659			0:15:14	35.989	18.254	6.654	3.884	34.848		6.152	-0.027	2.214	0.997	3.548	7.321		0:15:14	-15.183	-2.419	-11.434	-10.807			-6.087	0.801	1.074	-0.985	-11.039	-7.637		0:15:14	-11.249	-2.419	-5.383	-31.211
0:15:15	-15.578	-9.742	-2.7	-1.819	-22.139		-5.061	0.469	0.719	-2.715	-10.902	-1.879			0:15:15	33.133	12.634	6.032	3.102	40.405		6.553	0.257	2.017	0.63	4.359	5.495		0:15:15	-15.494	-3.973	-16	-14.764			-5.723	-0.869	-0.796	-1.724	-6.887	-5.249		0:15:15	-11.851	-3.973	-3.733	-30.714
0:15:16	-14.511	-8.08	-1.732	-1.85	-20.831		-4.358	0.257	0.069	-3.037	-12.873	-2.569			0:15:16	26.299	7.408	6.631	4.182	44.53		6.645	-0.394	0.57	0.95	4.915	12.229		0:15:16	-12.475	-2.577	-13.792	-9.394			-6.059	-0.196	-0.328	-1.806	-10.53	-4.895		0:15:16	-12.02	-2.577	-4.721	-31.456
0:15:17	-12.484	-10.212	-3.037	-1.889	-21.335		-4.318	0.357	-0.765	-3.006	-12.075	1.354			0:15:17	23.386	6.786	7.129	3.793	37.753		7.458	0.324	-0.426	1.257	3.062	8.399		0:15:17	-13.22	-2.53	-11.16	-10.117			-5.149	0.01	0.223	-0.134	-12.156	-4.187		0:15:17	-11.441	-2.53	-3.846	-32.846
0:15:18	-14.729	-11.082	-2.784	-1.857	-17.81		-4.497	0.37	-2.579	-3.073	-12.252	-6.066			0:15:18	21.068	6.284	7.981	4.198	38.637		8.582	0.651	0.992	1.072	2.167	8.044		0:15:18	-14.291	-3.63	-12.87	-8.016			-6.127	-0.196	1.289	-1.003	-10.582	-2.838		0:15:18	-11.863	-3.63	-2.946	-31.909
0:15:19	-13.409	-9.12	-2.241	-1.718	-12.696		-5.192	0.134	-0.233	-2.669	-13.952	-2.635			0:15:19	28.672	5.176	6.95	4.311	32.033		7.362	1.112	1.193	1.021	1.757	7.296		0:15:19	-13.712	-0.417	-11.579	-9.936			-5.928	-0.123	0.455	-1.64	-10.606	-6.469		0:15:19	-11.546	-0.417	-5.888	-30.714
0:15:20	-14.362	-8.781	-3.094	-1.836	-22.558		-5.062	0.169	-2.917	-3.352	-11.369	1.256			0:15:20	21.369	5.089	5.45	3.477	44.015		7.046	0.404	2.336	0.919	-1.132	9.705		0:15:20	-13.278	0.47	-11.929	-10.233			-4.123	-0.212	-0.923	-1.418	-11.535	-3.229		0:15:20	-10.463	0.47	-4.742	-33.423
0:15:21	-16.272	-8.28	-2.922	-1.815	-21.675		-5.036	0.347	-1.084	-2.32	-7.256	-3.71			0:15:21	22.292	1.353	5.784	4.138	44.521		6.897	0.725	2.656	1.136	10.488	12.748		0:15:21	-14.344	-2.066	-12.232	-9.195			-7.548	0.331	-0.006	-1.702	-13.853	-4.602		0:15:21	-12.544	-2.066	-5.342	-32.261
0:15:22	-15.389	-6.285	-3.285	-2.116	-21.54		-5.668	0.356	-1.221	-1.633	-8.476	-4.775			0:15:22	21.958	0.291	5.678	3.537	42.525		5.732	-0.031	-0.024	1.318	4.604	9.087		0:15:22	-14.425	-1.673	-12.073	-12.718			-4.193	1.035	-0.3	-1.274	-10.136	-5.617		0:15:22	-12.296	-1.673	-4.493	-29.983
0:15:23	-13.085	-3.722	-2.812	-2.095	-17.463		-4.541	0.883	0.405	-2.693	-9.714	1.576			0:15:23	23.585	-0.496	4.1	2.939	40.669		5.072	0.232	2.764	1.372	6.232	7.626		0:15:23	-13.939	-0.249	-12.706	-10.655			-5.724	-1.653	1.431	-1.576	-9.843	-3.554		0:15:23	-10.639	-0.249	-2.498	-31.948
0:15:24	-13.18	-7.11	-3.206	-2.077	-20.178		-4.412	0.822	-0.316	-2.793	-13.083	-6.191			0:15:24	29.902	0.994	3.992	4.096	39.051		4.33	0.297	0.728	0.891	4.422	3.633		0:15:24	-14.581	-2.575	-12.376	-13.209			-4.534	0.041	-0.023	-1.153	-8.902	-7.112		0:15:24	-13	-2.575	-6.666	-31.7
0:15:25	-15.626	-7.862	-2.331	-1.647	-17.271		-4.649	0.994	0.278	-2.909	-8.067	0.615			0:15:25	24.725	1.453	5.253	2.578	40.389		4.976	0.499	-0.278	1.335	11.354	7.268		0:15:25	-12.086	-2.583	-13.756	-9.704			-6.086	0.384	-0.278	-2.211	-8.049	-3.487		0:15:25	-11.277	-2.583	-5.536	-32.704
0:15:26	-13.599	-7.884	-4.124	-1.92	-21.385		-4.944	0.368	0.837	-2.535	-9.87	-4.535			0:15:26	24.608	3.836	6.861	4.998	35.676		5.794	-0.037	2.558	0.796	9.782	6.104		0:15:26	-13.159	-2.463	-12.479	-11.241			-6.678	-0.177	-0.682	-1.52	-8.087	-3.815		0:15:26	-10.568	-2.463	-4.327	-32.297
0:15:27	-15.424	-6.722	-3.966	-2.073	-24.148		-5.194	-0.133	0.696	-2.756	-12.96	-1.768			0:15:27	23.322	2.831	7.402	4.397	28.51		5.527	0.847	0.401	1.368	6.408	7.268		0:15:27	-13.905	-2.028	-12.849	-12.433			-6.694	-0.439	1.205	-0.321	-9.778	-5.816		0:15:27	-9.26	-2.028	-5.697	-30.072
0:15:28	-16.275	-8.16	-4.044	-1.991	-22.172		-4.391	-0.035	0.801	-3.156	-13.987	-2.868			0:15:28	32.946	2.129	7.636	3.819	29.858		8.887	0.442	1.866	1.282	5.838	3.718		0:15:28	-15.185	-3.982	-11.624	-12.495			-6.296	0.459	0.17	-1.69	-8.336	-2.249		0:15:28	-11.106	-3.982	-6.698	-31.494
0:15:29	-15.025	-9.935	-4.364	-1.894	-20.613		-5.134	0.682	-0.563	-3.209	-15.856	-1.821			0:15:29	33.224	4.053	6.12	3.299	31.98		6.761	0.502	2.031	1.317	7.948	5.057		0:15:29	-14.464	-4.035	-14.477	-8.572			-4.25	-1.565	-0.419	-1.985	-10.075	-3.807		0:15:29	-12.878	-4.035	-2.819	-30.849
0:15:30	-17.142	-10.407	-4.766	-1.752	-21.769		-4.994	0.34	-0.376	-3.346	-14.519	-4.517			0:15:30	29.677	4.188	6.378	4.183	34.632		6.133	1.14	2.622	0.899	9.136	4.621		0:15:30	-15.441	-4.959	-13.375	-7.438			-5.166	0.275	0.001	-0.632	-9.401	-1.355		0:15:30	-11.554	-4.959	-2.931	-28.987
0:15:31	-15.865	-10.083	-3.114	-1.742	-23.016		-5.996	0.672	-0.835	-3.752	-14.82	-1.484			0:15:31	27.413	1.119	8.319	3.305	37.009		5.366	0.97	-0.63	1.31	9.954	4.76		0:15:31	-13.105	-3.513	-11.762	-14.352			-6.274	0.089	-0.62	-1.606	-10.279	-5.972		0:15:31	-12.548	-3.513	-5.261	-31.581
0:15:32	-15.954	-10.328	-3.252	-1.832	-18.48		-5.477	-0.153	0.584	-3.687	-11.123	-5.595			0:15:32	23.292	1.664	7.077	3.785	43.26		4.336	0.714	3.053	0.813	10.909	5.478		0:15:32	-14.3	-4.226	-12.341	-10.95			-5.438	-0.232	1.045	-1.738	-12.434	-3.965		0:15:32	-11.721	-4.226	-4.891	-32.438
0:15:33	-18.333	-6.89	-4.671	-1.795	-16.9		-4.937	0.754	-0.516	-2.821	-13.801	-3.578			0:15:33	22.039	2.511	6.669	3.852	37.174		5.05	0.19	1.238	0.91	6.746	9.628		0:15:33	-14.472	-3.367	-13.649	-10.841			-6.05	-0.176	-0.176	-0.258	-12.469	-5.355		0:15:33	-11.86	-3.367	-5.515	-31.964
0:15:34	-16.332	-6.725	-5.038	-1.772	-18.524		-5.336	0.051	-0.103	-3.156	-15.947	-4.229			0:15:34	34.627	4.288	8.291	3.803	44.479		8.876	0.239	1.05	1.015	3.817	7.428		0:15:34	-13.947	-2.484	-13.988	-10.433			-5.718	-0.967	-0.109	-1.336	-11.987	-4.016		0:15:34	-12.152	-2.484	-5.852	-30.269
0:15:35	-17.615	-8.737	-3.661	-1.863	-19.646		-4.912	-0.116	-0.87	-3.387	-11.956	-1.999			0:15:35	29.648	3.777	8.573	2.989	38.023		9.139	0.355	1.755	1.096	5.056	5.726		0:15:35	-13.863	-2.877	-11.789	-11.01			-4.204	1.149	1.874	-1.101	-11.964	-4.185		0:15:35	-11.899	-2.877	-6.01	-32.339
0:15:36	-16.692	-9.667	-3.835	-1.603	-19.632		-5.216	0.471	-2.312	-3.401	-10.87	-5.614			0:15:36	24.345	2.507	8.166	3.694	35.861		6.942	0.415	2.298	0.874	5.993	5.089		0:15:36	-14.915	-2.382	-13.28	-10.302			-5.42	-0.117	-0.288	-0.57	-10.669	-2.654		0:15:36	-11.629	-2.382	-6.594	-30.243
0:15:37	-15.483	-9.14	-3.062	-1.968	-16.915		-4.257	0.219	-2.049	-3.373	-9.008	-2.812			0:15:37	32.114	2.118	6.854	3.236	39.982		6.362	-0.364	2.139	1.155	7.008	5.419		0:15:37	-14.289	-3.192	-12.149	-10.317			-6.448	1.135	-0.16	-0.886	-10.261	-5.3		0:15:37	-9.997	-3.192	-2.581	-32.104
0:15:38	-17.121	-10.439	-4.849	-2.029	-19.856		-3.953	0.685	-1.226	-3.603	-9.371	-4.277			0:15:38	28.748	5.011	5.515	3.737	49.538		7.074	-0.19	1.227	0.895	6.091	3.636		0:15:38	-13.758	-4.311	-12.942	-14.437			-4.593	-0.712	0.34	-0.702	-11.04	-6.942		0:15:38	-10.246	-4.311	-5.388	-32.176
0:15:39	-17.467	-8.999	-3.48	-2.025	-19.311		-4.229	0.615	-0.936	-4.211	-11.041	-1.531			0:15:39	31.897	4.43	5.032	4.865	47.33		5.518	0.065	0.755	1.124	7.044	3.367		0:15:39	-13.319	-1.486	-11.666	-11.921			-5.025	-0.564	0.289	-1.058	-13.359	-6.886		0:15:39	-12.452	-1.486	-5.719	-31.226
0:15:40	-15.438	-9.408	-4.868	-1.942	-21.084		-4.02	0.041	-1.595	-3.467	-12.977	-1.895			0:15:40	26.254	4.837	6.224	3.004	37.055		7.976	0.398	-0.114	1.038	7.614	5.424		0:15:40	-11.696	-3.202	-13.674	-13.402			-5.806	0.384	-0.169	-0.748	-9.196	-10.747		0:15:40	-12.54	-3.202	-5.737	-31.862
0:15:41	-15.766	-10.345	-5.492	-1.681	-23.11		-3.717	-0.082	-1.021	-3.009	-13.608	-0.317			0:15:41	26.96	5.166	7.815	2.481	47.536		6.751	0.435	0.375	0.965	6.432	6.203		0:15:41	-13.169	-2.693	-12.965	-13.929			-5.959	0.88	2.552	-0.628	-10.261	-4.49		0:15:41	-9.172	-2.693	-4.527	-31.445
0:15:42	-16.419	-10.882	-4.674	-1.87	-20.01		-3.883	0.551	0.768	-2.555	-13.43	-3.202			0:15:42	27.139	4.623	8.289	3.544	46.484		6.074	-0.084	-1.127	1.379	5.953	5.849		0:15:42	-14.074	-2.227	-10.009	-10.623			-4.916	-0.549	0.567	-0.178	-11.864	-5.428		0:15:42	-10.355	-2.227	-5.166	-32.3
0:15:43	-17.2	-9.178	-2.678	-1.954	-21.283		-3.48	0.546	-1.116	-2.695	-10.283	-6.001			0:15:43	30.495	4.895	7.712	4.181	52.125		4.846	-0.054	2.011	1.055	7.747	8.902		0:15:43	-13.181	-3.229	-13.832	-12.637			-5.761	-0.456	0.279	-1.253	-11.563	-3.462		0:15:43	-7.853	-3.229	-5.307	-31.575
0:15:44	-15.981	-8.105	-4.325	-1.859	-23.885		-3.105	0.652	0.26	-2.944	-10.971	-0.291			0:15:44	27.136	2.526	6.173	4.525	49.453		5.736	1.232	0.067	1.102	12.449	3.514		0:15:44	-13.3	-4.576	-13.233	-13.704			-5.853	0.03	-0.265	-1.185	-11.333	-7.699		0:15:44	-13.564	-4.576	-5.83	-31.18
0:15:45	-16.937	-8.305	-4.163	-1.966	-22.634		-3.41	0.43	-1.571	-2.746	-10.234	-3.691			0:15:45	25.74	4.348	5.474	4.332	43.06		6.038	0.04	-0.598	1.135	10.617	6.037		0:15:45	-13.437	-3.132	-14.259	-14.187			-6.256	-0.253	-0.628	-1.073	-12.092	-4.274		0:15:45	-13.398	-3.132	-3.64	-31.71
0:15:46	-16.555	-7.55	-4.008	-1.88	-16.966		-3.649	-0.978	-0.683	-2.636	-13.272	-5.347			0:15:46	24.737	5.475	5.748	4.085	46.345		5.151	0.838	1.684	1.154	9.415	8.862		0:15:46	-12.533	-2.174	-11.726	-12.484			-5.784	-0.407	0.079	-0.314	-11.253	-6.275		0:15:46	-11.487	-2.174	-4.395	-31.959
0:15:47	-16.435	-7.494	-3.558	-2.005	-18.423		-4.102	0.283	-1.538	-2.543	-14.035	-2.5			0:15:47	25.204	2.765	5.026	3.496	47.694		4.795	0.557	1.572	1.099	10.277	7.422		0:15:47	-12.833	-2.193	-11.631	-13.565			-5.208	0.428	0.587	-1.437	-11.179	-2.415		0:15:47	-9.319	-2.193	-4.305	-31.889
0:15:48	-15.021	-9.717	-3.589	-2.061	-20.888		-4.001	-0.327	-2.119	-3.024	-12.005	-4.717			0:15:48	31.023	4.366	5.459	3.416	46.819		4.759	0.071	1.025	1.329	7.872	8.458		0:15:48	-13.002	0.25	-13.981	-14.487			-5.012	-0.517	0.625	-1.934	-11.687	-5.851		0:15:48	-10.977	0.25	-5.724	-28.73
0:15:49	-14.477	-9.545	-3.266	-2.096	-16.423		-4.513	-0.404	-1.896	-2.827	-14.12	0.198			0:15:49	28.176	7.365	4.468	3.201	41.254		6.055	-0.037	0.934	0.991	6.778	6.799		0:15:49	-13.705	-2.316	-13.909	-12.094			-3.896	0.704	1.105	-2.254	-9.534	-5.609		0:15:49	-11.365	-2.316	-2.49	-29.833
0:15:50	-14.652	-8.613	-2.899	-2.014	-24.282		-5.018	-0.016	-2.08	-3.304	-10.07	-0.87			0:15:50	27.668	6.767	6.963	3.763	37.096		7.444	-0.021	-1.357	1.406	10.991	5.051		0:15:50	-13.268	-2.481	-14.412	-11.799			-4.933	-0.289	-0.146	-1.616	-8.275	-8.831		0:15:50	-13.908	-2.481	-5.266	-31.548
0:15:51	-14.217	-9.874	-3.218	-2.066	-21.028		-5.158	-0.083	-1.597	-2.335	-8.031	-3.534			0:15:51	24.917	6.343	4.65	4.068	39.433		6.763	0.549	0.905	1.131	5.965	6.401		0:15:51	-13.061	-3.416	-13.569	-10.914			-5.602	-0.563	-0.801	-1.989	-10.32	-4.435		0:15:51	-11.038	-3.416	-3.667	-32.859
0:15:52	-13.271	-10.194	-4.807	-1.983	-18.433		-5.598	-0.447	-2.642	-2.709	-9.727	0.941			0:15:52	20.729	2.078	4.492	2.663	34.304		5.482	0.81	1.069	0.829	8.964	8.162		0:15:52	-13.5	-3.302	-11.914	-16.665			-5.154	0.657	0.478	-1.539	-11.61	-2.601		0:15:52	-11.082	-3.302	-4.257	-33.868
0:15:53	-14.769	-9.563	-4.605	-1.947	-24.978		-5.232	0.022	-1.686	-2.966	-10.663	-2.799			0:15:53	23.256	4.069	5.878	3.639	37.599		6.043	-0.122	1.563	1.063	7.562	9.221		0:15:53	-14.874	-2.936	-13.342	-12.843			-5.466	0.775	1.065	-0.403	-8.479	-5.351		0:15:53	-10.105	-2.936	-5.068	-31.461
0:15:54	-14.985	-10.107	-3.878	-2.178	-23.353		-5.069	-0.699	-1.329	-3.081	-13.892	-2.065			0:15:54	23.978	2.177	5.13	3.351	36.16		7.322	0.557	2.241	0.554	11.229	8.561		0:15:54	-14.966	-4.919	-13.691	-16.884			-4.128	0.421	2.658	-1.131	-10.751	-3.689		0:15:54	-10.011	-4.919	-4.946	-32.221
0:15:55	-15.315	-9.256	-4.563	-1.962	-19.817		-6.262	-0.121	-0.429	-3.011	-15.049	-1.565			0:15:55	21.555	2.795	5.158	4.1	32.422		6.328	0.286	1.325	0.936	9.699	7.842		0:15:55	-14.396	-2.38	-12.473	-13.625			-2.963	-0.975	1.254	-0.653	-11.073	-6.687		0:15:55	-10.419	-2.38	-4.475	-31.608
0:15:56	-15.714	-7.966	-2.604	-2.287	-23.585		-5.085	0.083	-0.048	-2.454	-11.87	-1.828			0:15:56	20.286	5.528	5.131	4.74	28.795		5.471	0.665	1.602	0.988	4.992	5.542		0:15:56	-12.929	-2.661	-13.172	-13.536			-6.609	0.674	1.69	-1.866	-7.293	-5.462		0:15:56	-13.081	-2.661	-5.094	-32.838
0:15:57	-16.386	-9.305	-4.108	-2.027	-21.813		-4.761	0.441	-2.163	-2.426	-8.621	-1.041			0:15:57	18.558	7.135	5.106	5.488	30.557		4.05	0.611	2.399	1.139	4.442	7.281		0:15:57	-15.616	-1.7	-12.198	-12.519			-5.248	-0.206	2.03	-1.21	-12.086	-3.392		0:15:57	-10.591	-1.7	-4.853	-33.342
0:15:58	-17.082	-9.393	-2.893	-1.955	-20.025		-4.845	-0.218	-0.996	-3.112	-11.161	-1.774			0:15:58	20.473	6.182	5.281	3.681	38.855		2.255	0.234	1.945	0.671	5	6.059		0:15:58	-15.634	-2.667	-13.625	-8.884			-5.548	-0.098	0.076	-0.516	-12.194	-6.992		0:15:58	-10.485	-2.667	-5.961	-32.252
0:15:59	-16.253	-8.677	-2.664	-1.859	-21.055		-4.859	-0.063	-2.082	-3.235	-9.842	-3.665			0:15:59	28.932	4.977	4.31	3.848	36.994		3.983	0.585	2.857	0.487	11.232	8.54		0:15:59	-14.086	-3.168	-13.825	-13.467			-4.457	0.952	0.188	-1.254	-10.185	-5.05		0:15:59	-11.99	-3.168	-5.202	-31.067
0:16:00	-16.535	-9.05	-3.876	-2.019	-22.197		-5.295	0.161	-2.336	-2.461	-9.692	-4.274			0:16:00	23.18	6.096	4.129	3.84	39.283		4.465	0.478	3.108	1.159	12.005	6.861		0:16:00	-13.652	-1.162	-12.744	-11.058			-3.68	0.31	0.949	-1.435	-8.498	-4.78		0:16:00	-14.028	-1.162	-4.801	-32.174
0:16:01	-14.136	-7.92	-5.222	-2.061	-22.712		-5.196	-0.631	-1.853	-2.717	-9.565	-3.239			0:16:01	24.624	3.069	5.42	3.857	33.963		5.603	0.458	1.461	1.278	8.363	5.389		0:16:01	-15.098	-2.034	-13.927	-12.522			-4.494	-0.55	-0.507	-1.274	-12.239	-6.966		0:16:01	-8.819	-2.034	-5.353	-31.986
0:16:02	-16.563	-7.637	-4.302	-1.925	-16.35		-4.52	0.236	-1.881	-2.408	-8.396	-1.461			0:16:02	21.207	1.466	4.827	4.755	32.945		5.059	0.41	1.47	0.788	11.367	5.573		0:16:02	-13.364	-3.069	-15.638	-12.448			-5.808	0.196	0.337	-0.923	-9.689	-7.848		0:16:02	-9.938	-3.069	-5.021	-30.979
0:16:03	-13.734	-8.265	-3.879	-1.754	-21.392		-4.484	-0.26	-1.209	-2.195	-11.219	-6.259			0:16:03	17.291	1.851	3.84	3.121	41.11		4.988	0.083	-1.808	0.644	9.791	9.673		0:16:03	-14.592	-2.589	-13.951	-12.033			-6.435	0.386	0.534	-1.356	-9.348	-7.479		0:16:03	-9.957	-2.589	-3.91	-31.861
0:16:04	-13.169	-5.321	-4.09	-2.045	-20.868		-3.528	-0.346	-2	-2.881	-12.661	-4.001			0:16:04	22.886	4.308	5.686	4.534	38.704		3.384	0.112	-0.604	1.068	6.13	8.422		0:16:04	-14.101	-2.925	-13.336	-13.199			-6.109	-0.279	3.122	-0.614	-9.125	-8.033		0:16:04	-9.52	-2.925	-1.545	-31.262
0:16:05	-13.725	-7.071	-4.546	-1.818	-24.879		-5.345	-0.304	-1.357	-2.283	-8.035	-3.966			0:16:05	24.547	3.733	5.84	4.796	33.946		4.29	0.461	3.141	1.101	4.471	6.141		0:16:05	-16.653	-2.706	-14.262	-12.382			-5.471	-0.284	-0.839	-1.262	-7.668	-5.551		0:16:05	-10.593	-2.706	-4.313	-32.585
0:16:06	-14.933	-7.451	-4.678	-1.899	-24.987		-4.413	-0.631	-1.741	-2.691	-11.154	-0.447			0:16:06	26.666	5.209	6.417	5.211	35.66		4.381	0.172	1.109	1.099	12.218	8.503		0:16:06	-13.882	-1.085	-15.518	-11.165			-6.119	0.73	0.63	-1.305	-11.11	-5.172		0:16:06	-10.329	-1.085	-4.876	-32.128
0:16:07	-15.883	-8.746	-4.03	-1.942	-23.099		-4.161	-0.594	0.083	-2.944	-10.581	-4.702			0:16:07	31.438	8.024	4.858	4.006	27.321		3.663	0.046	1.345	1.187	8.814	8.19		0:16:07	-12.835	-3.027	-13.377	-11.753			-5.741	-0.297	2.222	-0.81	-10.869	-6.045		0:16:07	-8.789	-3.027	-4.681	-32.405
0:16:08	-16.72	-8.597	-5.379	-1.913	-21.747		-5.231	-0.32	0.087	-2.854	-10.274	-2.666			0:16:08	31.625	4.081	4.877	4.027	43.663		4.469	0.032	1.795	0.819	5.581	5.073		0:16:08	-14.513	-1.578	-12.959	-13.963			-4.933	0.866	-0.021	-1.181	-9.392	-4.286		0:16:08	-10.702	-1.578	-4.358	-32.417
0:16:09	-16.001	-9.093	-4.272	-2.019	-23.77		-5.596	-0.418	-0.763	-3.274	-12.428	-2.558			0:16:09	28.687	4.423	4.521	3.953	39.11		5.73	0.333	1.352	1.079	4.226	5.759		0:16:09	-15.539	-0.995	-14.516	-12.703			-6.093	0.21	0.223	-0.346	-9.884	-3.391		0:16:09	-11.766	-0.995	-5.037	-31.974
0:16:10	-18.15	-9.615	-5.269	-2.065	-22.266		-5.142	0.094	-1.042	-2.694	-9.04	-1.175			0:16:10	30.905	4.09	5.343	3.4	46.083		8.489	0.473	0.717	1.261	2.605	7.481		0:16:10	-15.104	-3.399	-12.037	-12.734			-5.843	-0.838	2.391	-1.773	-8.85	-3.868		0:16:10	-9.802	-3.399	-3.655	-29.12
0:16:11	-16.449	-7.471	-5.54	-2.147	-22.178		-3.95	-0.049	-2.22	-2.139	-9.923	-3.088			0:16:11	31.436	4.854	6.61	4.73	40.833		7.945	1.112	1.552	1.276	6.59	6.903		0:16:11	-15.335	-0.98	-13.792	-11.234			-6.422	-0.781	1.244	-2.152	-8.845	-6.643		0:16:11	-10.358	-0.98	-7.293	-31.414
0:16:12	-16.168	-7.726	-5.05	-2.119	-18.744		-4.329	0.677	-2.32	-2.327	-8.606	-3.481			0:16:12	25.931	5.791	5.732	3.55	33.904		7.171	0.704	0.379	1.021	5.097	6.685		0:16:12	-13.634	0.122	-14.135	-12.652			-5.415	-1.199	2.799	-2.419	-12.705	-3.779		0:16:12	-10.829	0.122	-4.869	-32.593
0:16:13	-14.78	-6.987	-5.661	-1.794	-19.051		-3.919	0.227	-1.256	-2.422	-8.076	-3.876			0:16:13	23.342	2.665	3.693	3.653	33.562		5.892	-0.04	2.013	1.143	3.025	5.497		0:16:13	-13.621	-1.309	-13.119	-11.572			-4.309	0.789	0.102	-1.988	-10.891	-4.69		0:16:13	-12.813	-1.309	-3.278	-32.57
0:16:14	-15.789	-5.476	-3.708	-1.937	-19.101		-4.346	0.144	-1.769	-2.698	-4.535	-2.691			0:16:14	26.912	5.884	5.491	3.663	43.021		5.849	0.835	1.729	1.263	-1.214	5.135		0:16:14	-13.537	-1.078	-11.852	-11.988			-5.47	-1.209	0.967	-2.273	-11.193	-4.556		0:16:14	-11.837	-1.078	-5.467	-32.711
0:16:15	-12.748	-6.504	-3.699	-1.934	-17.107		-5.141	0.45	-1.647	-2.265	3.437	-1.568			0:16:15	22.779	5.693	7.213	3.838	47.652		4.589	0.56	-0.264	0.941	1.236	9.394		0:16:15	-14.765	-3.033	-12.171	-11.896			-6.747	1.357	2.051	-2.609	-9.201	-4.919		0:16:15	-13.102	-3.033	-4.357	-32.091
0:16:16	-11.034	-7.858	-4.049	-1.94	-17.542		-5.393	0.209	-0.247	-2.144	-5.447	-4.343			0:16:16	20.212	4.468	8.473	4.278	36.258		4.947	0.436	0.8	1.226	6.236	6.596		0:16:16	-12.803	-2.15	-13.109	-10.739			-4.437	-0.74	1.357	-2.294	-8.852	-3.434		0:16:16	-9.646	-2.15	-3.213	-32.683
0:16:17	-11.103	-8.586	-3.575	-2.114	-14.719		-5.508	0.364	-1.576	-1.913	-8.26	-3.383			0:16:17	19.959	3.764	9.95	4.105	37.707		5.473	0.519	3.186	1.071	5.946	3.922		0:16:17	-13.789	-4.667	-12.348	-13.562			-5.357	-0.103	-0.619	-1.352	-12.304	-2.069		0:16:17	-13.897	-4.667	-4.394	-31.235
0:16:18	-11.929	-9.073	-3.805	-2.075	-15.027		-4.725	0.218	-0.887	-2.343	-9.957	-3.866			0:16:18	27.294	3.253	11.003	4.182	37.888		5.844	0.485	1.337	0.849	5.908	4.772		0:16:18	-13.98	-2.666	-14.709	-12.548			-5.686	0.218	1.021	-1.601	-8.171	-3.911		0:16:18	-8.353	-2.666	-4.116	-30.355
0:16:19	-14.318	-9.372	-3.964	-1.983	-15.305		-4.728	-0.129	0.146	-2.168	-9.634	-3.714			0:16:19	26.52	3.57	10.824	5.094	30.45		3.67	0.425	2.359	0.996	5.806	4.53		0:16:19	-14.14	-3.475	-11.449	-11.067			-3.125	1.807	-1.693	-0.053	-9.854	-6.498		0:16:19	-10.507	-3.475	-4.033	-30.461
0:16:20	-15.249	-7.717	-2.85	-2.074	-18.545		-3.196	-0.191	-1.397	-1.942	-8.939	-3.692			0:16:20	26.342	4.394	10.247	3.552	32.804		2.357	-0.131	2.905	0.964	3.293	5.685		0:16:20	-14.241	-2.836	-13.779	-8.368			-5.296	0.211	0.653	-2.262	-10.972	-3.386		0:16:20	-10.035	-2.836	-4.577	-31.898
0:16:21	-13.777	-10.321	-3.736	-1.976	-20.21		-4.963	0.008	-1.653	-1.857	-9.831	-4.965			0:16:21	21.395	3.395	10.084	5.041	45.282		2.797	0.271	0.755	0.939	7.07	7.277		0:16:21	-15.812	-2.617	-11.467	-10.985			-5.938	0.107	0.583	-1.659	-7.977	-5.119		0:16:21	-10.45	-2.617	-6.797	-29.536
0:16:22	-14.257	-10.237	-4.547	-2.169	-21.799		-4.796	0.094	-2.832	-2.955	-9.963	-1.064			0:16:22	20.758	12.231	10.6	3.019	46.158		3.727	-0.239	2.257	1.507	4.474	6.199		0:16:22	-15.649	-2.637	-11.686	-13.418			-4.878	-0.22	0.268	-0.775	-9.978	-5.807		0:16:22	-8.293	-2.637	-5.258	-31.884
0:16:23	-15.832	-8.136	-3.577	-2.107	-22.038		-5.821	-0.675	-0.541	-2.128	-8.613	-3.303			0:16:23	19.266	8.478	11.609	4.115	43.197		3.998	-0.088	1.53	1.462	6.315	7.088		0:16:23	-14.86	-2.46	-11.371	-10.349			-6.216	0.277	0.235	-1.967	-10.994	-3.704		0:16:23	-8.226	-2.46	-4.901	-32.069
0:16:24	-13.741	-6.271	-3.665	-2.112	-20.378		-4.428	-0.549	-1.489	-2.62	-12.461	-1.936			0:16:24	19.415	4.203	16.062	3.485	47.624		3.139	0.284	0.468	1.176	20.359	9.447		0:16:24	-13.55	-4.035	-12.884	-12.155			-6.148	-0.309	0.212	-1.556	-10.925	-7.687		0:16:24	-10.229	-4.035	-4.309	-31.503
0:16:25	-13.258	-5.367	-3.529	-1.969	-18.437		-4.916	-0.501	-2.15	-2.56	-10.498	-4.614			0:16:25	16.951	1.524	12.036	1.745	49.47		4.274	0.23	1.715	0.618	9.787	8.367		0:16:25	-13.874	-3.572	-12.058	-12.973			-6.153	0.213	1.602	-0.486	-11.245	-6.261		0:16:25	-11.126	-3.572	-4.107	-32.101
0:16:26	-14.041	-4.8	-4.379	-2.165	-23.378		-5.285	-0.197	-0.644	-0.95	-4.997	-2.282			0:16:26	16.753	4.092	10.745	3.56	39.968		3.457	-0.57	1.192	1.2	6.234	10.166		0:16:26	-14.639	-2.589	-11.062	-11.81			-4.865	-0.504	-0.036	-2.079	-9.822	-6.622		0:16:26	-12.381	-2.589	-3.979	-32.481
0:16:27	-12.469	-7.442	-4.969	-1.789	-23.917		-5.525	-0.481	-1.57	-1.182	-7.256	-4.927			0:16:27	13.883	4.412	11.632	4.012	37.121		3.038	0.575	0.427	1.603	5.427	9.475		0:16:27	-13.542	-2.43	-13.377	-12.812			-4.922	-0.224	2.458	-0.714	-10.227	-6.609		0:16:27	-13.698	-2.43	-4.245	-31.698
0:16:28	-14.72	-9.59	-4.065	-2.103	-23.281		-4.546	-0.568	-2.736	-2.953	-9.775	-7.098			0:16:28	17.188	3.795	10.813	3.311	42.903		4.678	0.605	0.577	1.325	4.889	10.595		0:16:28	-11.78	-2.739	-12.573	-13.905			-4.464	-0.119	0.265	-1.634	-11.019	-2.839		0:16:28	-10.588	-2.739	-3.181	-30.94
0:16:29	-13.135	-9.092	-3.885	-2.061	-24.929		-4.561	-0.371	-0.95	-1.622	-11.754	-4.426			0:16:29	21.52	9.047	12.612	3.748	45.531		4.408	0.564	1.291	1.076	7.141	9.123		0:16:29	-12.945	-3.63	-10.558	-11.474			-5.342	0.957	0.621	-2.043	-9.615	-6.169		0:16:29	-8.06	-3.63	-3.338	-30.768
0:16:30	-15.54	-4.232	-5.097	-2.142	-23.546		-4.949	-0.073	-2.119	-2.42	-11.032	-1.594			0:16:30	21.254	9.195	12.326	4.51	43.507		4.298	1.014	0.418	1.425	16.195	6.475		0:16:30	-14.171	-3.434	-12.322	-12.447			-5.392	-0.011	1.074	-0.882	-8.407	-3.651		0:16:30	-10.21	-3.434	-1.829	-30.471
0:16:31	-13.281	-3.685	-6.083	-2.194	-23.643		-5.212	-0.134	-0.995	-2.209	-10.238	-3.403			0:16:31	17.355	3.91	11.176	4.775	41.635		3.282	0.095	-0.1	1.012	17.836	9.697		0:16:31	-14.532	-3.255	-11.439	-14.598			-4.782	-1.145	-0.354	-1.501	-10.976	-6.442		0:16:31	-9.068	-3.255	-7.875	-29.999
0:16:32	-11.353	-5.934	-5.272	-1.874	-22.379		-4.561	-0.689	0.395	-2.01	-12.088	-1.26			0:16:32	24.449	4.837	9.779	4.47	37.832		3.838	-0.038	1.786	1.18	14.738	5.013		0:16:32	-12.643	-1.464	-13.628	-15.683			-5.213	0.41	-0.041	-1.072	-10.849	-4.781		0:16:32	-13.826	-1.464	-4.378	-30.619
0:16:33	-12.5	-3.205	-3.496	-2.034	-20.444		-5.717	-0.969	-0.816	-2.679	-11.505	-4.616			0:16:33	19.833	4.374	7.243	3.861	39.264		4.082	0.419	0.934	1.049	7.57	6.166		0:16:33	-12.166	-1.034	-13.611	-11.721			-4.902	-0.538	-0.036	-1.453	-8.759	-4.843		0:16:33	-14.167	-1.034	-4.94	-32.866
0:16:34	-14.253	-5.356	-5.37	-2.167	-25.31		-5.014	-0.45	-1.411	-2.826	-10.091	-5.345			0:16:34	17.111	5.365	5.891	3.436	35.354		4.56	0.768	-0.447	0.93	3.409	6.576		0:16:34	-12.967	-1.712	-13.636	-7.691			-4.702	0.226	0.795	-1.58	-9.571	-6.746		0:16:34	-8.489	-1.712	-4.348	-31.609
0:16:35	-14.369	-5.133	-2.98	-2.014	-23.592		-5.488	-0.993	-3.918	-2.581	-8.209	-1.679			0:16:35	16.089	6.84	5.438	3.301	36.895		5.097	0.271	1.756	1.283	13.684	5.91		0:16:35	-14.905	-0.755	-13.001	-10.734			-5.939	0.256	0.264	-2.043	-10.165	-7.074		0:16:35	-11.186	-0.755	-3.235	-30.604
0:16:36	-12.804	-6.356	-4.354	-2.271	-20.74		-5.324	-0.532	-2.01	-3.009	-11.203	-4.046			0:16:36	17.104	5.759	7.157	3.989	43.984		4.442	-0.339	0.776	1.09	11.864	8.142		0:16:36	-13.008	-1.864	-12.75	-10.493			-5.96	0.574	0.787	-1.032	-10.414	-5.639		0:16:36	-10.405	-1.864	-2.443	-30.457
0:16:37	-11.67	-8.32	-5.033	-2.069	-23.777		-2.132	-0.283	-1.638	-2.243	-7.668	-2.52			0:16:37	20.714	6.45	6.874	3.862	40.56		6.585	0.308	-1.311	0.988	7.936	7.517		0:16:37	-13.173	-0.791	-13.956	-11.573			-5.856	-0.026	1.082	-0.59	-9.609	-2.525		0:16:37	-10.518	-0.791	-5.576	-33.265
0:16:38	-12.647	-7.904	-4.461	-2.208	-20.214		-2.947	-0.509	-1.822	-2.381	-7.27	-4.48			0:16:38	18.364	2.586	6.699	3.916	43.259		6	0.244	2.049	1.344	4.345	7.534		0:16:38	-12.84	-0.707	-13.752	-6.739			-5.51	-1.049	-0.086	-1.858	-9.54	-3.432		0:16:38	-11.759	-0.707	-4.995	-31.663
0:16:39	-12.681	-9.035	-3.785	-2.207	-23.698		-2.581	-0.859	-0.514	-2.87	-8.16	-1.311			0:16:39	18.216	9.652	7.366	5.101	40.573		6.076	0.481	-0.481	1.438	4.351	7.334		0:16:39	-13.543	-0.868	-12.399	-13.584			-6.086	0.153	0.636	-1.268	-11.202	-3.241		0:16:39	-12.054	-0.868	-4.053	-32.914
0:16:40	-13.944	-9.797	-3.993	-1.914	-25.551		-1.888	-1.04	-1.783	-2.768	-10.097	-1.097			0:16:40	18.198	7.523	6.949	3.788	37.307		5.366	-0.191	0.945	1.078	7.724	8.393		0:16:40	-14.37	-2.137	-13.058	-14.46			-3.87	1.055	1.344	-1.871	-8.277	-8.232		0:16:40	-12.199	-2.137	-5.056	-33.082
0:16:41	-13.642	-9.007	-5.071	-1.97	-22.356		-3.878	-0.905	-1.142	-3.088	-6.658	-1.93			0:16:41	16.985	9.119	6.843	4.277	37.642		3.762	0.25	3.378	0.858	4.745	7.06		0:16:41	-14.192	-1.3	-12.237	-12.208			-4.983	0.672	0.896	-1.194	-8.572	-2.258		0:16:41	-11.366	-1.3	-4.211	-33.895
0:16:42	-15.514	-8.029	-2.44	-2.064	-20.222		-4.039	-0.56	-0.898	-2.322	-9.251	-5.674			0:16:42	18.785	5.327	5.85	4.187	30.559		4.117	0.319	1.194	0.873	4.34	7.945		0:16:42	-13.457	-1.47	-13.469	-13.843			-4.284	0.753	0.534	-1.875	-9.91	-5.954		0:16:42	-10.585	-1.47	-5.893	-31.583
0:16:43	-15.836	-6.127	-4.214	-1.926	-22.71		-3.397	-0.501	-1.444	-2.52	-10.588	-3.271			0:16:43	18.537	4.62	6.365	3.713	44.541		4.926	0.054	1.677	0.422	3.892	8.453		0:16:43	-12.182	-1.209	-13.107	-12.999			-3.965	-0.637	0.769	-2.12	-10.892	-5.897		0:16:43	-11.521	-1.209	-3.586	-32.148
0:16:44	-15.13	-7.706	-4.754	-2.079	-23.574		-4.603	-0.445	-1.812	-2.578	-0.743	-4.424			0:16:44	22.86	5.286	4.973	4.97	44.109		5.38	0.436	1.809	1.186	4.503	6.983		0:16:44	-12.295	-1.816	-11.784	-15.043			-5.016	0.694	-0.18	-1.015	-8.858	-7.126		0:16:44	-11.765	-1.816	-4.107	-31.86
0:16:45	-15.803	-9.816	-4.036	-2.106	-26.412		-5.029	-0.105	0.572	-2.396	-6.647	-5.408			0:16:45	22.635	9.829	6.825	4.943	41.45		6.246	-0.223	1.329	1.216	5.758	5.759		0:16:45	-13.211	-1.989	-12.371	-12.86			-6.684	0.251	0.646	-1.789	-10.056	-4.349		0:16:45	-10.425	-1.989	-2.393	-31.549
0:16:46	-15.3	-8.566	-3.938	-2.048	-20.886		-4.272	0.23	0.082	-2.784	-8.365	-0.932			0:16:46	21.935	7.402	4.678	4.742	30.222		4.011	0.547	1.183	1.062	5.514	6.016		0:16:46	-13.48	-0.807	-11.156	-11.692			-5.623	-0.12	0.713	-1.305	-8.791	-5.555		0:16:46	-10.861	-0.807	-3.724	-29.983
0:16:47	-14.538	-9.484	-3.878	-2.221	-22.164		-4.854	-0.018	-1.059	-2.383	5.576	-4.871			0:16:47	22.24	6.294	4.764	2.829	25.44		3.499	1.019	2.058	1.149	4.405	6.27		0:16:47	-12.708	-1.323	-12.98	-12.505			-6.152	0.348	0.367	-1.909	-7.834	-4.297		0:16:47	-10.829	-1.323	-2.065	-31.539
0:16:48	-14.574	-8.628	-3.829	-2.117	-21.458		-4.505	-0.115	0.507	-2.389	1.786	-7.338			0:16:48	23.449	4.977	3.752	3.384	29.209		3.115	0.801	1.106	0.993	3.5	8.987		0:16:48	-12.849	-1.624	-13.059	-13.109			-5.459	-1.386	1.537	-2.1	-9.423	-4.555		0:16:48	-10.993	-1.624	-4.255	-31.713
0:16:49	-13.684	-6.31	-3.452	-1.931	-23.981		-3.109	-0.014	-0.116	-2.716	-3.94	-4.236			0:16:49	20.976	6.723	4.252	4.095	27.632		2.3	-0.21	0.981	1.03	4.459	6.583		0:16:49	-9.859	-1.128	-10.867	-12.803			-6.015	0.117	0.366	-0.815	-8.865	-4.284		0:16:49	-10.328	-1.128	-5.05	-32.211
0:16:50	-14.691	-5.843	-4.514	-1.988	-23.221		-4.585	0.056	0.233	-2.042	-6.566	0.816			0:16:50	18.909	6.331	4.211	4.267	33.502		2.506	0.893	1.997	1.301	3.838	6.354		0:16:50	-12.36	-1.317	-11.351	-3.537			-6.072	0.674	-0.597	-2.405	-8.134	-5.775		0:16:50	-10.619	-1.317	-5.86	-29.461
0:16:51	-18.105	-7.177	-3.624	-1.976	-17.628		-5.258	0.036	0.314	-3.083	-6.672	-5.435			0:16:51	18.269	11.713	4.348	5.139	28.505		3.918	0.038	1.275	1.083	9.044	4.605		0:16:51	-11.839	-3.093	-13.795	-3.833			-5.243	1.102	-1.087	-1.875	-10.288	-5.442		0:16:51	-10.219	-3.093	-4.295	-29.766
0:16:52	-16.264	-5.952	-3.343	-2.091	-20.224		-6.162	0.341	-0.179	-2.325	-7.546	-4.524			0:16:52	22.081	7.367	5.801	5.666	37.72		2.881	0.987	2.304	0.786	6.296	4.167		0:16:52	-13.922	-1.938	-10.734	-6.122			-5.82	-0.19	-0.398	-2.916	-9.919	-1.566		0:16:52	-10.248	-1.938	-3.132	-30.785
0:16:53	-16.1	-8.43	-4.889	-1.906	-20.244		-5.19	0.056	-0.973	-2.244	-5.35	-3.007			0:16:53	23.742	7.273	5.517	4.063	36.316		3.412	0.681	0.901	1.236	3.56	5.402		0:16:53	-13.622	-1.091	-13.177	-6.115			-4.406	-1.027	1.523	-1.758	-10.551	-1.716		0:16:53	-10.142	-1.091	-5.991	-31.354
0:16:54	-14.812	-9.074	-4.109	-1.753	-21.064		-3.365	0.557	0.318	-2.457	-9.607	-3.548			0:16:54	26.623	4.785	5.317	4.757	40.534		2.663	0.097	2.675	0.969	1.446	8.085		0:16:54	-11.401	-3.683	-10.519	-11.905			-5.855	-0.503	0.45	-0.55	-11.705	-5.769		0:16:54	-9.069	-3.683	-6.268	-31.928
0:16:55	-16.229	-6.434	-3.782	-1.879	-20.785		-2.997	-0.442	-0.056	-2.591	-8.887	-4.909			0:16:55	22.809	3.849	6.064	4.107	33.32		2.834	0.724	1.133	1.244	4.412	10.168		0:16:55	-13.009	-2.725	-11.279	-11.616			-5.284	-0.795	-0.285	-2.889	-9.14	-5.571		0:16:55	-10.48	-2.725	-6.433	-31.47
0:16:56	-13.008	-7.353	-4.51	-1.871	-21.49		-4.22	-1.396	-0.226	-1.769	-3.635	-3.917			0:16:56	26.371	8.755	5.154	4.129	29.332		2.523	0.346	2.983	1.314	7.635	8.11		0:16:56	-14.271	-2.027	-11.982	-10.315			-4.95	0.543	1.504	-2.041	-7.874	-4.038		0:16:56	-7.659	-2.027	-3.899	-30.602
0:16:57	-13.175	-9.295	-2.838	-2.233	-22.927		-3.583	-0.349	-0.564	-2.037	2.636	-4.759			0:16:57	23.457	4.116	4.735	2.849	37.596		2.516	0.018	1.264	0.762	12.019	6.155		0:16:57	-15.194	-3.229	-12.187	-10.349			-5.984	-0.163	0.266	-1.232	-9.672	-6.026		0:16:57	-11.455	-3.229	-6.209	-32.372
0:16:58	-14.736	-9.483	-2.845	-2.043	-23.006		-4.01	-0.504	-0.251	-2.547	19.314	-5.281			0:16:58	19.911	3.753	4.005	3.251	36.444		2.362	0.176	2.415	1.09	7.396	8.632		0:16:58	-13.652	-1.719	-10.945	-11.728			-6.902	0.079	-1.184	-1.955	-9.66	-3.327		0:16:58	-12.818	-1.719	-4.774	-30.087
0:16:59	-15.185	-7.586	-5.257	-1.948	-21.801		-3.399	-0.41	0.195	-2.683	8.971	-4.844			0:16:59	21.33	5.447	3.997	5.322	31.074		1.986	0.036	1.622	1.006	3.941	7.487		0:16:59	-12.799	-0.843	-10.989	-10.79			-3.827	-0.717	0.842	-2.076	-10.156	-5.617		0:16:59	-8.8	-0.843	-3.398	-32.27
0:17:00	-12.595	-8.19	-3.913	-1.689	-23.665		-2.066	-0.601	-0.629	-2.307	-2.565	-1.842			0:17:00	23.39	4.648	5.826	4.55	29.7		2.466	0.634	2.116	0.709	2.239	7.19		0:17:00	-12.753	-1.243	-9.368	-12.67			-5.424	0.132	2.157	-1.446	-7.602	-4.371		0:17:00	-10.639	-1.243	-5.059	-31.625
0:17:01	-12.776	-4.815	-4.173	-2.024	-19.875		-3.086	-0.247	0.738	-2.563	-2.464	-4.437			0:17:01	19.84	3.44	5.703	5.739	33.243		2.905	0.733	0.456	1.153	2.842	8.204		0:17:01	-14.987	-1.588	-11.37	-11.208			-4.57	0.261	1.362	-1.334	-10.347	-3.572		0:17:01	-13.925	-1.588	-1.77	-32.333
0:17:02	-14.038	-4.177	-3.772	-1.873	-24.295		-3.2	-0.421	0.235	-2.887	-6.142	-3.046			0:17:02	19.338	1.575	6.96	5.212	33.709		4.076	0.487	1.915	1.216	2.994	7.602		0:17:02	-12.846	-0.513	-11.142	-11.4			-6.165	-0.814	0.362	-1.2	-9.666	-3.916		0:17:02	-12.621	-0.513	-3.946	-30.246
0:17:03	-16.009	-3.91	-3.729	-1.89	-20.44		-2.074	-0.299	0.708	-2.547	-9.027	-3.845			0:17:03	18.556	3.127	6.777	7.343	28.408		3.984	-0.264	2.524	0.823	0.351	9.919		0:17:03	-13.436	-1.147	-12.098	-13.222			-4.671	0.188	0.5	-0.537	-11.714	-0.098		0:17:03	-9.47	-1.147	-4.204	-31.32
0:17:04	-13.009	-6.761	-4.005	-2.078	-21.331		-3.227	-0.37	0.171	-1.246	-6.364	-8.316			0:17:04	18.554	2.053	6.675	5.514	26.876		4.13	-0.259	2.134	0.931	7.477	7.042		0:17:04	-13.328	-2.612	-9.73	-14.67			-5.747	-0.319	0.544	-0.51	-10.031	-5.921		0:17:04	-11.471	-2.612	-5.826	-30.151
0:17:05	-15.241	-7.981	-5.12	-2.006	-24.308		-1.924	-0.159	0.299	-1.648	-3.249	-4.309			0:17:05	16.39	2.455	6.584	5.013	27.68		5.696	-0.134	0.764	1.043	8.785	3.738		0:17:05	-14.301	-3.254	-12.088	-11.1			-5.094	0.059	-0.543	-3.107	-7.419	-4.677		0:17:05	-10.9	-3.254	-5.069	-30.773
0:17:06	-15.23	-8.358	-2.988	-1.954	-20.281		-1.509	-0.682	-1.019	-1.546	9.176	-3.013			0:17:06	15.067	2.733	6.946	4.33	38.834		5.336	0.182	2.29	1.308	9.978	9.015		0:17:06	-12.993	-1.789	-10.836	-16.319			-6.79	-0.427	-0.178	-1.388	-12.938	-3.306		0:17:06	-10.432	-1.789	-5.259	-29.411
0:17:07	-17.272	-6.411	-5.385	-1.911	-16.686		-1.085	-0.435	0.007	-2.246	3.718	-3.63			0:17:07	16.332	1.885	10.035	4.464	34.657		6.943	0.851	2.078	1.545	9.349	9.643		0:17:07	-13.317	-1.901	-12.857	-12.009			-4.457	-0.191	-0.424	-0.39	-10.826	-7.717		0:17:07	-12.239	-1.901	-1.986	-30.372
0:17:08	-17.034	-3.506	-4.395	-1.915	-19.513		-0.924	-0.513	0.846	-2.48	2.97	-3.112			0:17:08	17.021	1.485	7.891	3.433	45.193		7.265	0.225	0.593	0.642	6.997	9.628		0:17:08	-14.719	-3.292	-11.303	-14.989			-3.647	-0.567	0.462	-1.652	-12.45	-4.006		0:17:08	-8.557	-3.292	-4.4	-32.113
0:17:09	-15.88	-5.355	-4.418	-2.253	-21.349		-1.856	-0.197	0.558	-2.741	-2.436	0.346			0:17:09	15.884	4.409	6.683	3.234	43.387		6.173	0.408	-0.547	0.869	7.011	9.484		0:17:09	-14.915	-5.096	-13.095	-13.57			-3.911	-1.451	-0.832	-0.45	-12.045	-4.049		0:17:09	-11.454	-5.096	-7.27	-32.078
0:17:10	-15.785	-6.144	-4.298	-2.071	-21.109		-1.586	-0.45	0.991	-2.932	-7.32	-4.917			0:17:10	17.546	5.539	5.101	4.889	37.094		4.913	0.12	1.645	1.111	6.314	12.96		0:17:10	-13.212	-3.001	-10.356	-13.945			-4.944	1.126	0.792	-2.271	-13.413	-4.452		0:17:10	-11.826	-3.001	-4.017	-30.538
0:17:11	-12.349	-5.453	-3.849	-2.085	-23.925		-2.915	-0.795	-0.497	-2.67	-8.923	-4.023			0:17:11	15.557	4.198	5.231	4.517	36.902		4.091	0.731	0.882	1.027	5.797	9.811		0:17:11	-10.911	-2.537	-10.485	-14.682			-4.978	1.83	2.522	-0.113	-11.971	-5.587		0:17:11	-11.445	-2.537	-3.875	-30.266
0:17:12	-12.231	-7.741	-3.339	-2.034	-22.916		-4.004	-0.612	0.064	-2.649	-11.322	-2.274			0:17:12	15.01	1.894	5.246	4.02	46.501		4.847	1.208	2.251	0.741	6.911	12.426		0:17:12	-11.564	-1.239	-12.737	-15.601			-3.885	-1.134	1.121	-3.083	-11.319	-7.852		0:17:12	-13.204	-1.239	-2.093	-32.328
0:17:13	-14.493	-8.176	-3.868	-1.888	-21.417		-4.792	-1.309	0.67	-2.336	-14.192	-2.951			0:17:13	17.225	0.135	3.719	3.568	44.31		4.812	0.802	0.993	0.973	6.016	11.482		0:17:13	-12.722	-4.43	-11.898	-12.898			-5.648	-0.569	0.303	-2.924	-7.881	-4.58		0:17:13	-12.284	-4.43	-2.808	-31.338
0:17:14	-15.012	-8.665	-3.187	-1.795	-22.137		-4.265	-1.108	-0.181	-2.617	-10.77	-5.207			0:17:14	25.559	4.429	4.216	4.347	44.017		4.841	0.734	-0.881	0.766	20.723	11.002		0:17:14	-11.046	-4.626	-10.988	-14.325			-6.383	-0.49	0.368	-0.888	-10.775	-8.247		0:17:14	-10.481	-4.626	-3.689	-31.642
0:17:15	-15.301	-10.94	-4.027	-2.229	-20.023		-4.393	-1.8	-0.088	-2.141	-9.118	-0.328			0:17:15	27.031	4.813	4.439	3.979	41.279		3.808	0.517	0.813	1.076	10.782	9.049		0:17:15	-14.214	-2.16	-11.806	-16.223			-5.085	0.707	-0.435	-0.358	-7.953	-3.361		0:17:15	-8.915	-2.16	-3.213	-33.083
0:17:16	-15.333	-10.423	-3.245	-2.201	-22.104		-3.378	-0.224	0.259	-2.223	-9.347	-0.589			0:17:16	23.579	3.029	5.139	3.265	37.163		4.669	0.851	-0.814	0.86	8.131	7.007		0:17:16	-14.454	-3.281	-11.405	-13.049			-5.528	-0.138	0.378	-2.091	-11.72	-4.321		0:17:16	-10.053	-3.281	-5.796	-31.846
0:17:17	-15.258	-9.037	-3.028	-2.208	-20.734		-3.352	-0.516	0.096	-1.879	-11.216	-2.343			0:17:17	21.686	5.545	5.315	4.869	30.846		3.504	0.653	1.91	0.833	4.452	11.464		0:17:17	-13.564	-2.873	-11.004	-13.505			-4.798	-1.932	-0.111	-2.052	-13.774	-4.779		0:17:17	-10.196	-2.873	-5.356	-32.588
0:17:18	-14.482	-8.513	-2.93	-2.276	-21.843		-4.736	-0.763	1.556	-2.21	-1.492	-4.236			0:17:18	21.37	6.516	4.753	4.28	31.097		4.289	0.898	1.485	0.889	4.347	9.477		0:17:18	-10.379	-5.14	-11.406	-12.718			-5.908	-0.286	1.206	-1.516	-12.04	-6.599		0:17:18	-8.022	-5.14	-2.65	-31.717
0:17:19	-12.994	-8.521	-2.841	-2.226	-20.443		-4.111	-0.72	-0.334	-2.142	-7.761	-4.429			0:17:19	20.521	10.568	5.537	4.093	27.898		4.545	0.036	-1.601	1.348	6.694	7.916		0:17:19	-11.153	-4.631	-11.62	-14.276			-4.955	-0.231	0.552	-0.994	-9.475	-7.506		0:17:19	-10.677	-4.631	-5.629	-31.376
0:17:20	-13.834	-7.072	-3.512	-2.19	-14.442		-2.685	-0.36	0.384	-1.808	-10.23	-3.025			0:17:20	23.138	3.941	5.532	5.026	24.423		4.562	0.472	-0.052	1.235	2.947	5.993		0:17:20	-10.471	-3.878	-12.12	-13.197			-5.932	1.057	-0.254	-1.637	-11.986	-3.292		0:17:20	-10.446	-3.878	-3.543	-31.261
0:17:21	-15.018	-8.511	-3.406	-2.208	-17.173		-2.68	-0.13	1.073	-2.421	-5.309	-3.843			0:17:21	20.96	6.827	6.086	5.875	26.81		7.458	1.531	-1.259	1.07	9.748	9.245		0:17:21	-12.29	-3.161	-11.061	-12.538			-5.777	0.143	-0.723	-2.093	-10.738	-4.804		0:17:21	-11.873	-3.161	-5.657	-31.282
0:17:22	-13.756	-8.973	-2.989	-2.213	-16.705		-4.107	-0.728	-0.435	-3.289	-6.015	-4.974			0:17:22	17.517	5.123	5.363	5.305	42.295		7.048	0.438	1.944	1.122	3.449	9.473		0:17:22	-13.566	-4.733	-12.13	-13.175			-4.063	1.382	0.171	-0.848	-7.947	-6.743		0:17:22	-11.803	-4.733	-1.783	-29.241
0:17:23	-14.469	-9.494	-2.134	-2.167	-10.965		-4.54	-0.196	-0.786	-2.341	-10.217	-3.866			0:17:23	18.302	7.444	4.634	3.319	39.716		7.355	0.531	0.501	0.856	2.733	6.643		0:17:23	-12.755	-4.66	-9.779	-16.97			-3.446	0.213	1.331	-1.429	-9.003	-7.677		0:17:23	-11.292	-4.66	-4.177	-30.672
0:17:24	-14.4	-9.585	-3.017	-2.219	-15.491		-3.477	-0.621	0.973	-2.92	-8.845	-5.863			0:17:24	17.379	6.708	6.403	3.638	23.944		9.506	0.527	0.057	1.252	5.848	6.928		0:17:24	-11.416	-1.752	-11.567	-14.531			-5.095	0.868	-0.059	-1.899	-9.18	-5.206		0:17:24	-11.959	-1.752	-4.809	-31.449
0:17:25	-15.386	-7.811	-4.703	-2.056	-17.168		-4.39	-0.113	0.854	-1.944	-10.011	-2.357			0:17:25	14.849	2.64	7.126	3.578	29.767		8.388	0.517	2.257	0.857	6.822	7.898		0:17:25	-11.352	-1.991	-10.529	-13.251			-5.504	0.081	-0.48	-1.378	-10.638	-2.034		0:17:25	-11.35	-1.991	-6.073	-31.647
0:17:26	-15.262	-5.058	-3.45	-2.022	-19.299		-4.099	-0.52	0.864	-1.911	-10.834	-3.264			0:17:26	16.12	0.142	6.648	4.885	26.728		8.914	0.23	1.675	0.756	4.328	6.354		0:17:26	-13.664	-2.636	-10.981	-11.829			-5.455	-0.292	-0.631	-2.403	-10.87	-3.092		0:17:26	-12.488	-2.636	-5.074	-30.012
0:17:27	-15.382	-4.691	-3.829	-2.092	-18.156		-3.993	-0.414	0.347	-1.833	-10.965	-1.826			0:17:27	16.239	0.745	4.861	5.492	32.277		10.138	0.307	1.745	1.147	6.806	6.898		0:17:27	-13.074	-3.272	-13.034	-15.257			-5.194	-0.988	0.735	-2.097	-9.711	-4.252		0:17:27	-9.927	-3.272	-3.509	-29.709
0:17:28	-15.843	-6.358	-4.956	-2.023	-17.665		-3.803	-0.719	0.156	-2.282	-10.658	-3.189			0:17:28	20.76	1.627	5.088	4.716	33.962		6.143	0.946	0.355	1.309	8.897	5.395		0:17:28	-15.215	-3.574	-10.992	-14.211			-5.034	0.549	0.714	-1.898	-13.084	-8.396		0:17:28	-13.69	-3.574	-3.001	-29.578
0:17:29	-14.089	-6.083	-3.393	-2.109	-11.733		-3.539	-0.824	0.491	-3.074	-8.377	-3.136			0:17:29	22.296	1.991	5.423	4.974	30.835		5.462	0.673	-2.357	0.828	5.642	6.742		0:17:29	-13.264	-2.747	-10.438	-17.542			-6.397	0.832	3.101	-1.317	-9.298	0.02		0:17:29	-13.001	-2.747	-3.701	-30.741
0:17:30	-15.689	-7.727	-3.74	-2.086	-17.337		-3.989	-0.149	-0.398	-3.346	-3.943	-5.319			0:17:30	21.8	3.74	6.985	4.53	30.662		4.739	0.286	-0.435	0.637	4.847	8.004		0:17:30	-13.583	-4.542	-11.404	-13.937			-6.833	-0.307	1.339	-2.014	-10.169	-7.71		0:17:30	-11.569	-4.542	-2.925	-31.038
0:17:31	-13.225	-9.209	-4.272	-2.212	-16.745		-4.115	-0.916	0.336	-2.956	-7.595	-6.019			0:17:31	21.777	5.438	6.517	3.607	34.106		7.3	0.104	1.894	1.319	9.469	6.22		0:17:31	-15.196	-3.639	-11.405	-14.533			-5.489	0.268	-0.851	-2.254	-9.602	-3.193		0:17:31	-10.993	-3.639	-1.207	-30.954
0:17:32	-15.622	-9.376	-3.628	-2.081	-17.788		-2.533	-0.541	-0.136	-3.163	-9.378	-4.933			0:17:32	17.309	9.219	5.142	5.145	33.598		10.447	0.538	0.902	1.227	7.324	3.5		0:17:32	-13.52	-4.411	-11.213	-14.514			-3.975	0.088	0.969	-1.941	-10.596	-3.325		0:17:32	-11.097	-4.411	-5.118	-30.709
0:17:33	-13.625	-8.13	-3.952	-2.006	-19.117		-4.918	-0.042	1.139	-3.116	-9.69	-6.51			0:17:33	23.639	4.715	6.348	2.811	32.72		7.581	-0.367	0.546	1.61	2.695	4.38		0:17:33	-13.76	-2.831	-11.101	-15.237			-6.335	1.427	1.844	-1.132	-7.285	-1.786		0:17:33	-9.489	-2.831	-5.452	-30.775
0:17:34	-14.109	-10.087	-5.208	-2.263	-22.328		-4.846	-0.799	0.125	-3.15	-12.232	-4.123			0:17:34	21.38	3.432	5.942	3.331	27.817		7.276	0.146	0.613	1.278	1.851	6.565		0:17:34	-12.343	-3.754	-13.03	-13.357			-4.897	0.505	1.525	-1.013	-8.189	-5.827		0:17:34	-13.428	-3.754	-2.864	-31.093
0:17:35	-13.936	-8.244	-4.954	-2.147	-21.382		-4.258	0.054	1	-2.29	-15.074	-8.345			0:17:35	17.303	6.801	5.798	2.898	34.198		6.452	0.302	-0.947	1.192	1.039	6.848		0:17:35	-14.005	-5.725	-12.458	-13.039			-4.938	-0.272	-0.474	-0.959	-8.448	-6.604		0:17:35	-12.134	-5.725	-6.532	-30.198
0:17:36	-12.534	-4.719	-4.396	-2.144	-17.174		-3.929	-0.839	0.227	-3.693	-15.793	-0.478			0:17:36	24.474	6.929	4.989	3.561	30.063		5.218	0.165	1.106	0.63	4.461	6.554		0:17:36	-14.609	-4.557	-11.436	-12.771			-5.232	-0.219	1.008	-0.529	-9.663	-3.99		0:17:36	-10.735	-4.557	-3.653	-31.031
0:17:37	-10.037	-7.607	-4.108	-2.256	-16.003		-5.082	-0.529	-0.634	-3.843	-16.18	-1.544			0:17:37	20.522	5.348	7.637	3.662	29.032		5.054	0.953	0.272	1.073	2.597	7.046		0:17:37	-14.891	-1.578	-9.888	-15.853			-3.698	-0.749	1.015	-1.525	-9.713	-5.946		0:17:37	-10.374	-1.578	-1.954	-28.474
0:17:38	-12.824	-7.513	-4.14	-2.284	-23.077		-5.043	-0.829	0.234	-2.776	-15.298	-4.147			0:17:38	18.502	3.525	8.185	3.496	29.458		5.699	0.608	1.16	1.426	2.359	6.433		0:17:38	-13.751	-1.944	-10.912	-16.908			-4.716	-1.178	0.347	-1.686	-8.288	-2.277		0:17:38	-12.996	-1.944	-2.847	-31.05
0:17:39	-15.558	-7.524	-2.08	-2.325	-20.166		-5.966	-0.292	1.121	-3.214	-15.512	-4.175			0:17:39	16.642	4.549	7.174	4.154	32.451		4.308	0.908	0.041	1.228	0.306	5.161		0:17:39	-14.315	-2.24	-11.282	-16.746			-3.882	0.546	-0.556	-2.295	-10.486	-2.707		0:17:39	-12.867	-2.24	-5.622	-31.364
0:17:40	-16.03	-6.875	-3.882	-2.472	-19.687		-4.569	-0.749	1.772	-2.688	-11.161	-0.329			0:17:40	16.29	5.029	5.917	3.379	34.972		4.408	-0.523	0.483	1.133	3.127	8.385		0:17:40	-13.31	-3.655	-10.553	-12.286			-5.634	-0.627	-0.115	-0.685	-9.39	-3.768		0:17:40	-10.624	-3.655	-5.154	-32.339
0:17:41	-15.824	-8.643	-2.983	-2.047	-19.031		-5.028	-0.235	0.46	-3.259	-9.106	-3.019			0:17:41	16.775	4.158	5.751	3.901	34.945		4.48	0.377	0.961	0.774	2.523	8.099		0:17:41	-15.686	-3.107	-12.742	-13.013			-3.163	-0.991	0.119	-0.169	-9.591	-3.963		0:17:41	-10.608	-3.107	-5.957	-31.218
0:17:42	-16.846	-9.025	-2.819	-2.441	-18.997		-4.252	0.304	0.397	-2.928	-10.665	-2.638			0:17:42	16.359	3.633	4.619	3.878	28.998		5.86	0.169	1.68	0.862	6.783	4.537		0:17:42	-12.957	-1.052	-12.144	-12.399			-5.099	-0.851	1.411	-0.797	-10.795	-7.052		0:17:42	-10.354	-1.052	-4.094	-31.206
0:17:43	-15.679	-8.016	-3.842	-1.908	-18.361		-4.583	-0.329	-0.913	-3.586	-9.934	-9.152			0:17:43	22.014	2.881	6.543	4.027	30.43		9.226	-0.125	1.751	1.228	3.207	10.012		0:17:43	-13.929	-1.233	-11.379	-14.906			-4.032	1.068	-1.495	-0.948	-10.19	-5.732		0:17:43	-12.215	-1.233	-4.018	-32.513
0:17:44	-12.844	-8.399	-4.005	-2.088	-22.569		-3.89	0.003	-0.882	-3.316	-11.688	-3.91			0:17:44	19.597	4.228	8.559	4.951	42.791		9.017	0.476	2.99	1.172	4.387	9.606		0:17:44	-12.531	0.076	-11.111	-11.645			-3.507	-0.559	0.454	-2.429	-10.077	-5.896		0:17:44	-10.38	0.076	-5.735	-32.284
0:17:45	-11.302	-9.349	-2.348	-2.109	-23.223		-3.803	-0.266	-1.499	-4.112	-12.013	-3.617			0:17:45	21.328	3.777	6.617	4.867	40.734		8.572	0.272	2.568	1.086	6.572	12.61		0:17:45	-13.301	-2.264	-12.438	-10.392			-6.448	-0.067	0.562	-2.013	-9.668	-2.035		0:17:45	-11.192	-2.264	-4.35	-31.906
0:17:46	-13.905	-9.916	-4.26	-1.885	-23.005		-3.484	-1.013	0.039	-2.689	-10.142	-3.186			0:17:46	19.461	3.874	6.644	3.569	39.4		7.591	0.576	1.108	0.735	8.58	8.695		0:17:46	-12.916	-2.076	-11.214	-11.356			-6.527	0.87	0.183	-0.408	-10.477	-3.783		0:17:46	-9.695	-2.076	-3.379	-30.816
0:17:47	-12.762	-8.237	-2.736	-2.215	-19.325		-3.282	0.035	-0.816	-2.863	-12.193	-3.652			0:17:47	19.69	2.59	5.035	5.624	33.269		10.688	0.874	3.366	0.869	1.88	4.787		0:17:47	-15.718	-3.352	-11.683	-16.19			-4.721	-0.444	1.468	-1.252	-11.201	-2.725		0:17:47	-11.107	-3.352	-4.418	-30.801
0:17:48	-13.861	-9.37	-3.07	-2.096	-19.469		-4.172	-0.423	-0.116	-2.593	-8.75	-4.123			0:17:48	18.72	4.179	5.791	4.892	38.071		12.362	0.543	0.769	0.803	9.12	5.183		0:17:48	-13.973	-2.447	-11.104	-12.424			-6.223	-1.306	0.889	-0.353	-7.174	-1.301		0:17:48	-9.295	-2.447	-5.506	-29.886
0:17:49	-15.605	-9.739	-3.14	-1.885	-19.685		-3.98	-0.656	-0.007	-3.086	-6.775	-3.441			0:17:49	21.722	5.95	5.841	4.653	32.242		9.175	0.644	0.569	1.48	5.343	6.783		0:17:49	-14.176	-1.614	-11.765	-11.758			-6.047	0.758	0.856	-0.91	-10.499	-4.006		0:17:49	-11.543	-1.614	-4.249	-33.264
0:17:50	-15.548	-10.031	-2.095	-1.927	-24.514		-4.763	-0.627	0.774	-3.247	0.577	-0.326			0:17:50	24.53	7.447	4.906	5.015	23.47		6.914	0.012	1.759	1.026	5.097	8.802		0:17:50	-14.167	-1.717	-9.45	-12.912			-3.751	-1.412	0.859	-2.706	-9.236	-6.237		0:17:50	-10.557	-1.717	-3.196	-31.063
0:17:51	-15.679	-10.533	-3.562	-1.882	-17.421		-3.567	-0.46	-0.192	-3.396	-3.311	-2.496			0:17:51	20.562	11.698	5.202	4.485	25.999		5.624	0.167	-0.4	1.044	4.68	7.382		0:17:51	-16.48	-0.954	-10.697	-16.567			-5.705	-1.308	0.138	-1.149	-7.875	-0.254		0:17:51	-8.781	-0.954	-2.808	-31.556
0:17:52	-16.351	-8.959	-2.179	-2.101	-17.137		-5.301	-0.408	-0.073	-3.619	-5.984	0.783			0:17:52	15.242	5.129	6.283	4.277	24.837		7.138	-0.055	1.943	1.245	7.807	7.925		0:17:52	-13.46	-1.957	-11.088	-13.065			-4.318	-0.866	0.621	-2.054	-10.894	-4.517		0:17:52	-10.837	-1.957	-2.839	-30.647
0:17:53	-15.26	-8.59	-3.428	-2.186	-23.303		-3.633	-0.5	-0.817	-3.156	-11.332	-2.912			0:17:53	12.791	8.683	7.305	2.954	30.013		7.699	0.511	2.075	1.016	2.28	7.412		0:17:53	-15.081	-0.689	-11.156	-9.352			-4.088	-0.109	1.476	-1.614	-10.502	-4.912		0:17:53	-12.133	-0.689	-4.542	-32.307
0:17:54	-16.863	-10.323	-4.305	-2.296	-25.839		-4.953	-1.133	0.071	-2.78	-3.11	-3.446			0:17:54	12.927	10.495	5.519	3.429	35.851		8.505	0.539	0.246	1.089	1.01	8.26		0:17:54	-13.902	-1.667	-11.698	-11.068			-4.09	-1.158	-0.117	-2.254	-13.702	-6.867		0:17:54	-12.446	-1.667	-4.428	-30.625
0:17:55	-16.775	-9.392	-2.187	-2.314	-24.003		-5.24	-0.197	-1.193	-2.91	-4.827	-6.222			0:17:55	16.988	5.149	4.836	5.46	34.188		5.993	0.571	0.667	0.908	4.326	7.313		0:17:55	-13.573	-3.678	-11.254	-11.778			-5.795	-0.495	1.176	-2.212	-9.998	-5.049		0:17:55	-7.642	-3.678	-1.804	-30.393
0:17:56	-15.362	-7.59	-3.732	-1.953	-21.29		-6.202	0.165	0.541	-2.974	-1.268	-2.567			0:17:56	18.179	5.884	4.558	4.415	31.92		4.381	0.757	-0.434	1.584	5.63	4.618		0:17:56	-14.907	-3.423	-12.797	-14.767			-5.345	-0.25	1.57	-1.543	-10.191	-5.34		0:17:56	-11.147	-3.423	-4.413	-31.579
0:17:57	-17.053	-6.851	-1.295	-2.114	-20.644		-6.501	0.253	-0.702	-3.101	-3.975	-3.647			0:17:57	17.756	5.731	5.185	4.393	32.265		4.317	0.574	-0.557	1.238	0.914	8.371		0:17:57	-13.971	-5.319	-11.258	-17.581			-5.042	-0.715	-0.117	-2.686	-11.016	-7.175		0:17:57	-12.152	-5.319	-3.18	-30.02
0:17:58	-16.963	-9.947	-2.474	-2.115	-23.464		-5.092	-0.471	-1.198	-2.818	-7.391	-5.957			0:17:58	18.034	2.502	6.551	4.723	32.474		4.532	1.078	-0.113	0.795	4.202	10.747		0:17:58	-12.199	-3.298	-11.238	-16.462			-4.971	-1.322	0.219	-1.484	-13.306	-5.905		0:17:58	-10.744	-3.298	-3.462	-32.804
0:17:59	-16.219	-6.712	-1.915	-2.031	-22.712		-5.791	0.157	-0.762	-2.626	-10.896	-4.398			0:17:59	17.509	1.226	6.22	4.813	34.167		4.554	0.066	-0.892	1.228	3.721	6.768		0:17:59	-13.196	-3.948	-10.227	-12.5			-6.01	0.248	-0.09	-0.035	-10.048	-5.984		0:17:59	-11.991	-3.948	-1.74	-30.914
0:18:00	-14.966	-8.988	-3.412	-2.154	-23.391		-5.347	0.076	-1.482	-3.098	-12.305	-2.659			0:18:00	16.44	13.713	6.132	6.07	26.983		5.56	0.456	-0.429	1.122	1.396	8.129		0:18:00	-14.23	-1.861	-9.601	-14.505			-6.733	0.155	-1.134	-1.431	-10.301	-6.118		0:18:00	-12.311	-1.861	-4.101	-32.827
0:18:01	-15.468	-9.938	-3.505	-1.944	-18.33		-5.106	-0.344	-0.574	-3.091	-8.715	-3.878			0:18:01	17.287	7.686	6.072	5.553	31.799		5.554	0.738	0.005	0.995	-0.696	4.541		0:18:01	-12.157	-1.538	-10.853	-14.756			-4.478	-0.564	-0.583	-1.411	-8.713	-2.952		0:18:01	-12.721	-1.538	-4.442	-31.499
0:18:02	-14.719	-9.704	-3.496	-2.252	-22.975		-5.228	0.304	-1.186	-2.567	-6.094	-1.491			0:18:02	15.114	3.855	5.255	5.303	30.734		7.743	0.706	-0.543	1.271	-1.592	8.118		0:18:02	-13.983	-2.501	-11.878	-16.628			-5.117	-0.396	-0.31	-2.02	-6.333	-4.283		0:18:02	-11.149	-2.501	-2.468	-30.66
0:18:03	-13.323	-9.057	-2.669	-2.027	-22.224		-5.519	-0.69	0.084	-3.048	-7.214	-4.13			0:18:03	17.289	5.445	4.932	4.737	27.067		7.907	0.568	0.159	0.924	-0.213	8.568		0:18:03	-14.468	-1.232	-11.875	-12.423			-6.429	0.064	-0.486	-0.521	-6.716	-3.448		0:18:03	-11.338	-1.232	-5.173	-30.864
0:18:04	-13.948	-9.819	-3.138	-2.013	-18.468		-5.781	-0.226	-0.621	-2.524	-1.105	-1.517			0:18:04	15.442	2.819	5.753	5.287	24.935		5.642	0.468	-0.467	1.182	7.399	7.024		0:18:04	-14.463	-1.02	-12.431	-13.234			-4.162	-1.516	1.148	-1.139	-9.496	-5.668		0:18:04	-11.166	-1.02	-5.367	-31.242
0:18:05	-16.144	-9.603	-3.61	-2.337	-22.948		-4.742	0.095	-0.263	-1.843	-0.967	-3.516			0:18:05	19.682	2.926	5.448	6.013	32.25		5.422	0.417	0.798	1.349	6.394	8.96		0:18:05	-12.065	-4.184	-11.211	-14.799			-5.567	-0.403	0.641	-2.114	-7.57	-2.766		0:18:05	-11.722	-4.184	-2.044	-30.572
0:18:06	-14.52	-8.712	-3.838	-2.385	-9.572		-5.907	-0.213	-0.834	-2.579	-3.145	-2.455			0:18:06	19.819	8.548	5.722	5.352	31.112		6.309	0.92	1.757	1.21	9.422	10.723		0:18:06	-12.691	0.053	-11.606	-12.62			-7.205	-0.198	-1.439	-1.276	-9.102	-4.441		0:18:06	-10.941	0.053	-2.507	-29.066
0:18:07	-15.213	-10.473	-4.777	-2.418	-16.886		-5.596	-0.428	-0.363	-2.203	6.169	-5.701			0:18:07	24.005	9.755	5.888	4.621	39.485		6.097	0.017	-1.644	1.048	11.376	7.862		0:18:07	-15.179	-0.802	-12.327	-14.274			-4.794	-0.35	1.519	-1.536	-7.437	-3.835		0:18:07	-10.658	-0.802	-3.141	-30.012
0:18:08	-14.604	-8.796	-3.359	-2.282	-15.447		-5.254	-0.608	-0.303	-3.031	-1.608	-2.993			0:18:08	19.857	6.443	6.319	4.661	30.606		5.083	0.955	0.744	1.173	6.415	9.785		0:18:08	-13.663	-0.092	-13.555	-12.631			-5.172	-0.38	0.016	-2.074	-9.845	-6.807		0:18:08	-9.165	-0.092	-3.335	-30.213
0:18:09	-14.029	-8.202	-4.098	-2.198	-15.494		-5.894	-0.184	-0.093	-3.958	-2.583	-2.772			0:18:09	20.577	2.956	7.52	4.753	36.164		3.593	0.55	1.025	1.639	7.24	5.194		0:18:09	-13.945	-0.101	-13.227	-14.662			-4.633	0.46	0.676	-0.462	-9.474	-1.827		0:18:09	-11.219	-0.101	-4.31	-31.673
0:18:10	-14.972	-9.23	-3.496	-2.137	-14.396		-5.437	-0.119	-1.606	-3.343	2.06	-3.2			0:18:10	19.348	4.158	6.793	3.357	37.667		2.912	0.564	1.821	0.934	2.34	9.312		0:18:10	-14.012	-1.01	-13.49	-12.197			-4.975	0.771	0.356	-2.116	-11.006	-5.397		0:18:10	-11.99	-1.01	-4.232	-33.084
0:18:11	-16.021	-9.956	-2.714	-2.083	-18.911		-5.08	-0.379	-1.676	-2.775	-4.852	-3.048			0:18:11	15.364	7.148	6.756	3.762	33.934		3.103	0.708	0.862	1.24	4.485	7.286		0:18:11	-12.823	-2.001	-11.969	-12.985			-5.541	-0.163	1.001	-1.736	-8.28	-5.98		0:18:11	-11.662	-2.001	-2.396	-30.267
0:18:12	-15.49	-8.929	-2.896	-1.761	-19.277		-5.54	-0.126	-0.7	-3.038	-5.893	-3.173			0:18:12	16.298	6.059	5.998	4.769	34.309		3.414	-0.265	0.782	1.389	9.105	6.395		0:18:12	-15.359	-2.836	-12.38	-15.034			-4.888	0.98	0.479	-3	-6.835	-5.406		0:18:12	-10.431	-2.836	-4.66	-29.456
0:18:13	-15.508	-9.134	-4.289	-2.059	-21.919		-5.35	0.427	-0.209	-3.077	-5.514	-0.832			0:18:13	20.207	4.351	6.645	4.323	35.706		3.749	0.537	1.223	1.061	5.669	5.626		0:18:13	-12.875	0.357	-11.171	-12.719			-5.602	0.613	1.118	-2.404	-8.539	-3.103		0:18:13	-10.507	0.357	-5.814	-30.649
0:18:14	-14.639	-7.696	-3.26	-2.207	-19.858		-5.573	-0.525	-0.853	-3.122	-3.608	-2.333			0:18:14	23.624	4.034	7.518	4.734	36.047		3.125	0.001	-0.239	1.017	2.841	8.065		0:18:14	-14.258	0.962	-11.541	-13.005			-6.073	-0.024	1.187	-1.56	-10.833	-1.767		0:18:14	-13.765	0.962	-4.963	-30.417
0:18:15	-15.978	-10.84	-2.538	-2.25	-20.951		-6.521	-0.225	-1.476	-2.954	-2.303	-4.462			0:18:15	19.227	6.474	6.671	3.83	34.962		2.843	0.849	2.423	1.165	4.71	10.891		0:18:15	-13.104	0.583	-12.003	-16.848			-3.48	0.228	-0.249	-2.379	-8.431	-5.766		0:18:15	-11.242	0.583	-2.049	-31.921
0:18:16	-15.006	-9.49	-3.458	-2.071	-18.416		-6.491	-0.249	0.499	-2.918	-5.946	-4.298			0:18:16	20.766	6.811	5.369	4.64	34.56		4.313	0.431	3.18	1.125	3.534	8.444		0:18:16	-14.424	-3.274	-10.81	-15.871			-4.899	0.04	-0.11	-0.735	-6.89	-2.316		0:18:16	-11.743	-3.274	-1.926	-30.996
0:18:17	-16.855	-9.469	-4.576	-2.194	-20.835		-5.648	0.014	0.298	-3.17	0.449	-3.121			0:18:17	19.927	5.874	6.592	3.541	35.578		2.688	0.843	-0.171	1.12	3.192	7.962		0:18:17	-13.694	-0.628	-11.157	-12.526			-5.845	1.511	-1.371	-2.372	-8.713	-0.465		0:18:17	-10.645	-0.628	-1.667	-33.089
0:18:18	-15.983	-9.363	-3.269	-2.017	-19.31		-6.131	-0.33	-0.308	-2.25	-6.05	-4.574			0:18:18	19.182	2.666	6.101	3.355	33.407		3.423	-0.087	0.734	1.086	5.615	6.94		0:18:18	-11.421	-3.566	-10.936	-12.702			-5.825	-0.565	1.547	-0.855	-9.169	-3.332		0:18:18	-9.91	-3.566	-4.306	-31.762
0:18:19	-15.596	-8.596	-5.018	-2.058	-18.633		-6.042	-0.61	0.321	-2.392	-8.307	-4.185			0:18:19	18.727	3.6	6.143	3.514	37.935		4.131	0.485	0.985	1.22	1.829	5.08		0:18:19	-15.183	-3.479	-12.554	-16.449			-5.877	-0.008	0.212	-1.437	-8.282	-7.488		0:18:19	-10.714	-3.479	-0.617	-30.74
0:18:20	-16.411	-8.372	-3.246	-2.23	-20.824		-6.253	-0.107	-1.276	-2.673	-11.156	-6.373			0:18:20	16.087	3.383	4.706	4.758	35.227		4.539	0.02	0.723	1.013	11.782	5.55		0:18:20	-12.705	-3.696	-12.319	-14.148			-5.624	0.312	0.422	-1.208	-8.279	-1.186		0:18:20	-10.731	-3.696	-1.291	-33.08
0:18:21	-14.578	-7.494	-3.265	-2.131	-22.411		-5.215	-0.191	0.259	-2.946	-7.402	-1.228			0:18:21	16.443	4.073	6.521	4.406	34.842		4.913	0.83	-0.674	0.95	11.625	9.211		0:18:21	-12.815	-2.85	-12.864	-12.391			-4.475	-1.641	1.572	-1.54	-5.848	-4.476		0:18:21	-9.265	-2.85	-3.469	-31.361
0:18:22	-15.803	-7	-3.369	-2.296	-24.843		-5.896	-0.195	-1.19	-2.786	-8.351	-4.986			0:18:22	21.692	1.768	6.327	3.189	39.916		4.703	0.588	2.299	1.377	8.798	8.558		0:18:22	-14.181	-3.473	-10.769	-6.99			-4.512	1.09	0.133	-1.484	-10.488	-3.312		0:18:22	-8.948	-3.473	-3.946	-30.876
0:18:23	-13.597	-3.468	-3.644	-2.257	-21.97		-5.061	0.139	-1.178	-2.159	-8.446	-0.276			0:18:23	21.365	2.433	6.655	4.158	41.403		3.258	0.203	1.911	0.933	4.11	6.655		0:18:23	-14.024	-2.956	-11.496	-9.376			-3.695	0.528	0.045	-1.481	-9.212	-4.686		0:18:23	-11.222	-2.956	-2.773	-31.578
0:18:24	-12.852	-6.136	-3.134	-2.001	-19.692		-5.319	0.003	-0.095	-3.135	-5.903	-5.505			0:18:24	16.885	1.255	7	4.229	38.355		4.335	0.919	2.304	0.885	6.101	7.711		0:18:24	-14.222	-1.446	-11.293	-6.762			-4.51	-0.105	-1.566	-2.023	-10.266	-3.613		0:18:24	-11.173	-1.446	-2.477	-31.561
0:18:25	-14.817	-3.958	-2.893	-2.055	-13.007		-4.433	0.037	0.256	-2.891	-10.798	-5.428			0:18:25	17.698	2.375	5.84	3.768	36.257		3.428	0.104	1.245	0.737	6.441	8.79		0:18:25	-15.122	-1.501	-11.819	-8.002			-4.397	-0.222	1.513	-1.287	-9.125	-4.604		0:18:25	-9.733	-1.501	-1.178	-30.035
0:18:26	-10.86	-3.696	-3.682	-2.071	-21.99		-4.712	-0.409	0.327	-2.988	-7.362	-2.946			0:18:26	21.128	7.566	6.808	3.297	37.207		3.161	0.242	2.631	0.993	4.288	9.426		0:18:26	-14.333	-1.009	-12.873	-8.504			-5.448	-0.723	-1.445	-0.974	-9.175	-5.115		0:18:26	-12.394	-1.009	-2.024	-31.539
0:18:27	-8.871	-6.701	-4.915	-2.287	-19.081		-4.779	-0.703	-0.201	-2.835	-8.09	-5.963			0:18:27	17.81	2.957	7.483	3.414	38.354		3.92	-0.048	1.969	1.394	4.651	7.992		0:18:27	-15.613	-2.456	-12.493	-10.951			-6.779	-0.65	1.052	-1.353	-9.682	-6.499		0:18:27	-11.476	-2.456	-4.095	-32.379
0:18:28	-13.304	-8.098	-2.687	-2.636	-18.889		-4.779	0.578	0.863	-3.027	-8.981	-3.997			0:18:28	21.499	1.927	5.683	3.575	38.127		3.64	1.423	-0.012	0.943	7.105	4.876		0:18:28	-14.282	-3.97	-11.975	-12.276			-5.611	1.132	1.296	-0.373	-9.246	-5.322		0:18:28	-12.413	-3.97	-3.855	-31.089
0:18:29	-14.703	-8.621	-2.992	-2.358	-16.991		-5.301	-0.571	-0.924	-3.131	-8.937	-0.889			0:18:29	19.648	2.419	5.563	4.386	33.595		3.571	0.312	2.05	0.941	7.766	7.539		0:18:29	-14.736	-1.865	-10.963	-10.104			-4.999	0.088	0.382	-1.428	-11.628	-1.701		0:18:29	-10.865	-1.865	-4.253	-33.487
0:18:30	-12.605	-6.83	-3.897	-2.359	-20.768		-5.909	-0.099	-0.725	-3.08	-6.511	-2.414			0:18:30	19.327	5.84	6.304	3.787	35.589		3.238	1.167	2.467	0.848	2.584	6.172		0:18:30	-14.912	-4.408	-10.644	-12.405			-4.582	-1.3	0.988	-0.773	-9.78	-5.438		0:18:30	-8.908	-4.408	-2.784	-30.168
0:18:31	-13.876	-8.575	-4.501	-2.169	-22.854		-6.54	0.027	-0.68	-3.374	-2.924	-1.824			0:18:31	14.989	10.03	5.998	4.161	33.453		3.296	0.811	0.758	0.847	3.96	4.402		0:18:31	-14.529	-2.814	-13.426	-12.546			-4.783	-0.033	1.567	-0.716	-7.668	-4.103		0:18:31	-11.245	-2.814	-2.837	-30.371
0:18:32	-15.746	-10.399	-4.089	-2.148	-19.34		-4.997	-0.544	-0.253	-2.887	-5.93	-4.582			0:18:32	15.217	4.47	7.837	3.737	35.04		2.874	0.347	3.054	1.025	5.503	5.158		0:18:32	-15.052	-3.092	-10.359	-7.358			-5.691	0.768	0.42	-2.104	-11.651	-3.817		0:18:32	-10.458	-3.092	-3.474	-30.751
0:18:33	-14.701	-8.131	-3.877	-2.35	-18.411		-4.334	0.198	-0.426	-2.822	-4.858	-2.378			0:18:33	17.598	0.919	8.362	3.607	29.76		2.688	0.202	-0.005	1.06	4.49	9.606		0:18:33	-14.588	-3.111	-10.6	-11.195			-3.312	-0.448	-0.134	-1.471	-7.503	-0.902		0:18:33	-10.55	-3.111	-1.144	-30.594
0:18:34	-17.23	-7	-5.779	-2.366	-22.877		-6.175	-0.675	-1.397	-3.205	2.362	-5.989			0:18:34	13.909	2.694	8.188	3.581	26.34		3.109	0.558	0.314	0.853	3.33	10.941		0:18:34	-13.907	-2.277	-12.205	-14.351			-4.509	-0.612	-0.624	-1.32	-10.086	-1.907		0:18:34	-9.983	-2.277	-2.323	-30.734
0:18:35	-15.864	-4.832	-3.001	-2.132	-19.461		-5.19	-1.166	0.032	-2.709	-4.349	-3.923			0:18:35	16.07	4.839	7.569	4.365	34.113		3.658	0.831	2.468	1.381	4.906	7.637		0:18:35	-15.533	-3.013	-8.876	-10.534			-4.374	0.421	-0.13	-1.027	-9.97	-3.903		0:18:35	-11.38	-3.013	-1.663	-32.36
0:18:36	-14.334	-4.09	-4.646	-2.237	-18.573		-4.837	-0.189	1.292	-3.305	-2.065	-3.771			0:18:36	16.121	3.28	7.005	4.47	34.516		4.625	0.22	0.468	0.551	3.789	9.458		0:18:36	-15.292	-2.178	-11.047	-14.068			-6.043	-1.039	1.257	-2.008	-10.072	-3.432		0:18:36	-11.426	-2.178	-4.521	-31.205
0:18:37	-17.498	-7.756	-5.032	-2.406	-19.897		-4.968	0.307	-0.301	-2.883	-4.563	-0.08			0:18:37	15.208	3.54	6.17	4.329	25.951		4.375	0.341	1.527	0.972	4.959	9.734		0:18:37	-15.544	-1.47	-10.984	-15.47			-4.615	-0.15	-0.178	-0.87	-9.789	-4.332		0:18:37	-10.482	-1.47	-3.211	-31.334
0:18:38	-18.275	-9.608	-3.435	-2.396	-18.448		-5.695	-0.075	-1.132	-2.699	-4.861	-2.941			0:18:38	17.051	3.276	5.031	4.489	33.437		4.205	0.014	1.86	1.189	3.619	11.51		0:18:38	-14.562	-2.226	-11.854	-12.283			-5.591	-0.781	0.994	-1.092	-10.148	-4.015		0:18:38	-11.603	-2.226	-4.463	-31.17
0:18:39	-17.562	-9.153	-4.219	-2.274	-19.364		-4.068	-0.273	-1.207	-3.246	-7.223	-3.756			0:18:39	16.445	2.012	6.765	4.671	32.102		3.794	0.703	1.878	1.088	7.615	10.822		0:18:39	-14.968	-2.927	-12.795	-12.682			-6.065	-0.046	-0.117	-1.732	-8.802	-5.475		0:18:39	-11.44	-2.927	-3.866	-29.987
0:18:40	-15.669	-9.269	-3.799	-2.268	-17.318		-4.509	0.054	0.601	-2.666	-7.152	-3.574			0:18:40	16.202	1.093	6.254	5.091	32.98		6.006	1.076	1.762	1.025	2.187	11.608		0:18:40	-12.39	-0.372	-12.637	-15.051			-4.531	-0.354	0.022	-0.834	-10.554	-2.696		0:18:40	-10.168	-0.372	-4.885	-30.932
0:18:41	-17.642	-7.688	-3.58	-2.467	-17.74		-5.959	-0.097	0.24	-2.819	-3.135	-6.352			0:18:41	21.952	2.102	6.783	3.181	37.633		4.599	0.501	3.365	1.013	4.383	14.273		0:18:41	-13.806	-2.002	-10.577	-14.531			-5.524	0.042	1.399	-0.937	-9.314	-3.498		0:18:41	-11.617	-2.002	-1.609	-29.532
0:18:42	-16.835	-6.356	-3.492	-2.114	-24.004		-5.286	0.128	1.238	-2.661	-6.997	-2.403			0:18:42	19.073	3.561	5.463	3.781	32.958		4.775	0.285	0.75	1.194	6.633	8.311		0:18:42	-13.85	-1.075	-11.3	-9.658			-6.206	-0.713	-0.611	-1.986	-6.423	-3.389		0:18:42	-11.616	-1.075	-3.641	-30.661
0:18:43	-15.613	-8.11	-3.286	-2.342	-15.201		-4.527	-0.455	0.821	-2.57	-9.167	-3.808			0:18:43	13.575	5.201	5.401	2.864	31.167		6.202	0.863	-0.266	1.152	5.842	12.301		0:18:43	-15.282	-1.052	-11.643	-12.339			-4.308	-1.496	-0.321	0.054	-11.754	-3.121		0:18:43	-10.667	-1.052	-5.447	-28.894
0:18:44	-17.061	-7.92	-2.392	-2.302	-21.31		-4.041	-0.501	-0.255	-2.926	-9.144	-6.379			0:18:44	13.788	8.459	4.249	3.96	35.092		5.178	0.199	1.98	0.922	4.837	11.976		0:18:44	-14.962	-1.946	-9.641	-15.953			-4.985	-0.474	0.525	-0.496	-9.705	-2.876		0:18:44	-12.637	-1.946	-4.211	-30.732
0:18:45	-14.696	-7.635	-3.856	-2.103	-20.805		-3.997	-0.404	1.583	-2.499	-5.686	-5.491			0:18:45	16.1	12.048	5.359	3.228	31.807		5.091	0.453	1.842	1.112	6.416	11.83		0:18:45	-13.286	-1.235	-12.309	-15.219			-4.674	0.388	-0.147	-1.217	-8.463	-3.878		0:18:45	-10.914	-1.235	-2.867	-30.149
0:18:46	-15.449	-7.677	-2.623	-2.48	-21.563		-5.638	-0.597	0.171	-3.191	-6.94	-3.214			0:18:46	16.756	7.795	6.184	2.44	34.472		9.836	0.778	1.395	0.919	6.525	10.044		0:18:46	-14.478	-1.995	-12.194	-10.95			-6.356	0.122	-0.429	-0.635	-8.472	-2.324		0:18:46	-12.451	-1.995	-4.532	-30.594
0:18:47	-15.745	-8.772	-3.459	-2.479	-19.987		-6.021	-0.543	1.256	-2.687	-4.242	-7.109			0:18:47	15.964	3.236	5.13	2.899	33.251		7.441	0.503	1.36	0.975	6.531	13.613		0:18:47	-14.049	-2.645	-11.942	-13.611			-5.124	0.321	0.342	-1.385	-9.022	-1.228		0:18:47	-11.783	-2.645	-3.856	-29.79
0:18:48	-13.199	-9.709	-2.859	-2.256	-22.596		-4.503	-0.703	0.779	-3.135	-1.204	-2.495			0:18:48	18.287	4.592	6.567	3.289	30.551		5.241	0.397	0.321	1.14	3.375	11.62		0:18:48	-13.103	-1.199	-10.207	-12.675			-3.905	0.528	-0.252	-1.292	-11.642	-5.316		0:18:48	-10.733	-1.199	-2.714	-30.635
0:18:49	-12.17	-8.449	-3.042	-2.111	-18.533		-4.304	-0.753	-0.906	-3.142	-3.528	-2.989			0:18:49	17.897	4.434	5.707	4.767	29.782		6.04	0.481	1.166	0.857	3.918	7.996		0:18:49	-14.08	-2.773	-10.308	-13.42			-5.387	0.926	-1.073	-1.451	-11.094	-3.285		0:18:49	-12.241	-2.773	-5.978	-30.887
0:18:50	-14.654	-9.318	-3.65	-2.201	-23.552		-3.748	-0.367	1.076	-3.141	0.331	-5.26			0:18:50	14.171	2.221	5.322	2.538	31.551		5.866	0.677	2.376	0.913	3.043	5.95		0:18:50	-11.219	-3.149	-10.587	-15.026			-4.482	0.566	1.16	-1.337	-5.604	-1.925		0:18:50	-9.693	-3.149	-6.565	-30.073
0:18:51	-14.945	-7.83	-2.402	-2.069	-19.681		-5.007	-0.454	0.716	-3.205	-1.756	-1.706			0:18:51	14.922	2.613	6.227	3.679	29.662		5.233	0.277	2.689	1.1	10.827	6.649		0:18:51	-13.413	1.646	-10.731	-13.546			-5.699	0.14	-0.457	-0.888	-8.673	-4.923		0:18:51	-12.146	1.646	-4.349	-29.773
0:18:52	-15.262	-8.619	-3.059	-2.22	-20.072		-4.613	-0.569	-0.485	-3.287	-5.534	-2.945			0:18:52	21.676	1.642	5.256	3.628	23.432		3.024	1.109	-0.254	1.13	5.684	8.687		0:18:52	-13.203	-1.442	-11.863	-12.08			-6.087	-0.499	1.59	-1.824	-8.026	-3.939		0:18:52	-13.552	-1.442	-2.337	-30.969
0:18:53	-14.895	-8.482	-4.567	-2.082	-24.213		-5.638	0.258	-0.455	-3.469	7.118	-1.252			0:18:53	18.27	4.251	4.768	3.811	28.778		2.871	0.257	1.721	1.076	13.651	7.171		0:18:53	-13.576	-1.543	-12.574	-8.771			-4.455	0.252	0.629	-2.11	-8.54	-3.064		0:18:53	-11.559	-1.543	-3.068	-28.326
0:18:54	-10.491	-9.96	-4.748	-2.336	-21.61		-4.718	-0.489	-0.227	-3.071	2.127	-1.493			0:18:54	24.495	5.208	7.761	2.982	27.988		4.749	0.33	0.754	0.983	9.975	6.543		0:18:54	-15.398	-0.53	-12.245	-17.618			-3.663	-0.283	0.627	-1.902	-7.662	-7.534		0:18:54	-10.502	-0.53	-2.031	-29.072
0:18:55	-12.822	-9.48	-3.62	-2.333	-23.831		-4.754	-0.764	-1.041	-3.09	1.405	-4.808			0:18:55	20.887	4.422	6.997	3.089	31.958		5.358	0.188	2.446	1.054	9.895	12.309		0:18:55	-13.936	-0.734	-11.364	-17.63			-5.86	1.756	0.18	-1.738	-6.894	-3.054		0:18:55	-8.671	-0.734	-1.663	-30.657
0:18:56	-9.729	-9.73	-3.034	-2.066	-20.471		-3.816	-0.621	-0.792	-3.13	-2.547	-1.707			0:18:56	19.556	8.053	7.056	5.006	34.096		4.042	0.499	2.042	0.833	6.467	10.451		0:18:56	-13.309	-1.436	-13.022	-18.602			-5.062	0.312	0.659	-1.779	-8.482	-4.194		0:18:56	-11.385	-1.436	-4.884	-30.446
0:18:57	-4.67	-10.294	-2.799	-2.171	-20.763		-3.621	0.057	-0.934	-3.488	-4.127	-2.012			0:18:57	18.458	8.911	5.993	3.923	36.637		3.849	0.247	1.861	0.99	9.456	9.428		0:18:57	-13.556	-0.673	-14.51	-14.716			-3.284	-0.684	-0.276	-0.661	-8.123	-1.942		0:18:57	-10.686	-0.673	-2.994	-29.517
0:18:58	-9.161	-9.24	-2.753	-2.532	-22.244		-4.781	-0.464	-0.12	-2.71	-4.989	-1.873			0:18:58	20.957	9.805	6.458	3.977	36.311		5.156	0.764	3.591	1.024	7.681	8.061		0:18:58	-12.109	-2.495	-11.148	-15.22			-5.061	-0.742	0.296	-1.701	-8.528	-2.841		0:18:58	-12.783	-2.495	-3.522	-31.484
0:18:59	-12.33	-10.571	-3.927	-2.351	-22.842		-4.57	-1.017	-0.547	-3.053	-7.061	-2.611			0:18:59	16.998	9.163	7.612	5.379	35.295		4.525	0.259	2.514	1.362	5.455	9.517		0:18:59	-13.149	-2.933	-12.425	-13.698			-5.165	-0.287	1.645	-1.862	-8.698	-4.006		0:18:59	-11.723	-2.933	-3.534	-30.251
0:19:00	-13.501	-2.91	-4.082	-2.375	-17.052		-4.967	-0.646	0.159	-2.298	-6.837	-4.665			0:19:00	13.767	6.182	7.951	5.179	34.868		6.655	1.058	2.285	1.309	2.049	8.949		0:19:00	-13.914	-2.153	-13.38	-13.368			-3.51	-0.267	1.357	-2.149	-8.528	-4.554		0:19:00	-13.583	-2.153	-4.873	-29.892
0:19:01	-14.794	-5.59	-2.728	-2.186	-19.503		-5.235	-1.088	1.086	-2.833	-10.622	-4.297			0:19:01	15.507	3.687	6.973	6.258	28.597		5.745	0.898	0.898	0.76	5.638	4.444		0:19:01	-13.756	-1.789	-12.662	-11.607			-3.903	-0.283	-0.863	-1.633	-10.359	-6.071		0:19:01	-10.306	-1.789	-4.756	-29.551
0:19:02	-11.888	-9.072	-2.565	-2.282	-22.494		-4.291	-0.613	1.369	-3.351	-12.046	-0.638			0:19:02	14.314	4.613	7.403	5.711	25.486		6.511	0.399	3.385	1.039	8.942	4.65		0:19:02	-14.609	-2.031	-10.181	-14.8			-5.466	-1.266	0.384	-0.823	-7.33	-4.271		0:19:02	-11.006	-2.031	-5.204	-29.544
0:19:03	-12.512	-7.484	-4.252	-2.445	-23.51		-4.554	-0.701	0.626	-2.959	-13.155	-6.19			0:19:03	14.255	3.807	9.269	5.121	27.836		5.492	-0.026	1.671	1.231	6.871	5.262		0:19:03	-12.792	0.872	-10.178	-13.42			-3.56	-0.334	-0.101	-1.502	-7.495	-4.217		0:19:03	-12.241	0.872	-4.211	-31.536
0:19:04	-9.812	-6.729	-2.36	-2.311	-16.126		-4.221	-0.071	-0.269	-2.43	-13.524	-6.66			0:19:04	14.712	3.08	7.772	4.819	30.53		4.458	0.635	1.886	0.96	5.674	4.953		0:19:04	-13.783	-0.689	-11.402	-13.05			-4.229	0.36	-1.342	-0.307	-7.671	-6.27		0:19:04	-8.951	-0.689	-2.692	-31.353
0:19:05	-10.743	-6.92	-3.209	-2.166	-17.521		-4.363	-0.78	0.199	-2.796	-16.1	-4.344			0:19:05	18.561	0.249	7.846	5.093	32.274		5.739	0.249	1.143	1.039	2.501	8.021		0:19:05	-14.904	-2.906	-10.399	-13.283			-5.368	-0.839	-0.182	-1.459	-6.71	-6.432		0:19:05	-8.063	-2.906	-3.738	-30.339
0:19:06	-10.749	-6.597	-3.204	-2.299	-20.118		-5.749	-0.498	0.27	-2.334	-15.505	-3.636			0:19:06	19.388	3.826	5.792	5.712	32.579		4.74	0.237	0.828	1.074	4.962	7.341		0:19:06	-14.363	-1.705	-11.681	-13.405			-4.02	0.238	0.702	-1.378	-5.665	-2.048		0:19:06	-11.701	-1.705	-3.904	-30.031
0:19:07	-12.813	-6.02	-3.433	-2.145	-20.775		-5.417	-0.256	1.126	-2.483	-13.981	-6.461			0:19:07	23.101	2.843	4.505	5.24	30.333		8.283	0.06	2.23	1.5	6.692	6.514		0:19:07	-13.88	-0.787	-13.677	-13.664			-5.855	-0.538	1.15	-2.439	-10.04	-0.788		0:19:07	-12.229	-0.787	-4.676	-30.617
0:19:08	-12.953	-8.333	-2.527	-2.319	-23.651		-5.327	-0.283	-0.045	-3.37	-2.486	-1.588			0:19:08	18.965	3.18	5.507	4.438	25.268		7.097	0.279	1.096	1.128	7.042	3.181		0:19:08	-13.784	-0.839	-12.868	-13.085			-4.82	-0.033	0.031	-0.733	-7.886	-1.248		0:19:08	-10.078	-0.839	-3.276	-30.1
0:19:09	-14.673	-9.966	-4.701	-2.173	-19.005		-5.895	-0.62	0.353	-3.337	-6.507	-2.897			0:19:09	22.797	3.194	7.141	4.21	24.695		6.671	0.914	2.514	1.304	3.299	9.22		0:19:09	-15.422	-3.009	-13.372	-12.023			-3.358	0.323	0.881	-1.607	-7.649	-5.96		0:19:09	-10.818	-3.009	-3.214	-28.172
0:19:10	-13.306	-8.285	-4.261	-2.156	-18.19		-5.31	-0.879	-0.026	-3.193	-10.502	-5.029			0:19:10	18.415	3.668	5.904	2.996	30.756		7.346	0.886	3.094	0.587	12.004	7.185		0:19:10	-11.998	-3.361	-11.666	-14.016			-3.391	0.478	-0.089	-0.389	-7.053	-5.029		0:19:10	-9.934	-3.361	-1.12	-30.326
0:19:11	-14.542	-8.09	-3.774	-2.259	-21.346		-6.558	-0.366	0.195	-2.89	-9.763	-0.871			0:19:11	21.832	6.69	5.6	3.624	32.163		5.35	0.341	1.402	1.329	21.503	3.03		0:19:11	-14.359	-2.354	-11.399	-13.099			-3.829	-0.348	0.435	-1.282	-8.614	-2.024		0:19:11	-9.87	-2.354	-3.126	-29.95
0:19:12	-10.071	-4.92	-3.255	-2.028	-20.367		-5.098	-0.89	0.508	-2.641	1.171	-0.968			0:19:12	20.379	4.03	5.888	4.155	30.471		6.555	0.355	1.684	0.838	12.452	7.082		0:19:12	-13.443	-3.089	-11.092	-16.741			-4.93	-0.334	1.701	-1.064	-9.234	-4.266		0:19:12	-12.382	-3.089	-0.921	-28.356
0:19:13	-12.589	-5.442	-3.296	-2.289	-21.606		-5.136	-0.313	1.11	-3.15	0.431	-0.563			0:19:13	22.079	4.167	6.512	4.254	32.614		5.65	-0.047	1.873	0.799	15.798	5.542		0:19:13	-13.071	-1.504	-12.808	-14.778			-4.665	-0.292	-1.934	-2.215	-7.042	-4.629		0:19:13	-9.177	-1.504	-2.759	-29.245
0:19:14	-12.987	-7.478	-3.731	-2.241	-20.264		-5.071	-0.252	-0.917	-3.301	-2.424	-1.404			0:19:14	23.637	4.113	6.246	3.932	27.464		7.011	1.019	2.258	0.836	11.239	9.339		0:19:14	-12.415	-1.887	-13.64	-14.345			-4.441	-0.577	0.854	-2.582	-8.469	-2.481		0:19:14	-10.684	-1.887	-3.536	-30.744
0:19:15	-11.914	-9.533	-3.343	-2.309	-18.299		-4.922	-1.192	0.893	-2.451	-5.798	-3.044			0:19:15	19.649	6.381	6.999	4.605	28.648		6.108	0.128	2.817	0.922	6.628	9.646		0:19:15	-11.571	-1.124	-12.211	-14.871			-4.218	-0.025	0.23	-0.489	-9.085	-4.197		0:19:15	-10.864	-1.124	-2.527	-30.064
0:19:16	-10.157	-9.661	-3.9	-2.374	-18.822		-4.753	-0.951	-0.812	-1.962	-8.804	-5.055			0:19:16	16.713	5.002	8.256	3.753	24.473		4.001	1.327	2.091	0.85	4.398	5.057		0:19:16	-12.734	-2	-12.867	-16.016			-3.75	0.975	2.33	0.352	-7.6	-3.26		0:19:16	-11.218	-2	-2.915	-30.9
0:19:17	-11.165	-10.323	-3.685	-2.072	-23.182		-4.82	-0.397	0.794	-2.695	-9.724	-0.291			0:19:17	15.914	5.918	7.308	3.628	25.596		5.537	0.415	2.157	1.11	4.351	9.958		0:19:17	-13.053	-2.355	-10.975	-13.914			-3.282	1.123	2.107	-1.252	-9.02	-4.451		0:19:17	-8.725	-2.355	-4.059	-31.763
0:19:18	-12.728	-9.185	-3.783	-2.212	-21.387		-5.599	-0.378	-0.299	-2.679	-10.425	-1.987			0:19:18	17.013	3.505	7.288	3.774	40.241		5.055	0.594	2.313	1.056	0.868	6.668		0:19:18	-12.708	-4.125	-11.113	-16.648			-3.315	0.865	1.303	-1.55	-8.92	-3.638		0:19:18	-9.743	-4.125	0.592	-29.733
0:19:19	-15.668	-8.212	-2.932	-2.174	-19.435		-5.451	-0.354	-0.398	-2.699	-11.6	-4.808			0:19:19	23.98	3.373	7.058	2.844	32.485		4.911	0.993	0.745	1.06	4.892	10.073		0:19:19	-11.569	-3.772	-10.622	-11.926			-4.33	0.29	0.155	-1.416	-7.549	-3.075		0:19:19	-9.847	-3.772	-1.096	-29.457
0:19:20	-15.982	-9.248	-4.377	-2.252	-20.434		-5.79	-0.312	0.144	-2.949	-11.54	-1.704			0:19:20	18.524	2.646	7.795	3.387	27.222		5.709	0.255	0.587	1.159	1.985	9.44		0:19:20	-14.431	-4.879	-10.478	-13.991			-4.533	-1.286	1.512	-0.509	-8.185	-1.873		0:19:20	-11.047	-4.879	-1.726	-29.463
0:19:21	-15.223	-10.323	-4.135	-2.349	-18.249		-5.208	-0.093	1.085	-2.627	-9.116	-3.918			0:19:21	19.498	0.842	6.978	3.359	28.934		4.258	1.236	1.674	1.628	5.398	11.54		0:19:21	-14.59	-2.16	-11.563	-8.989			-3.419	-0.556	0.775	-1.35	-10.813	-3.768		0:19:21	-11.043	-2.16	-1.33	-30.307
0:19:22	-14.766	-9.862	-4.349	-2.14	-24.939		-4.42	-0.411	0.026	-2.863	-11.965	-6.642			0:19:22	16.467	3.139	7.199	4.24	32.625		3.307	0.855	0.908	1.147	5.02	8.593		0:19:22	-11.97	-3.453	-11.687	-11.624			-4.645	-0.868	-0.108	-1.435	-7.52	-1.854		0:19:22	-7.933	-3.453	-0.67	-31.331
0:19:23	-11.221	-5.921	-3.835	-2.296	-21.113		-4.4	-0.646	0.458	-2.578	-14.002	-4.721			0:19:23	17.797	2.888	7.206	3.941	26.939		3.012	-0.008	1.651	0.922	5.139	6.797		0:19:23	-13.499	-1.798	-10.231	-9.998			-3.151	-0.238	0.524	-1.79	-6.521	-4.087		0:19:23	-10.189	-1.798	-1.522	-29.719
0:19:24	-12.444	-7.961	-2.606	-2.329	-19.929		-5.148	-0.321	0.764	-2.308	-15.536	-1.037			0:19:24	22.183	4.123	6.794	4.976	29.578		4.779	0.863	2.921	1.003	6.309	7.211		0:19:24	-14.192	-3.377	-11.489	-11.137			-4.235	0.317	0.606	-0.876	-8.843	-1.142		0:19:24	-9.824	-3.377	-0.826	-30.553
0:19:25	-13.284	-9.082	-3.378	-2.151	-23.152		-4.887	-0.185	0.458	-2.998	-16.606	-2.663			0:19:25	18.693	5.88	8.218	6.014	26.44		4.908	0.04	1.806	0.982	6.01	7.631		0:19:25	-15.094	-3.202	-11.545	-14.091			-2.739	-0.319	0.701	-0.134	-8.194	-6.726		0:19:25	-12.592	-3.202	-3.166	-29.788
0:19:26	-14.146	-10.068	-3.369	-2.49	-19.721		-3.943	-0.938	-0.278	-3.051	-12.659	-4.074			0:19:26	19.615	2.812	6.967	5.131	26.138		4.433	1.357	1.393	1.266	6.589	4.507		0:19:26	-13.094	-2.604	-11.027	-11.856			-4.037	0.577	-0.548	-0.328	-10.866	-4.131		0:19:26	-11.491	-2.604	-3.929	-30.193
0:19:27	-15.284	-10.525	-3.505	-2.017	-20.734		-3.527	-0.507	0.312	-2.906	-13.718	-1.804			0:19:27	20.091	1.215	5.362	4.835	26.057		3.299	0.707	3.318	0.861	2.765	5.177		0:19:27	-13.181	-2.368	-11.449	-16.904			-3.886	-0.955	-1.098	-1.051	-9.824	-7.574		0:19:27	-9.576	-2.368	-1.425	-29.946
0:19:28	-15.961	-10.842	-3.249	-1.991	-23.301		-3.961	-0.483	-0.205	-2.754	0.045	-3.632			0:19:28	20.5	2.704	5.388	4.193	30.513		2.513	0.545	0.575	0.887	4.842	8.713		0:19:28	-13.918	-2.963	-10.999	-13.322			-4.441	-0.838	1.207	-1.246	-10.322	-5.566		0:19:28	-10.566	-2.963	-4.736	-30.699
0:19:29	-16.433	-10.975	-2.451	-2.279	-22.359		-5.466	-1.019	0.104	-3.203	-4.004	-4.099			0:19:29	21.259	2.576	8.262	3.666	28.132		3.101	0.769	3.673	1.301	2.217	6.088		0:19:29	-13.453	-3.631	-11.849	-13.012			-4.255	-0.134	1.807	-1.513	-9.975	-8.852		0:19:29	-11.233	-3.631	-3.067	-30.105
0:19:30	-14.396	-9.832	-3.541	-2.195	-22.155		-4.723	-0.691	1.057	-2.562	-4.914	-2.349			0:19:30	19.245	0.664	7.601	3.53	30.658		3.14	0.689	3.322	1.195	1.179	9.512		0:19:30	-14.053	-2.853	-11.192	-16.124			-2.298	-0.289	-0.596	-1.727	-6.66	-4.917		0:19:30	-12.318	-2.853	0.091	-31.3
0:19:31	-12.887	-8.371	-2.862	-2.223	-15.657		-4.949	-1.104	-0.448	-3.129	-1.463	-3.299			0:19:31	27.513	2.539	5.449	3.61	32.87		2.638	0.212	2.878	0.997	4.136	8.556		0:19:31	-13.797	-2.148	-10.26	-13.588			-3.267	0.09	0.842	-0.654	-7.501	-6.152		0:19:31	-10.186	-2.148	-1.461	-30.177
0:19:32	-13.034	-8.343	-2.827	-2.088	-12.5		-4.179	-0.563	1.094	-1.945	-5.4	-2.548			0:19:32	22.506	1.145	5.194	3.512	36.773		1.598	0.637	2.692	0.703	7.426	4.966		0:19:32	-15.464	-4.119	-12.309	-12.949			-2.436	0.996	-1.94	-0.622	-10.262	-3.841		0:19:32	-12.084	-4.119	-3.422	-28.48
0:19:33	-15.376	-8.846	-4.136	-1.983	-17.5		-5.524	-0.513	-0.203	-2.903	-5.326	-2.261			0:19:33	16.878	2.773	5.513	4.07	28.212		1.666	1.114	0.69	0.912	7.107	2.834		0:19:33	-13.16	-3.548	-10.618	-13.534			-3.661	1.305	0.509	-1.562	-9.885	-6.145		0:19:33	-13.371	-3.548	-2.279	-29.968
0:19:34	-15.305	-9.04	-2.837	-2.046	-17.176		-3.531	-0.855	0.023	-2.64	-8.065	-3.785			0:19:34	16.536	5.932	8.569	4.933	24.64		3.154	1.033	0.686	0.925	5.693	5.968		0:19:34	-12.833	-2.094	-11.123	-14.753			-3.07	-0.816	-1.502	-1.213	-6.348	-9.955		0:19:34	-11.939	-2.094	-1.769	-28.659
0:19:35	-12.824	-5.872	-3.187	-2.246	-12.417		-4.679	-0.494	1.217	-2.961	-3.893	-3.685			0:19:35	21.634	5.572	6.003	5.758	32.822		6.002	0.81	0.196	0.493	4.114	8.869		0:19:35	-12.007	-2.913	-11.483	-16.601			-5.403	0.378	-0.424	-1.304	-4.535	-6.737		0:19:35	-11.695	-2.913	-1.052	-32.077
0:19:36	-14.831	-5.978	-2.492	-2.078	-17.669		-4.936	-0.393	0.334	-3.364	-9.825	-2.572			0:19:36	19.669	5.132	8.063	4.612	27.244		5.957	-0.364	1.094	1.158	3.085	8.301		0:19:36	-12.534	-2.767	-12.176	-14.419			-6.039	-1.001	-0.496	-1.138	-8.355	-2.639		0:19:36	-10.596	-2.767	-4.567	-30.626
0:19:37	-13.807	-7.847	-3.831	-2.113	-21.017		-4.93	-0.257	1.947	-3.173	-10.329	-2.901			0:19:37	17.899	4.621	7.949	5.195	29.637		4.829	0.175	2.723	1.113	7.264	7.36		0:19:37	-12.548	-3.136	-12.496	-12.111			-3.692	-0.702	-0.172	-0.724	-9.227	-2.522		0:19:37	-12.384	-3.136	-2.969	-28.599
0:19:38	-13.001	-9.374	-3.898	-2.115	-18.569		-5.211	-0.127	-0.756	-3.15	-10.724	-2.423			0:19:38	17.598	7.161	6.767	5.284	36.276		6.345	1.416	1.984	1.018	6.902	6.375		0:19:38	-12.868	-4.665	-10.621	-11.978			-5.277	-0.846	-0.026	-0.707	-8.22	-3.835		0:19:38	-10.202	-4.665	-2.517	-30.444
0:19:39	-12.366	-8.834	-2.587	-2.295	-19.027		-5.142	-0.59	0.88	-3.873	-7.839	-3.24			0:19:39	15.778	3.835	7.911	4.512	31.353		5.682	1.198	4.157	0.748	9.705	4.657		0:19:39	-14.429	-1.715	-10.87	-10.225			-3.593	-1.062	0.156	-0.005	-7.36	-2.119		0:19:39	-9.625	-1.715	-4.383	-30.1
0:19:40	-13.617	-8.812	-2.616	-2.103	-22.39		-5.565	-0.365	0.455	-2.599	-6.56	-0.475			0:19:40	18.117	2.127	6.733	3.92	31.31		7.078	0.527	4.031	1.459	4.434	7.327		0:19:40	-15.162	-2.919	-12.504	-13.859			-3.462	0.429	-0.67	-3.209	-8.245	-5.016		0:19:40	-11.379	-2.919	-2.285	-31.247
0:19:41	-12.72	-9.375	-2.784	-2.086	-16.399		-4.378	-0.799	-0.443	-2.892	6.083	-2.647			0:19:41	16.613	4.259	5.966	4.255	35.481		7.928	0.046	3.073	0.91	1.099	3.657		0:19:41	-13.892	-1.466	-12.241	-16.76			-4.347	-0.913	-1.069	-1.847	-7.895	-3.482		0:19:41	-11.716	-1.466	-5.301	-29.161
0:19:42	-13.021	-9.201	-3.444	-2.237	-21.579		-4.824	-0.043	0.272	-2.808	-0.385	-5.732			0:19:42	17.848	3.358	4.209	3.148	31.091		7.55	0.752	3.617	1.075	2.312	3.913		0:19:42	-14.608	-2.866	-11.3	-9.904			-4.399	0.558	-1.343	-1.757	-10.954	-3.064		0:19:42	-10.58	-2.866	-2.157	-32.89
0:19:43	-13.688	-9.831	-3.226	-2.168	-16.575		-6.956	-0.524	-0.274	-3.512	-3.529	-3.296			0:19:43	16.182	3.824	3.371	2.726	33.193		7.766	0.436	0.538	1.002	10.036	8.619		0:19:43	-13.479	-1.509	-9.755	-10.826			-2.912	-1.139	-0.631	-1.549	-10.823	-2.139		0:19:43	-11.482	-1.509	-1.239	-31.915
0:19:44	-13.704	-9.146	-4.051	-2.179	-18.25		-4.495	-0.152	1.943	-3.463	-8.058	-2.349			0:19:44	15.377	6.7	6.962	3.343	30.816		8.922	0.279	2.227	1.132	8.033	3.715		0:19:44	-13.155	-2.102	-11.181	-12.72			-2.999	-0.494	0.231	-1.371	-8.523	-0.434		0:19:44	-13.201	-2.102	-4.337	-30.887
0:19:45	-15.085	-8.705	-3.636	-2.225	-22.318		-5.114	-0.404	-0.295	-2.722	-4.161	-4.155			0:19:45	14.834	5.875	6.908	3.557	37.265		8.182	0.365	3.897	1.301	7.021	6.94		0:19:45	-11.292	-2.8	-11.23	-12.519			-4.62	0.561	-1.299	-0.613	-10.369	-3.962		0:19:45	-9.361	-2.8	-5.608	-29.665
0:19:46	-14.164	-8.908	-3.198	-2.228	-20.713		-5.484	-0.709	0.472	-2.331	-7.158	-4.014			0:19:46	15.244	7.682	7.243	2.41	33.836		9.959	-0.042	0.608	1.585	8.854	6.591		0:19:46	-11.414	-2.932	-11.945	-13.478			-3.596	-1.382	-0.614	-2.405	-9.371	-4.709		0:19:46	-10.947	-2.932	-2.842	-30.49
0:19:47	-16.01	-9.531	-3.167	-2.223	-15.612		-6.324	-0.63	1.229	-2.33	-6.582	-1.285			0:19:47	18.21	5.163	6.254	3.367	44.227		7.818	0.198	2.627	1.322	9.182	5.019		0:19:47	-13.585	-1.37	-10.71	-11.837			-3.398	0.084	-0.006	-0.765	-5.176	-1.785		0:19:47	-11.606	-1.37	-2.789	-31.396
0:19:48	-11.988	-9.438	-3.098	-2.231	-21.3		-6.21	-0.268	1.961	-2.982	-9.543	-6.343			0:19:48	20.902	3.723	4.572	3.357	45.793		6.765	0.44	0.624	1.447	4.944	5.849		0:19:48	-14.102	-1.47	-10.363	-13.858			-4.743	-0.87	0.003	-1.61	-7.263	-6.338		0:19:48	-10.64	-1.47	-2.444	-31.966
0:19:49	-13.527	-7.364	-4.512	-2.102	-25.207		-6.248	-0.193	1.302	-2.053	-11.861	-0.357			0:19:49	24.375	4.837	5.922	3.6	40.063		6.399	0.851	2.386	1.319	5.26	7.896		0:19:49	-14.259	-2.108	-9.893	-13.741			-4.189	-0.622	1.008	-2.03	-9.01	-2.216		0:19:49	-9.028	-2.108	-2.578	-30.983
0:19:50	-14.14	-5.252	-4.465	-2.475	-23.192		-6.672	-0.472	0.315	-2.725	-12.703	0.056			0:19:50	22.77	4.576	6.649	3.336	38.088		8.689	0.704	2.824	1.278	8.484	4.659		0:19:50	-14.16	-4.028	-11.238	-11.193			-4.638	0.214	-1.51	-2.207	-8.7	-3.219		0:19:50	-12.266	-4.028	-5.328	-31.017
0:19:51	-14.623	-7.837	-3.375	-2.227	-24.245		-5.549	-0.446	0.955	-2.913	-13.398	-3.616			0:19:51	22.84	6.167	4.511	3.027	48.886		6.879	0.706	0.368	1.152	8.388	7.263		0:19:51	-12.016	-3.195	-11.182	-11.032			-3.301	-0.635	-1.002	-1.953	-7.297	-5.166		0:19:51	-11.164	-3.195	-4.805	-30.888
0:19:52	-14.551	-9.438	-3.529	-2.191	-21.465		-6.054	0.137	1.889	-3.037	-12.223	-4.747			0:19:52	21.398	6.498	3.96	3.267	45.558		10.14	1.117	4.769	1.143	3.965	5.538		0:19:52	-11.834	-4.154	-10.035	-11.936			-1.637	1.23	-0.623	-1.862	-4.479	-2.48		0:19:52	-11.209	-4.154	-1.954	-30.496
0:19:53	-14.181	-8.517	-3.004	-2.366	-24.113		-5.686	-0.805	0.964	-2.872	-11.382	-4.375			0:19:53	21.953	4.755	4.449	3.284	37.46		7.51	0.291	3.237	1.325	6	7.999		0:19:53	-13.39	-2.167	-13.374	-11.24			-2.756	0.217	0.385	-1.289	-6.524	-4.691		0:19:53	-11.25	-2.167	-3.169	-29.604
0:19:54	-14.028	-9.623	-3.234	-2.38	-20.593		-5.827	-0.188	1.788	-3.385	-13.357	-3.609			0:19:54	22.605	4.813	4.726	3.541	36.292		6.263	0.226	1.818	0.946	4.708	8.307		0:19:54	-12.319	-4.08	-11.811	-11.858			-2.913	0.324	-1.058	-1.637	-8.569	-6.999		0:19:54	-9.901	-4.08	-2.595	-31.263
0:19:55	-14.492	-10.276	-3.306	-2.56	-17.532		-6.357	-0.102	0.315	-2.839	-13.831	-5.194			0:19:55	26.547	3.716	4.721	3.858	50.081		5.572	-0.045	1.815	1.642	8.037	8.061		0:19:55	-12.37	-3.009	-10.899	-16.087			-4.029	-0.122	-1.608	-2.345	-6.151	-4.945		0:19:55	-13.759	-3.009	-3.001	-30.755
0:19:56	-13.023	-9.304	-2.863	-2.4	-19.905		-5.73	-0.579	1.231	-2.691	-13.408	-2.92			0:19:56	23.175	2.213	3.999	3.479	46.638		7.372	0.765	3.42	1.538	3.566	9.727		0:19:56	-13.513	-2.821	-10.831	-16.988			-4.767	0.095	0.015	-2.056	-8.392	-1.766		0:19:56	-11.404	-2.821	-1.752	-29.936
0:19:57	-11.92	-5.849	-2.93	-2.322	-23.93		-6.775	-0.778	0.95	-3.1	-12.333	-4.897			0:19:57	22.956	1.385	4.031	3.805	44.66		6.63	0.632	1.521	1.486	6.188	7.943		0:19:57	-12.345	-2.095	-10.57	-16.62			-3.487	0.262	-0.197	-2.489	-10.041	-2.3		0:19:57	-10.006	-2.095	-0.733	-30.142
0:19:58	-11.642	-3.794	-3.901	-2.301	-19.671		-6.713	-0.541	1.253	-2.935	-11.362	-2.832			0:19:58	24.057	3.464	4.786	3.267	49.941		5.273	0.768	1.779	1.548	5.021	10.19		0:19:58	-13.521	-3.112	-11.544	-13.617			-5.252	0.051	-0.057	-1.595	-6.51	-4.287		0:19:58	-9.459	-3.112	-3.282	-29.967
0:19:59	-13.29	-6.904	-3.498	-2.544	-23.014		-5.242	-0.489	0.551	-3.02	-11.999	-4.856			0:19:59	20.743	0.598	5.103	4.432	48.226		6.469	0.489	2.069	1.297	7.842	5.846		0:19:59	-14.036	-1.181	-10.22	-13.098			-2.768	0.027	-1.864	-1.186	-9.359	-4.071		0:19:59	-12.046	-1.181	-2.046	-31.21
0:20:00	-11.67	-7.217	-3.499	-2.341	-18.715		-4.697	-0.875	0.503	-2.888	-11.94	-3.804			0:20:00	19.291	1.277	6.474	3.58	42.322		6.579	0.373	3.395	1.126	12.814	4.141		0:20:00	-13.715	-2.458	-10.384	-13.86			-4.819	1.658	-1.204	-2.165	-9.14	-6.654		0:20:00	-10.969	-2.458	-4.245	-30.295
0:20:01	-13.933	-7.104	-3.271	-2.169	-20.116		-6.093	-1.306	0.81	-2.855	-10.278	-5.382			0:20:01	18.437	3.191	6.25	3.499	48.612		4.946	0.484	1.278	1.528	9.206	7.898		0:20:01	-12.501	-3.456	-11.526	-13.788			-4.829	0.037	-1.067	-0.8	-8.462	-6.916		0:20:01	-9.707	-3.456	-3.814	-31.101
0:20:02	-14.792	-6.953	-3.221	-2.375	-17.479		-5.208	-0.475	1.331	-3.005	-12.451	-3.644			0:20:02	19.125	2.316	6.102	4.442	42.676		4.539	0.664	-1.179	1.258	6.084	5.587		0:20:02	-14.386	-2.022	-11.569	-13.118			-3.237	1.35	-1.127	-0.643	-10.081	-5.877		0:20:02	-9.252	-2.022	-2.376	-30.429
0:20:03	-15.773	-7.761	-2.201	-2.249	-19.693		-5.177	0.026	2.132	-3.063	-13.394	-3.347			0:20:03	22.177	6.466	4.692	3.041	34.167		3.53	0.503	3.081	0.882	4.044	4.405		0:20:03	-13.242	-3.219	-10.553	-14.593			-4.196	1.206	-0.566	-1.203	-9.348	-7.21		0:20:03	-9.819	-3.219	-0.094	-30.206
0:20:04	-15.803	-7.437	-3.6	-2.178	-19.607		-4.072	-1.493	0.407	-2.776	-14.547	-6.343			0:20:04	25.77	11.531	5.144	5.05	32.875		3.839	0.499	2.261	1.118	3.744	6.976		0:20:04	-12.159	-1.628	-11.931	-14.19			-3.857	1.019	-1.271	-2.528	-10.189	-4.516		0:20:04	-8.368	-1.628	-0.406	-28.692
0:20:05	-14.323	-7.8	-2.777	-2.234	-16.32		-4.376	-0.788	0.42	-2.46	-14.456	0.507			0:20:05	31.407	6.132	5.273	4.513	31.403		4.132	0.639	2.234	1.235	5.189	9.11		0:20:05	-12.676	-2.705	-11.825	-10.335			-4.654	-0.215	-0.825	-1.028	-7.849	-4.902		0:20:05	-10.487	-2.705	-4.984	-30.155
0:20:06	-15.14	-9.27	-3.078	-2.335	-16.696		-4.883	-1.234	1.035	-2.85	-14.417	-2.194			0:20:06	24.951	7.221	5.813	4.108	27.539		4.391	0.427	2.404	1.252	6.172	9.033		0:20:06	-13.781	-0.819	-11.857	-14.914			-4.878	-0.891	-1.659	-1.614	-7.601	-2.819		0:20:06	-10.12	-0.819	-3.339	-31.047
0:20:07	-15.375	-8.729	-1.714	-2.26	-14.738		-5.752	-0.549	0.857	-2.002	-13.688	-0.96			0:20:07	22.199	6.436	10.088	3.616	36.548		4.433	0.911	2.126	1.266	2.368	9.832		0:20:07	-12.252	-1.905	-11.266	-12.131			-3.252	-0.019	-1.707	-0.3	-6.951	-3.155		0:20:07	-11.701	-1.905	-4.92	-29.729
0:20:08	-13.072	-6.732	-0.438	-2.357	-15.549		-4.539	-0.223	0.137	-2.083	-11.062	-5.271			0:20:08	19.179	5.429	7.984	3.551	38.846		4.945	0.519	3.471	1.327	6.301	8.519		0:20:08	-13.229	-1.622	-10.507	-14.119			-4.071	0.43	0.072	-2.263	-7.995	-5.157		0:20:08	-11.717	-1.622	-2.939	-29.716
0:20:09	-13.626	-9.475	-1.75	-2.428	-17.012		-4.631	0.235	0.076	-2.694	-10.317	-4.25			0:20:09	21.487	2.185	5.225	4.737	34.375		4.505	1.214	2.458	0.888	-0.12	9.617		0:20:09	-10.668	-3.128	-12.865	-11.569			-3.347	-0.652	0.44	-1.63	-7.391	-3.414		0:20:09	-11.191	-3.128	-3.291	-29.279
0:20:10	-10.567	-9.46	-2.538	-2.183	-17.141		-4.649	-0.201	0.644	-2.293	-10.308	-2.323			0:20:10	19.653	1.554	5.541	4.387	45.374		3.674	0.773	0.888	1.304	2.588	8.287		0:20:10	-10.077	-1.356	-11.107	-14.96			-5.861	-0.032	0.857	-0.799	-7.403	-6.868		0:20:10	-11.201	-1.356	-2.557	-27.533
0:20:11	-8.958	-8.947	-2.29	-2.397	-15.572		-6.484	0.146	0.499	-2.658	-10.644	-1.09			0:20:11	17.611	2.247	5.668	4.849	47.986		5.047	0.236	2.615	1.1	2.989	6.317		0:20:11	-10.006	-1.514	-11.579	-12.092			-2.319	1.097	-1.404	0.235	-8.463	-1.699		0:20:11	-9.646	-1.514	-4.138	-29.517
0:20:12	-12.546	-9.062	-4.039	-2.404	-18.924		-5.897	-0.115	1.53	-4.101	-7.779	-3.734			0:20:12	24.163	0.975	4.719	5.222	43.261		3.468	1.186	0.481	1.213	5.312	9.918		0:20:12	-13.067	-1.867	-9.123	-14.099			-5.16	-0.225	0.216	-1.471	-7.67	-1.972		0:20:12	-9.409	-1.867	-3.315	-29.29
0:20:13	-13.54	-8.411	-0.802	-2.456	-20.279		-5.269	0.17	-0.092	-2.459	-1.099	-1.728			0:20:13	24.44	1.956	6.072	4.056	34.686		4.382	0.413	2.319	1.016	5.077	8.954		0:20:13	-12.176	-3.071	-11.06	-13.887			-5.041	-1.12	0.365	-1.241	-5.501	-6.573		0:20:13	-10.6	-3.071	-4.191	-30.149
0:20:14	-14.891	-7.844	-2.257	-2.476	-24.691		-5.032	-0.47	0.529	-2.844	-6.825	-5.014			0:20:14	21.779	1.741	6.207	5.463	36.511		5.039	0.713	2.458	1.557	6.911	10.141		0:20:14	-13.923	-1.244	-11.591	-11.834			-5.098	-0.416	-0.058	-1.299	-8.195	-4.996		0:20:14	-11.599	-1.244	-0.582	-30.854
0:20:15	-13.841	-8.462	-2.291	-2.613	-21.559		-5.601	-0.315	-0.688	-3.1	-9.505	1.586			0:20:15	18.148	1.363	7.367	4.338	35.133		3.328	0.562	2.563	1.239	2.786	9.81		0:20:15	-11.696	-3.79	-11.028	-14.469			-3.587	0.771	-0.34	-1.899	-8.24	-3.993		0:20:15	-11.092	-3.79	-2.054	-31.314
0:20:16	-13.761	-8.257	-2.265	-2.364	-26.763		-6.03	-0.719	-2.012	-3.869	-7.788	-2.685			0:20:16	17.664	6.422	7.451	3.98	32.284		3.257	0.592	2.459	1.123	0.285	10.88		0:20:16	-12.634	-2.112	-10.657	-14.178			-3.621	-0.819	1.43	-4.047	-9.467	-2.418		0:20:16	-11.047	-2.112	-4.863	-28.582
0:20:17	-13.426	-7.541	-2.719	-2.387	-23.39		-4.485	-0.137	0.71	-2.866	-7.37	-3.677			0:20:17	20.914	5.217	5.379	4.944	31.118		4.724	0.805	0.888	1.077	3.887	7.957		0:20:17	-12.852	0.026	-10.543	-14.232			-3.861	0.939	-1.949	-0.691	-7.634	-4.562		0:20:17	-10.197	0.026	-5.103	-30.819
0:20:18	-12.618	-8.562	-3.758	-2.217	-21.071		-4.965	-0.233	0.78	-2.779	-10.451	-4.672			0:20:18	19.926	6.034	5.893	4.126	36.911		3.889	0.744	2.899	1.043	3.928	11.233		0:20:18	-13.692	-0.302	-10.006	-13.289			-4.385	0.263	0.74	-1.931	-10.122	-4.518		0:20:18	-10.893	-0.302	-0.993	-31.074
0:20:19	-13.565	-6.117	-3.407	-2.323	-23.118		-5.176	-0.105	0.848	-2.945	-7.814	-2.755			0:20:19	23.357	5.449	6.399	3.867	33.325		4.28	0.051	0.849	0.967	0.879	7.381		0:20:19	-13.43	-1.914	-11.359	-13.144			-4.118	-0.618	-0.083	-1.125	-10.377	-2.651		0:20:19	-9.006	-1.914	-2.46	-30.196
0:20:20	-14.057	-5.77	-3.328	-2.088	-19.418		-5.014	-0.383	-0.871	-3.385	-2.357	-2.91			0:20:20	23.46	4.816	8.576	3.588	36.485		3.383	0.244	2.067	1.508	2.502	6.783		0:20:20	-13.052	-1.275	-11.039	-14.204			-2.576	0.241	1.23	-0.608	-6.926	-5.992		0:20:20	-8.802	-1.275	-3.609	-30.026
0:20:21	-15.641	-7.392	-2.805	-2.439	-21.498		-5.921	-0.563	0.221	-4.143	-8.754	-0.317			0:20:21	22.694	11.408	7.635	3.97	38.156		4.395	0.373	2.409	0.914	2.506	7.667		0:20:21	-14.984	-0.15	-12.36	-13.16			-4.29	0.938	-0.174	-1.291	-7.939	-4.246		0:20:21	-13.046	-0.15	-0.998	-29.838
0:20:22	-15.375	-8.623	-3.51	-2.347	-22.588		-5.269	-0.357	0.313	-2.78	-10.223	-1.381			0:20:22	20.063	9.429	7.436	4.699	32.36		3.807	0.024	2.123	1.243	5.369	5.119		0:20:22	-14.595	-0.449	-9.481	-13.601			-3.267	0.409	-0.867	-0.465	-8.228	-3.335		0:20:22	-9.841	-0.449	-5.313	-29.445
0:20:23	-15.207	-7.701	-2.787	-2.527	-21.417		-5.669	-0.586	0.806	-2.707	-9.639	-2.252			0:20:23	19.503	6.71	8.014	3.626	31.908		3.337	-0.138	1.113	1.378	6.061	13.27		0:20:23	-13.189	-0.973	-11.328	-8.279			-4.148	1.443	-1.002	-2.021	-7.315	-1.219		0:20:23	-13.305	-0.973	-3.062	-31.22
0:20:24	-15.266	-8.5	-3.108	-2.189	-21.635		-4.937	-0.194	0.057	-3.308	-12.399	-2.557			0:20:24	24.554	4.502	7.979	3.468	35.138		3.791	0.689	1.922	1.379	5.083	9.685		0:20:24	-13.59	-0.885	-10.758	-12.961			-3.861	-0.069	0.18	-1.669	-8.593	-5.032		0:20:24	-11.908	-0.885	-0.591	-30.169
0:20:25	-16.129	-9.629	-2.745	-2.436	-22.372		-3.335	-0.927	0.817	-3.772	-13.636	-5.039			0:20:25	29.316	6.388	6.873	3.499	27.359		5.011	-0.624	1.708	1.199	5.627	8.814		0:20:25	-12.261	0.535	-11.087	-11.853			-4.707	-0.333	-1.345	-0.612	-8.348	-6.771		0:20:25	-9.08	0.535	-4.424	-30.434
0:20:26	-15.604	-10.31	-1.79	-2.407	-21.508		-4.433	-0.548	1.652	-3.65	-15.396	-2.457			0:20:26	20.01	5.488	7.199	3.282	30.432		5.014	0.613	1.479	1.143	9.52	11.565		0:20:26	-14.877	-1.617	-11.469	-11.567			-2.526	0.467	-1.097	-1.224	-8.329	-3.198		0:20:26	-10.048	-1.617	-2.888	-30.049
0:20:27	-16.747	-8.158	-1.457	-2.377	-22.654		-3.778	-0.695	0.019	-3.687	-14.089	-1.226			0:20:27	17.957	4.498	7.281	3.995	30.89		3.425	-0.399	2.757	0.834	6.775	8.338		0:20:27	-12.853	-1.589	-12.093	-12.582			-2.396	-0.457	1.468	-0.088	-9.878	-3.359		0:20:27	-10.742	-1.589	-3.599	-30.642
0:20:28	-16.036	-8.103	0.383	-2.305	-21.923		-5.061	-0.265	0.542	-3.38	-11.346	-3.926			0:20:28	17.934	4.466	7.123	4.438	27.626		4.116	0.363	4.248	1.312	4.372	7.329		0:20:28	-12.959	-2.067	-10.92	-7.586			-3.495	1.762	-1.078	-0.435	-6.661	-2.54		0:20:28	-8.793	-2.067	-1.682	-30.76
0:20:29	-14.707	-8.089	-0.284	-2.298	-18.068		-5.526	-0.67	0.628	-3.602	-10.793	-2.534			0:20:29	18.865	4.634	6.364	5.005	32.475		4.249	0.724	0.434	1.221	7.01	8.216		0:20:29	-12.716	-0.332	-10.58	-10.365			-4.527	-0.503	1.217	-0.389	-7.087	-4.331		0:20:29	-11.74	-0.332	-3.389	-29.568
0:20:30	-16.898	-8.349	1.395	-2.187	-18.056		-5.364	-0.259	1.096	-3.277	-10.661	-4.839			0:20:30	16.568	1.725	5.385	3.708	29.827		3.918	1.067	3.031	0.707	1.176	9.14		0:20:30	-14.577	-1.476	-10.77	-10.536			-4.935	1.092	1.163	-1.159	-6.416	-5.023		0:20:30	-8.464	-1.476	-3.082	-30.223
0:20:31	-15.589	-7.73	-1.682	-2.33	-18.111		-5.351	-0.801	1.727	-3.565	-12.831	-0.861			0:20:31	12.507	4.195	6.469	5.488	29.76		3.802	0.729	3.156	1.218	3.629	10.064		0:20:31	-11.824	-1.199	-13.249	-11.177			-5.112	1.39	-0.179	-1.987	-8.167	-3.453		0:20:31	-8.317	-1.199	-4.245	-30.276
0:20:32	-16.224	-8.989	-3.154	-2.45	-19.061		-5.669	-1.083	-0.107	-2.973	-10.059	-5.774			0:20:32	14.364	1.843	7.623	3.448	30.246		4.261	0.502	0.784	1.287	4.267	6.706		0:20:32	-13.033	-2.91	-12.323	-8.927			-5.353	-0.174	0.824	-1.484	-7.121	-2.435		0:20:32	-10.012	-2.91	-3.381	-29.837
0:20:33	-15.365	-7.818	-2.444	-2.459	-18.673		-5.65	-1.098	0.768	-3.702	-10.114	-2.545			0:20:33	18.455	3.453	6.428	4.91	40.458		6.25	0.941	2.626	0.93	4.916	6.697		0:20:33	-13.379	-2.024	-12.069	-9.327			-5.863	-0.008	-0.592	-2.02	-8.469	-5.328		0:20:33	-10.479	-2.024	-2.297	-30.662
0:20:34	-16.89	-6.294	-2.368	-2.434	-19.204		-5.46	-0.444	0.664	-3.86	-12.703	-3.831			0:20:34	17.558	3.697	6.472	3.423	38.744		4.946	0.847	3.03	1.243	2.939	7.382		0:20:34	-11.886	-1.181	-12.066	-6.426			-4.953	-0.456	1.272	-0.922	-8.388	-3.471		0:20:34	-10.996	-1.181	-2.394	-30.681
0:20:35	-15.129	-9.356	-1.526	-2.136	-17.254		-5.956	-1.066	1.79	-3.099	-6.966	-1.834			0:20:35	24.366	3.382	6.436	3.497	40.058		5.493	0.13	2.636	1.128	0.749	10.195		0:20:35	-13.138	0.464	-10.287	-9.066			-4.03	-0.071	2.492	-0.938	-9.467	-4.677		0:20:35	-10.425	0.464	-1.269	-32.338
0:20:36	-14.495	-8.074	-1.781	-2.271	-17.899		-5.896	-0.308	1.222	-3.556	-7.922	-7.882			0:20:36	25.183	6.443	5.674	4.12	42.485		6.192	0.429	1.445	1.373	5.936	8.7		0:20:36	-15.189	0.123	-11.698	-11.908			-4.446	0.787	-0.492	-1.211	-8.112	-1.681		0:20:36	-9.476	0.123	-5.548	-31.598
0:20:37	-14.126	-6.916	-1.883	-2.4	-20.745		-5.582	-0.622	0.672	-3.751	-8.845	-1.812			0:20:37	22.064	9.195	6.103	4.042	50.87		3.718	0.406	1.644	0.919	2.533	12.796		0:20:37	-11.255	-0.752	-11.424	-10.033			-5.118	1.296	0.349	-2.15	-8.815	-2.467		0:20:37	-10.695	-0.752	-3.599	-30.307
0:20:38	-12.865	-9.162	-0.205	-2.276	-16.845		-6.242	-0.817	1.316	-3.259	-11.156	-5.275			0:20:38	20.447	4.941	6.98	3.462	42.099		4.673	0.087	3.482	1.025	9.299	7.793		0:20:38	-12.671	-1.389	-12.063	-11.835			-4.028	0.22	1.882	-1.677	-9.918	-4.09		0:20:38	-10.769	-1.389	-2.362	-28.403
0:20:39	-14.203	-7.712	-0.917	-2.279	-18.489		-4.294	-1.183	0.693	-3.117	-14.682	-3.882			0:20:39	16.317	3.774	7.448	4.7	42.798		4.885	0.314	1.064	1.035	4.865	6.464		0:20:39	-11.878	-1.852	-11.691	-8.122			-6.104	1.575	-0.621	-1.148	-9.247	-4.443		0:20:39	-10.402	-1.852	-2.601	-30.746
0:20:40	-16.428	-8.304	-1.621	-2.157	-19.89		-4.223	-0.9	0.291	-3.115	-11.8	-2.862			0:20:40	16.149	6.382	9.017	4.537	36.674		4.989	0.152	3.825	0.858	12.928	9.136		0:20:40	-13.607	-2.693	-12.27	-14.131			-4.726	-2.223	0.059	-1.273	-8.073	-5.286		0:20:40	-12.875	-2.693	-3.578	-31.248
0:20:41	-14.278	-8.418	-1.591	-1.998	-21.657		-5.204	-1.018	1.95	-2.855	-15.697	-1.436			0:20:41	17.636	10.499	8.449	4.218	38.332		5.348	0.075	2.407	0.713	6.186	10.576		0:20:41	-12.401	-1.811	-10.27	-16.346			-4.67	0.218	-0.131	-0.163	-8.533	-3.16		0:20:41	-10.601	-1.811	-4.712	-31.232
0:20:42	-14.391	-8.001	-1.802	-1.998	-21.678		-3.876	-0.711	-0.224	-3.059	-10.515	-0.345			0:20:42	19.163	8.332	7.22	4.643	35.594		5.063	-0.181	0.219	0.862	5.63	9.738		0:20:42	-12.14	-2.347	-11.121	-10.664			-3.112	1.343	-1.111	-1.658	-11.905	-2.262		0:20:42	-9.49	-2.347	-1.647	-30.817
0:20:43	-13.661	-8.784	-2.223	-2.017	-17.312		-3.149	-0.428	0.64	-3.083	-12.345	-3.904			0:20:43	19.583	7.62	8.499	4.91	35.35		3.568	0.181	2.777	1.061	6.499	11.503		0:20:43	-13.489	-4.642	-12.646	-10.193			-3.936	0.285	0.8	-1.262	-10.022	-5.91		0:20:43	-12.136	-4.642	-3.022	-29.495
0:20:44	-13.896	-7.739	-1.664	-2.069	-19.808		-2.961	-0.646	0.338	-2.927	-9.954	-1.816			0:20:44	17.695	10.096	8.778	4.419	36.972		5.711	0.366	0.142	1.272	4.194	10.404		0:20:44	-13.639	-3.294	-12.402	-11.85			-3.227	-0.128	1.495	-1.589	-7.273	-2.731		0:20:44	-11.579	-3.294	-4.264	-29.746
0:20:45	-14.799	-7.918	-2.591	-2.259	-19.949		-2.293	-0.333	-0.603	-2.277	-10.112	-1.389			0:20:45	15.076	7.438	10.977	4.832	45.984		5.679	0.527	3.392	1.473	4.88	10.75		0:20:45	-11.938	-0.072	-11.676	-18.24			-3.867	-0.453	0.458	-0.82	-8.034	-2.844		0:20:45	-11.58	-0.072	-1.972	-31.621
0:20:46	-11.774	-8.209	-3.775	-2.173	-20.399		-3.067	-0.389	0.432	-3.02	-8.325	-5.496			0:20:46	18.893	7.31	13.871	5.777	34.241		4.59	-0.248	1.646	1.288	6.984	10.558		0:20:46	-12.725	0.405	-10.659	-15.684			-5.567	-0.987	-0.629	-1.328	-9.622	-4.278		0:20:46	-11.379	0.405	-3.831	-30.664
0:20:47	-11.95	-9.428	-2.506	-2.006	-18.751		-3.346	-0.003	-0.076	-3.364	-4.797	-4.722			0:20:47	20.44	7.391	10.78	4.532	35.07		5.532	0.65	1.867	0.761	4.987	12.813		0:20:47	-12.656	-1.887	-10.538	-12.165			-3.451	0.488	-1.343	-1.573	-8.736	-7.217		0:20:47	-12.363	-1.887	-1.036	-31.149
0:20:48	-13.768	-10.052	-2.639	-2.019	-18.776		-3.901	-0.653	0.22	-2.907	-9.42	-0.196			0:20:48	19.009	6.912	7.995	4.978	35.473		5.118	0.545	1.701	0.78	0.145	9.081		0:20:48	-13.967	-2.009	-11.899	-14.277			-4.763	0.359	-0.304	-0.132	-8.636	-4.855		0:20:48	-10.105	-2.009	-1.228	-31.856
0:20:49	-14.892	-9.316	-2.453	-2.058	-17.55		-5.427	-0.516	-0.573	-2.28	-10.55	-2.227			0:20:49	17.495	8.6	7.59	6.142	46.072		3.786	0.63	-0.019	0.822	5.422	9.729		0:20:49	-11.134	0.506	-11.658	-14.902			-4.812	0.459	-1.351	-1.436	-4.403	-5.218		0:20:49	-11.235	0.506	-3.239	-30.236
0:20:50	-14.228	-8.569	-1.094	-2.238	-18.282		-4.668	-0.55	0.349	-2.742	-11.557	-2.01			0:20:50	17.466	6.777	6.905	5.137	45.271		6.333	0.681	2.221	1.072	1.997	9.394		0:20:50	-11.684	-1.941	-10.378	-11.517			-4.925	0.629	-1.545	-0.967	-8.054	-2.293		0:20:50	-11.669	-1.941	-1.846	-31.195
0:20:51	-12.742	-9.332	-2.374	-2.464	-14.471		-4.144	-0.708	0.646	-2.23	-7.393	-1.919			0:20:51	18.917	4.426	6.976	5.104	47.858		5.447	0.316	2.035	1.512	5.468	6.355		0:20:51	-14.355	-0.295	-10.211	-10.828			-3.247	0.046	1.13	-0.064	-5.226	-3.857		0:20:51	-9.924	-0.295	-2.686	-30.693
0:20:52	-12.811	-9.307	-2.908	-2.179	-16.351		-4.674	-0.958	0.835	-2.546	-7.221	-4.898			0:20:52	21.088	3.582	8.255	5.119	45.944		4.699	0.425	0.183	1.503	10.836	9.679		0:20:52	-12.162	-1.417	-12.498	-7.459			-4.742	0.316	0.001	-1.853	-6.132	0.639		0:20:52	-10.954	-1.417	-3.678	-30.997
0:20:53	-12.941	-10.392	-1.662	-2.185	-13.939		-5.476	-0.977	1.492	-2.625	-5.635	-6.814			0:20:53	19.904	3.597	7.883	5.087	42.488		3.945	0.965	3.413	1.008	9.143	12.877		0:20:53	-12.287	-3.033	-9.914	-9.266			-3.951	-1.071	0.399	-1.837	-6.041	-6.36		0:20:53	-11.099	-3.033	-4.772	-31.161
0:20:54	-14.62	-9.281	-0.492	-2.469	-11.786		-5.427	-0.009	0.105	-2.824	-9.072	-5.711			0:20:54	19.785	3.919	8.298	6.831	43.712		4.85	0.791	1.037	1.496	10.812	6.971		0:20:54	-11.387	-0.913	-11.791	-12.799			-4.445	-1.311	-0.893	-1.6	-6.804	-1.387		0:20:54	-11.907	-0.913	-0.963	-32.078
0:20:55	-14.92	-10.579	0.479	-2.269	-13.723		-5.38	-0.754	0.755	-2.34	-10.639	-2.705			0:20:55	19.265	5.034	9.473	6.027	38.455		6.208	0.367	2.427	1.511	5.301	9.644		0:20:55	-13.339	1.387	-11.38	-9.842			-4.615	-0.231	0.444	-1.103	-8.171	-3.184		0:20:55	-10.14	1.387	-1.631	-31.22
0:20:56	-11.919	-9.529	-2.216	-2.404	-16.703		-3.837	-0.519	0.622	-3.206	-12.738	-3.656			0:20:56	19.683	3.404	7.471	4.098	28.873		5.672	0.514	2.896	1.351	6.544	11.656		0:20:56	-14.478	-0.164	-11.13	-10.211			-4.2	-0.012	-0.348	-0.739	-7.839	-3.392		0:20:56	-11.522	-0.164	-1.693	-30.509
0:20:57	-13.495	-10.318	-1.062	-2.534	-18.092		-4.981	-1.078	0.97	-2.73	-11.513	-2.666			0:20:57	20.354	2.846	7.254	4.927	30.727		4.834	0.519	2.297	1.148	3.96	8.867		0:20:57	-11.642	-0.609	-12.292	-10.185			-3.241	1.919	0.897	-0.92	-9.866	-3.071		0:20:57	-9.443	-0.609	-0.891	-30.4
0:20:58	-16.073	-8.026	-0.199	-2.22	-19.479		-3.606	-0.831	1.019	-2.713	-11.863	-3.591			0:20:58	18.609	2.265	6.876	5.024	31.419		5.529	0.586	0.421	1.289	2.946	11.382		0:20:58	-14.79	0.176	-11.967	-14.597			-5.179	-0.188	0.648	-2.161	-9.307	-5.271		0:20:58	-12.326	0.176	-2.562	-29.53
0:20:59	-16.112	-4.057	-0.858	-2.304	-19.477		-2.902	-1.047	1.062	-2.175	-13.282	-0.719			0:20:59	17.56	2.884	7.717	5.365	25.206		5.571	0.871	0.241	1.074	3.898	7.5		0:20:59	-12.165	0.696	-11.55	-11.832			-5.524	0.262	0.809	-1.254	-7.335	0.434		0:20:59	-10.059	0.696	-2.742	-30.789
0:21:00	-16.193	-5.236	-2.527	-2.26	-20		-4.542	-0.994	1.55	-1.938	-7.912	-2.894			0:21:00	22.45	2.766	8.287	5.808	26.413		5.32	0.964	3.061	0.87	6.78	6.788		0:21:00	-12.721	1.592	-12.271	-10.609			-3.888	0.318	0.265	-2.226	-7.823	-5.517		0:21:00	-8.991	1.592	-0.913	-30.289
0:21:01	-15.026	-3.194	-1.908	-2.324	-17.468		-3.371	-1.63	2.487	-2.258	-0.793	-4.504			0:21:01	22.719	0.744	9.206	4.638	30.705		7.176	0.453	1.313	1.415	6.656	7.986		0:21:01	-12.97	0.547	-11.472	-10.781			-3.8	-0.062	-1.295	-0.567	-7.894	-5.522		0:21:01	-9.549	0.547	-2.746	-29.849
0:21:02	-13.483	-5.582	-1.544	-2.322	-20.544		-5.128	-0.549	1.61	-2.241	-1.487	-4.016			0:21:02	18.915	0.02	9.209	6.419	31.81		6.098	0.474	1.561	0.924	4.551	6.488		0:21:02	-13.504	-0.677	-10.562	-8.743			-4.327	-0.01	0.084	-1.168	-6.194	-3.723		0:21:02	-13.548	-0.677	-1.301	-27.662
0:21:03	-15.041	-7.795	-1.676	-2.204	-19.989		-5.129	-0.471	0.663	-1.817	-6.915	-1.52			0:21:03	20.198	2.3	7.766	6.689	29.596		5.538	-0.504	2.327	0.982	4.43	6.229		0:21:03	-13.127	-1.916	-12.783	-13.517			-3.055	-0.677	-1.482	-0.878	-8.863	-3.257		0:21:03	-9.043	-1.916	-2.444	-30.043
0:21:04	-14.657	-5.988	-1.451	-2.191	-18.65		-4.614	-0.357	1.022	-2.159	-7.577	-2.626			0:21:04	20.515	6.061	9.595	6.251	27.473		5.528	0.822	2.773	1.182	6.571	6.406		0:21:04	-13.976	-2.087	-10.175	-12.423			-4.245	1.444	0.334	-0.433	-8.878	-4.401		0:21:04	-12.816	-2.087	-2.666	-28.088
0:21:05	-15.988	-5.394	-1.227	-2.159	-19.901		-5.979	-0.415	0.803	-2.117	-7.753	-5.018			0:21:05	18.563	3.82	8.375	5.894	26.581		5.562	0.34	2.192	1.451	5.283	6.111		0:21:05	-14.031	-2.575	-10.561	-11.787			-6.432	0.438	-0.403	-1.057	-7.566	-2.103		0:21:05	-11.642	-2.575	-3.911	-30.782
0:21:06	-15.455	-8.304	-1.644	-2.29	-19.037		-4.705	-0.932	0.549	-1.41	-8.636	-3.104			0:21:06	18.951	7.797	7.54	4.083	28.876		6.059	0.859	0.184	1.351	4.792	7.255		0:21:06	-13.029	0.883	-11.577	-14.023			-4.346	1.551	1.208	-1.694	-6.365	-2.125		0:21:06	-10.586	0.883	-0.049	-29.168
0:21:07	-15.403	-6.598	-1.879	-2.151	-19.671		-3.639	-0.964	2.324	-2.885	-3.789	-1.106			0:21:07	18.443	9.747	7.311	6.317	35.751		5.347	0.79	3.993	1.595	9.655	9.28		0:21:07	-11.102	-2.437	-10.635	-13.628			-4.818	0.207	-1.065	-1.92	-8.062	-3.995		0:21:07	-13.202	-2.437	2.294	-28.951
0:21:08	-16.561	-2.025	-1.805	-2.148	-16.429		-2.514	-0.97	1.925	-2.351	-4.776	-2.685			0:21:08	16.702	11.152	6.735	6.223	39.671		5.116	1.039	-0.647	1.359	7.706	9.302		0:21:08	-13.74	0.833	-10.36	-13.072			-6.517	0.899	-0.772	-2.005	-7.294	-2.024		0:21:08	-10.817	0.833	-3.008	-30.402
0:21:09	-14.649	-4.559	-1.217	-2.257	-17.428		-2.839	-1.008	0.418	-2.508	-2.802	-5.931			0:21:09	16.149	7.311	6.498	4.839	41.077		3.815	0.996	0.445	0.995	6.182	9.165		0:21:09	-13.805	-0.988	-11.616	-15.283			-2.445	0.295	0.155	-1.181	-6.275	-5.803		0:21:09	-13.63	-0.988	-2.813	-28.875
0:21:10	-16.315	-6.286	-2.648	-2.352	-19.687		-3.01	-0.9	1.353	-1.997	5.361	-3.677			0:21:10	17.41	4.429	7.254	3.604	45.14		3.619	0.148	2.621	0.963	9.828	6.456		0:21:10	-12.134	-2.278	-10.873	-13.75			-3.847	-0.444	-0.882	-1.198	-7.175	-0.917		0:21:10	-9.359	-2.278	-3.073	-29.134
0:21:11	-15.045	-8.985	-2.736	-2.53	-18.841		-4.185	-0.95	0.531	-2.182	15.674	-2.924			0:21:11	20.054	4.125	6.027	5.587	44.225		4.081	0.325	1.082	1.511	5.64	5.715		0:21:11	-13.249	-2.979	-11.884	-12.016			-4.66	0.525	1.564	0.415	-4.496	-4.373		0:21:11	-11.346	-2.979	-6.487	-29.537
0:21:12	-13.518	-6.893	-2.487	-2.285	-21.001		-3.988	-1.247	0.438	-1.804	6.969	-4.652			0:21:12	19.339	2.025	6.614	5.243	38.524		5.104	0.094	2.293	1.16	7.879	7.517		0:21:12	-12.342	-1.751	-11.74	-17.081			-3.945	0.781	0.7	-1.517	-5.635	-2.79		0:21:12	-8.71	-1.751	-1.402	-29.069
0:21:13	-11.76	-8.133	-1.178	-2.351	-16.921		-5.134	-0.654	0.933	-2.192	-0.681	-5.401			0:21:13	18.666	3.33	7.301	5.53	30.826		5.758	0.37	1.53	1.304	12.52	8.894		0:21:13	-13.809	-1.132	-12.426	-15.419			-4.236	0.001	1.009	-2.036	-6.334	-5.255		0:21:13	-9.901	-1.132	-0.677	-28.709
0:21:14	-14.857	-8.757	-0.366	-2.065	-19.544		-6.336	-1.393	1.208	-1.274	-1.628	-1.99			0:21:14	16.73	2.168	6.858	7.432	32.244		4.213	0.952	1.099	1.637	5.393	8.273		0:21:14	-14.866	-3.036	-10.457	-12.007			-2.942	0.146	1.841	-2.41	-5.615	-3.733		0:21:14	-11.389	-3.036	-1.071	-30.487
0:21:15	-14.444	-9.371	-1.222	-2.132	-21.708		-5.175	-0.361	2.407	-2.163	-2.316	-3.595			0:21:15	15.107	2.684	6.942	6.932	25.555		5.897	0.441	2.588	1.257	14.088	7.471		0:21:15	-12.404	-0.381	-10.438	-16.989			-4.745	-0.945	-0.731	-0.228	-4.975	-6.149		0:21:15	-10.328	-0.381	-1.294	-31.746
0:21:16	-15.159	-7.574	-1.988	-2.419	-16.35		-4.882	-1.261	1.855	-2.138	-8.403	-1.728			0:21:16	14.229	4.32	6.482	4.935	30.984		6.252	-0.189	2.931	1.118	11.313	5.519		0:21:16	-11.944	-0.43	-9.304	-13.126			-5.781	-0.544	-0.24	-1.711	-6.282	-3.592		0:21:16	-9.652	-0.43	-3.316	-30.409
0:21:17	-12.251	-10.128	-1.896	-2.518	-22.976		-4.783	-0.409	2.226	-2.286	-7.197	-3.619			0:21:17	19.785	4.86	7.242	4.224	26.922		5.878	0.016	0.043	1.235	9.222	8.393		0:21:17	-11.723	-3.725	-12.843	-14.778			-5.13	-0.489	0.686	-1.102	-7.665	-3.247		0:21:17	-9.335	-3.725	-2.292	-30.396
0:21:18	-13.059	-7.749	-1.129	-2.266	-20.523		-2.761	-1.115	1.387	-1.9	-8.829	-5.053			0:21:18	23.469	6.793	7.099	5.068	37.945		3.278	1.174	2.297	1.262	8.104	7.108		0:21:18	-13.881	-0.598	-10.446	-17.045			-5.899	-0.228	-0.176	-1.784	-7.07	-5.923		0:21:18	-13.691	-0.598	-3.506	-31.207
0:21:19	-14.898	-4.009	-2.236	-2.493	-21.24		-2.884	-1.119	1.09	-3.312	-9.331	-5.264			0:21:19	24.15	4.508	9.024	5.095	39.783		4.234	0.11	2.393	1.591	20.477	6.437		0:21:19	-12.988	-1.031	-11.634	-15.508			-4.068	-0.179	-0.029	-1.437	-6.67	-2.892		0:21:19	-12.575	-1.031	-4.017	-30.029
0:21:20	-13.775	-4.708	-1.543	-2.455	-21.13		-2.784	-0.94	1.41	-3.233	-10.682	-1.952			0:21:20	20.463	7.5	7.281	4.204	37.236		4.527	0.614	2.439	1.208	12.454	6.617		0:21:20	-12.753	-2.322	-9.951	-14.912			-4.009	-0.214	0.706	-2.415	-8.085	-2.708		0:21:20	-10.739	-2.322	1.284	-31.746
0:21:21	-15.153	-7.317	-3.018	-2.608	-20.008		-2.314	-0.963	1.918	-3.613	-8.447	-4.245			0:21:21	25.156	8.116	6.777	5.368	31.602		4.18	0.602	2.601	1.375	8.403	8.793		0:21:21	-12.582	-3.421	-11.123	-12.809			-4.151	-0.253	-0.163	-1.988	-7.908	-3.587		0:21:21	-9.488	-3.421	-3.486	-31.241
0:21:22	-16.1	-4.563	-3.463	-2.401	-21.42		-4.598	-0.88	0.763	-3.246	-8.953	-2.913			0:21:22	20.612	10.591	5.535	4.72	37.197		3.972	0.661	-1.148	1.043	11.158	7.184		0:21:22	-12.28	-1.684	-12.825	-6.752			-4.171	-0.427	0.302	-2.109	-6.429	-3.91		0:21:22	-13.475	-1.684	-4.18	-29.681
0:21:23	-16.419	-5.737	-2.823	-2.439	-21.438		-4.933	-1.093	1.277	-4.197	-3.528	-0.638			0:21:23	17.952	5.414	5.937	4.306	36.049		4.79	0.746	1.758	1.388	5.306	5.271		0:21:23	-9.762	-1.917	-10.945	-14.55			-3.411	-0.046	0.323	-0.206	-4.058	-0.738		0:21:23	-11.529	-1.917	0.499	-30.112
0:21:24	-17.539	-6.539	-2.347	-2.412	-19.645		-4.057	-1.19	-0.408	-3.438	9.668	-2.841			0:21:24	21.109	7.075	7.003	7.104	31.184		4.69	0.98	2.565	1.37	5.326	5.961		0:21:24	-12.127	-1.358	-12.411	-9.678			-6.553	-0.733	1.942	-2.116	-8.953	-4.912		0:21:24	-10.057	-1.358	-1.287	-30.774
0:21:25	-16.55	-7.912	-3.442	-2.25	-21.026		-3.338	-1.385	0.205	-3.247	1.857	-5.77			0:21:25	17.526	13.209	7.827	5.062	30.04		5.551	0.601	0.99	0.814	12.304	6.853		0:21:25	-12.301	-4.012	-11.439	-14.445			-5.092	0.217	0.053	-1.002	-6.844	-4.222		0:21:25	-12.253	-4.012	-0.897	-30.671
0:21:26	-14.312	-6.959	-4.04	-2.484	-16.945		-3.581	-1.027	1.54	-3.294	-4.734	-3.553			0:21:26	14.597	9.748	9.999	7.202	31.544		3.974	1.398	2.259	1.045	10.766	5.898		0:21:26	-11.14	-2.952	-11.537	-9.814			-4.043	-0.795	0.204	-2.922	-7.902	-4.434		0:21:26	-10.773	-2.952	0.52	-29.742
0:21:27	-15.973	-7.986	-2.83	-2.504	-16.033		-2.69	-1.353	1.145	-3.857	-1.649	-3.44			0:21:27	20.588	5.961	9.181	6.672	34.187		3.374	0.197	2.299	1.419	14.185	7.823		0:21:27	-12.374	-0.916	-10.397	-10.321			-4.947	0.253	1.313	-1.4	-8.401	-3.623		0:21:27	-11.348	-0.916	-3.586	-30.21
0:21:28	-16.455	-7.311	-3.334	-2.487	-21.465		-4.169	-1.304	0.398	-3.725	-6.004	-0.883			0:21:28	22.2	3.471	9.165	5.034	29.26		4.758	0.883	1.368	1.411	14.907	6.844		0:21:28	-13.721	-1.544	-11.357	-13.638			-5.899	-1.228	1.307	-2.077	-7.358	-4.141		0:21:28	-11.557	-1.544	-4.122	-30.737
0:21:29	-16.668	-6.969	-3.856	-2.46	-19.225		-4.605	-1.147	1.342	-3.627	-9.483	-3.306			0:21:29	23.754	2.63	7.589	5.028	34.329		6.454	0.327	-0.25	0.993	16.431	6.435		0:21:29	-11.409	-2.059	-11.6	-11.332			-4.685	-0.394	0.564	-0.843	-6.951	-1.858		0:21:29	-11.366	-2.059	-1.303	-29.785
0:21:30	-16.1	-5.747	-4.794	-2.645	-19.395		-5.09	-0.885	0.836	-2.556	-12.181	-2.644			0:21:30	23.03	0.277	8.608	4.417	36.381		4.275	-0.104	3.674	1.04	15.729	5.891		0:21:30	-11.423	-2.299	-9.753	-7.786			-5.884	-0.659	0.329	-1.633	-7.679	-7.561		0:21:30	-9.419	-2.299	-3.203	-29.488
0:21:31	-14.881	-7.559	-2.825	-2.505	-20.936		-3.645	-1.69	1.894	-3.401	-11.114	-3.78			0:21:31	17.231	3.1	9.294	3.057	40.055		3.43	0.27	0.336	1.042	10.373	7.244		0:21:31	-11.526	-1.746	-10.628	-7.248			-4.551	1.437	0.153	-0.584	-8.069	-2.274		0:21:31	-9.965	-1.746	-2.992	-27.996
0:21:32	-15.151	-6.821	-3.881	-2.364	-22.729		-3.205	-1.198	0.527	-2.441	-8.303	-4.398			0:21:32	18.199	5.369	9.8	2.77	31.008		2.553	0.361	4.071	0.929	7.886	6.36		0:21:32	-13.175	-3.117	-12.737	-7.538			-5.756	-0.781	1.5	-2.092	-8.112	-5.305		0:21:32	-12.612	-3.117	-2.605	-29.147
0:21:33	-14.841	-8.857	-3.398	-2.411	-22.798		-2.881	-0.196	0.279	-3.358	-10.391	-0.336			0:21:33	19.426	8.573	5.798	3.709	36.068		2.514	0.425	1.454	1.245	10.105	6.325		0:21:33	-11.485	-2.241	-11.793	-10.419			-4.682	-0.037	0.397	-1.439	-6.632	-5.139		0:21:33	-11.813	-2.241	-3.986	-30.142
0:21:34	-13.711	-6.606	-2.942	-2.389	-19.347		-3.585	-1.639	1.917	-3.566	-10.4	-4.492			0:21:34	16.192	10.594	6.744	2.616	40.225		3.321	0.716	2.602	1.011	12.03	8.253		0:21:34	-11.066	-1.334	-11.956	-13.237			-5.388	-0.489	1.358	-1.252	-5.098	-4.035		0:21:34	-12.348	-1.334	-0.731	-29.004
0:21:35	-14.342	-4.852	-1.732	-2.264	-23.709		-4.482	-1.799	0.385	-3.555	-12.586	-4.26			0:21:35	21.841	9.52	7.206	3.177	37.37		3.55	0.744	2.525	0.823	16.677	8.78		0:21:35	-11.951	-2.232	-9.399	-11.132			-4.364	0.282	1.025	-1.969	-4.732	-4.462		0:21:35	-8.554	-2.232	-2.056	-30.566
0:21:36	-15.19	-4.896	-2.117	-2.376	-19.649		-4.658	-0.633	0.664	-3.038	-12.374	-2.083			0:21:36	21.245	9.898	7.398	3.757	38.806		4.582	-0.074	4.021	1.464	10.271	6.73		0:21:36	-10.498	-0.568	-8.541	-11.649			-3.554	-0.635	-0.22	-1.155	-4.708	-3.513		0:21:36	-10.153	-0.568	-1.665	-31.44
0:21:37	-13.72	-3.895	-2.291	-2.518	-19.721		-5.338	-0.707	-0.395	-4.087	-11.889	-5.808			0:21:37	19.797	5.5	6.161	4.49	41.053		5.247	0.551	-0.333	1.371	6.457	5.533		0:21:37	-12.1	-1.211	-9.307	-10.634			-6.756	0.033	-0.869	-0.937	-4.32	-3.458		0:21:37	-13.738	-1.211	-2.139	-31.424
0:21:38	-13.107	-5.049	-1.689	-2.307	-22.022		-4.324	-1.503	-0.092	-2.717	-14.087	-3.937			0:21:38	28.959	3.349	9.962	4.816	47.505		2.737	0.678	1.284	1.138	11.636	10.252		0:21:38	-13.678	0.888	-8.911	-4.711			-5.382	-0.843	0.164	-1.334	-4.421	-4.408		0:21:38	-12.912	0.888	-2.404	-30.366
0:21:39	-14.203	-6.361	-1.885	-2.473	-18.394		-2.933	-0.844	-1.817	-3.174	-12.646	-0.555			0:21:39	26.081	4.217	9.498	4.478	38.573		3.754	-0.133	2.282	0.787	11.54	6.786		0:21:39	-12.75	-0.84	-9.42	-11.373			-6.182	0.388	1.452	-0.683	-5.924	-5.274		0:21:39	-10.483	-0.84	-2.114	-29.99
0:21:40	-13.89	-7.576	-2.193	-2.194	-21.007		-5.345	-1.294	-0.579	-2.962	-12.146	-3.786			0:21:40	20.027	3.496	7.052	4.244	40.381		4.513	0.489	0.87	1.158	8.453	6.199		0:21:40	-13.13	-0.671	-10.296	-8.057			-2.95	-0.553	-0.662	-1.499	-4.854	-6.204		0:21:40	-11.112	-0.671	-2.961	-30.022
0:21:41	-13.579	-8.014	-2.16	-2.294	-16.706		-3.607	-0.968	-0.715	-3.174	-6.999	-2.171			0:21:41	15.599	3.33	8.218	4.278	33.38		4.686	1.382	0.925	0.972	8.946	5.678		0:21:41	-11.744	-2.154	-12.48	-7.302			-5.917	0.593	0.38	-0.383	-7.685	-4.583		0:21:41	-10.271	-2.154	-3.487	-30.835
0:21:42	-14.557	-7.137	-1.695	-2.372	-20.294		-2.518	-0.792	-0.509	-2.83	-10.771	-2.504			0:21:42	16.937	2.87	7.747	4.598	32.841		4.389	0.622	1.868	1.29	7.907	4.318		0:21:42	-12.146	-0.742	-9.513	-6.346			-5.201	-0.082	0.456	-0.099	-6.28	-4.567		0:21:42	-11.358	-0.742	-3.847	-30.863
0:21:43	-12.604	-6.325	-3.241	-2.58	-21.515		-2.455	-0.787	-0.535	-3.003	-10.984	1.437			0:21:43	18.097	5.234	6.748	3.56	33.884		4.827	0.702	0.685	1.117	9.172	5.586		0:21:43	-12.842	-1.351	-9.569	-10.822			-6.341	1.246	1.904	-1.77	-9.452	-4.141		0:21:43	-12.943	-1.351	-1.214	-29.725
0:21:44	-14.202	-6.558	-2.452	-2.581	-21.635		-3.162	-0.95	0.932	-3.037	-9.981	-3.699			0:21:44	17.622	8.269	6.574	2.696	32.611		4.744	0.781	1.571	1.042	7.097	5.988		0:21:44	-12.091	-3.014	-10.276	-11.524			-4.359	-0.754	1.956	-0.923	-7.606	-1.567		0:21:44	-10.931	-3.014	-0.306	-29.575
0:21:45	-15.087	-7.014	-3.976	-2.559	-20.516		-3.974	-1.556	1.445	-2.775	-13.196	-5.77			0:21:45	15.353	6.98	7.259	3.755	33.077		5.679	0.595	1.789	1.635	13.564	9.82		0:21:45	-12.309	-3.083	-10.96	-7.5			-4.432	-0.377	2.18	-0.901	-6.395	-6.619		0:21:45	-12.163	-3.083	-3.181	-29.802
0:21:46	-12.782	-4.875	-2.914	-2.429	-19.605		-3.22	-1.177	0.342	-3.225	-11.312	-0.583			0:21:46	15.766	4.578	6.342	4.388	38.968		4.641	0.315	1.171	0.826	11.148	9.333		0:21:46	-10.454	-3.209	-12.173	-6.575			-5.438	0.047	0.748	-0.703	-6.866	-3.682		0:21:46	-9.898	-3.209	-4.743	-30.519
0:21:47	-15.047	-6.972	-3.616	-2.257	-22.09		-2.817	-1.134	1.133	-3.027	-10.55	-5.268			0:21:47	15.548	2.833	8.446	4.204	31.884		3.969	0.339	3.257	1.35	11.498	7.728		0:21:47	-13.037	-2.917	-12.632	-6.841			-5.169	-0.465	1.13	-0.706	-7.277	-8.207		0:21:47	-10.666	-2.917	-3.957	-28.876
0:21:48	-14.1	-7.121	-4.207	-2.576	-22.04		-2.45	-0.744	0.421	-2.636	-9.524	-4.721			0:21:48	19.264	1.227	12.935	2.695	47.917		5.868	0.16	1.108	1.11	12.651	7.259		0:21:48	-13.343	-1.319	-10.207	-8.27			-7.004	0.58	0.859	-1.018	-5.627	-7.551		0:21:48	-9.744	-1.319	-0.088	-29.673
0:21:49	-15.783	-7.204	-4.441	-2.443	-16.724		-2.479	-0.971	-0.031	-3.011	-13.164	-3.003			0:21:49	23.562	0.498	9.337	3.425	50.16		5.396	0.162	0.572	0.961	10.772	5.461		0:21:49	-11.772	-0.693	-10.859	-7.495			-5.808	1.008	-1.196	-0.98	-7.74	-1.174		0:21:49	-8.307	-0.693	-2.21	-30.636
0:21:50	-15.193	-6.451	-3.063	-2.259	-13.165		-2.888	-1.203	0.696	-2.758	-13.623	-2.95			0:21:50	17.342	0.451	8.336	4.03	51.187		4.945	-0.439	1.923	1.576	4.395	3.943		0:21:50	-13.441	-0.915	-11.127	-9.079			-5.36	-0.178	-0.242	-0.977	-4.69	-5.171		0:21:50	-12.434	-0.915	-2.724	-30.189
0:21:51	-15.731	-7.662	-3.419	-2.551	-16.794		-1.433	-0.773	0.046	-3.169	-16.452	-5.764			0:21:51	19.604	4.623	6.017	4.188	52.248		2.204	0.496	2.977	1.094	14.992	7.45		0:21:51	-11.046	-0.664	-11.286	-7.701			-5.017	-0.813	0.362	-1.574	-5.604	-1.702		0:21:51	-9.948	-0.664	-2.541	-28.484
0:21:52	-13.91	-9.083	-4.161	-2.392	-17.074		-0.508	-0.515	-1.109	-2.924	-16.172	-3.937			0:21:52	17.394	5.624	7.145	3.804	52.481		3.53	0.114	2.52	1.235	15.282	3.38		0:21:52	-13.05	-3.103	-10.567	-9.242			-6.161	0.208	1.354	-1.899	-7.399	-5.836		0:21:52	-14.322	-3.103	-3.06	-28.167
0:21:53	-14.918	-8.062	-3.167	-2.2	-14.968		0.207	-0.937	-0.191	-3.39	-15.955	-2.467			0:21:53	18.095	5.286	6.287	4.251	45.811		2.943	0.099	1.517	1.392	7.324	5.818		0:21:53	-15.522	-1.463	-10.424	-9.766			-6.878	1.383	-0.806	-2.435	-8.139	-5.564		0:21:53	-12.318	-1.463	-3.653	-28.683
0:21:54	-15.923	-7.606	-3.13	-2.496	-18.547		-0.712	-1.191	0.317	-3.299	-13.904	-1.448			0:21:54	18.318	5.822	6.521	4.44	46.536		3.713	0.372	-0.038	1	5.574	6.927		0:21:54	-13.864	-0.246	-10.829	-5.512			-5.613	0.583	1.569	-1.164	-7.471	-5.911		0:21:54	-10.187	-0.246	-3.194	-29.035
0:21:55	-16.257	-7.159	-4.324	-2.582	-15.993		-2.163	-1.594	-0.284	-2.686	-14.919	-3.26			0:21:55	16.569	5.644	7.424	4.02	37.438		3.737	0.268	2.285	1.374	5.933	7.007		0:21:55	-13.391	-2.419	-11.486	-4.808			-5.378	0.311	2.227	0.383	-9.199	-3.308		0:21:55	-12.948	-2.419	-1.847	-29.025
0:21:56	-15.013	-7.365	-1.616	-2.394	-20.622		-2.113	-1.278	0.836	-3.077	-13.721	-4.248			0:21:56	20.237	9.459	9.535	4.167	47.398		3.906	0.411	1.742	1.123	8.841	9.83		0:21:56	-14.43	-1.344	-9.984	-4.757			-6.782	-1.537	0.408	-1.025	-6.933	-1.495		0:21:56	-8.725	-1.344	-3.679	-30.525
0:21:57	-14.175	-6.959	-1.742	-2.376	-16.893		-1.889	-1.296	0.808	-2.844	-12.746	-3.723			0:21:57	16.371	4.453	8.783	4.322	52.356		5.451	0.245	3.312	1.341	14.246	9.234		0:21:57	-11.008	-1.466	-10.953	-7.057			-4.598	-0.175	0.969	-1.692	-7.49	-6.273		0:21:57	-11.273	-1.466	-1.992	-29.934
0:21:58	-13.985	-7.685	-2.178	-2.458	-19.915		-2.032	-1.514	-0.313	-2.59	-10.323	1.631			0:21:58	17.048	3.632	9.881	5.112	47.951		4.91	-0.124	0.449	1.01	16.611	7.277		0:21:58	-7.338	-3.253	-10.001	-5.146			-4.942	-0.242	1.939	-1.387	-11.291	-7.074		0:21:58	-10.542	-3.253	-0.878	-31.493
0:21:59	-9.744	-7.415	-2.16	-2.419	-21.14		-3.381	-1.446	-1.27	-3.484	-6.785	-4.598			0:21:59	17.533	1.866	8.015	6.554	46.717		3.911	0.414	1.454	1.34	9.122	10.375		0:21:59	-9.237	-0.562	-9.562	-5.647			-3.938	-0.598	0.553	-2.513	-6.043	-6.152		0:21:59	-10.826	-0.562	-1.711	-30.78
0:22:00	-9.517	-7.417	-3.102	-2.649	-24.243		-3.879	-1.64	-0.441	-2.842	-5.579	-0.448			0:22:00	31.334	4.753	7.93	4.168	43.676		4.58	-0.099	1.617	1.001	8.234	8.257		0:22:00	-9.665	-1.252	-10.056	-4.484			-5.262	-0.932	1.106	-2.501	-4.13	-9.642		0:22:00	-8.729	-1.252	-0.476	-31.181
0:22:01	-14.46	-8.028	-2.596	-2.2	-23.422		-3.867	-1.537	0.812	-3.173	-11.744	-2.656			0:22:01	22.075	4.987	10.133	4.742	46.033		4.791	0.339	2.001	1.401	12.719	10.976		0:22:01	-10.428	-0.654	-10.626	-2.047			-5.113	0.795	0.089	-1.25	-7.866	-6.981		0:22:01	-10.47	-0.654	-2.921	-32.199
0:22:02	-12.297	-7.063	-3.782	-2.428	-21.121		-2.291	-1.091	0.303	-3.113	-11.27	-1.132			0:22:02	19.169	5.615	7.931	5.645	43.497		3.851	0.302	3.544	1.384	16.462	6.176		0:22:02	-10.247	-1.044	-10.453	-2.335			-4.833	0.114	0.087	-1.049	-7.04	-5.347		0:22:02	-8.717	-1.044	-1.957	-29.449
0:22:03	-14.985	-6.603	-3.006	-2.346	-19.93		-2.676	-0.747	-1.243	-2.854	-12.321	-4.555			0:22:03	20.295	6.804	9.573	5.39	51.985		4.41	-0.306	2.514	1.28	16.46	11.517		0:22:03	-12.85	-1.784	-10.377	-3.995			-5.022	-0.277	1.608	-0.731	-6.306	-3.335		0:22:03	-9.055	-1.784	-2.839	-30.211
0:22:04	-14.456	-7.46	-2.253	-2.379	-20.301		-2.179	-1.771	0.298	-3.923	-11.879	-3.066			0:22:04	21.133	8.178	8.208	3.795	47.434		4.488	0.022	0.453	1.532	14.818	8.736		0:22:04	-13.285	-2.626	-9.645	-7.264			-5.695	-0.094	1.789	-0.947	-5.109	-5.412		0:22:04	-11.282	-2.626	-3.21	-31.34
0:22:05	-12.399	-7.17	-2.04	-2.128	-20.526		-2.774	-1.452	-0.602	-3.937	-14.562	-6.347			0:22:05	18.997	5.479	7.498	2.302	43.299		4.415	0.004	1.884	1.154	8.943	6.972		0:22:05	-12.89	0.595	-11.18	-5.641			-5.206	-0.384	0.453	-1.405	-7.221	-7.087		0:22:05	-8.848	0.595	-2.004	-29.906
0:22:06	-12.955	-7.548	-2.776	-2.424	-21.466		-2.572	-0.915	-0.272	-3.276	-13.379	0.394			0:22:06	22.559	5.291	8.514	2.042	37.125		4.018	0.464	3.463	1.172	9.499	6.381		0:22:06	-13.805	-0.677	-11.924	-8.68			-2.805	-0.203	2.128	-2.196	-7.877	-2.503		0:22:06	-9.58	-0.677	-3.735	-31.705
0:22:07	-12.621	-9.219	-1.451	-2.422	-23.126		-2.266	-1.096	-1.683	-3.597	-12.401	-2.849			0:22:07	18.306	5.493	7.375	3.651	35.7		4.256	-0.04	2.67	1.256	13.211	7.607		0:22:07	-11.017	-2.123	-10.396	-5.763			-4.944	-0.126	1.155	-0.399	-8.579	-6.787		0:22:07	-8.21	-2.123	-4.412	-30.372
0:22:08	-14.035	-8.304	0.327	-2.393	-20.846		-2.141	-1.57	1.014	-3.478	-14.332	-2.199			0:22:08	15.151	5.929	7.427	3.442	37.543		4.405	0.31	0.938	1.4	10.913	7.475		0:22:08	-10.693	-1.421	-11.269	-9.597			-4.142	-0.763	-0.022	-1.349	-8.454	-5.062		0:22:08	-7.192	-1.421	-1.973	-29.665
0:22:09	-14.4	-8.683	-1.951	-2.182	-24.134		-3.436	-2.148	-0.878	-2.907	-13.944	-2.538			0:22:09	20.378	5.466	6.484	3.931	40.642		3.888	-0.434	1.623	1.237	9.345	7.043		0:22:09	-13.166	-1.641	-12.096	-6.294			-4.252	-0.367	0.021	-0.848	-8.157	-4.82		0:22:09	-9.406	-1.641	-4.129	-31.096
0:22:10	-14.936	-8.619	-2.977	-2.377	-19.742		-4.315	-1.399	-1.123	-2.679	-14.05	-2.791			0:22:10	18.678	2.818	6.783	4.212	39.433		4.233	0.49	2.142	1.135	9.763	5.971		0:22:10	-12.806	-0.484	-11.474	-7.294			-3.389	-0.616	1.126	-0.379	-10.947	-3.896		0:22:10	-10.362	-0.484	-4.338	-28.948
0:22:11	-13.345	-7.512	-2.114	-2.402	-21.671		-3.813	-1.113	0.04	-3.609	-13.05	-5.139			0:22:11	12.423	7.618	6.629	4.25	42.592		5.54	-0.015	3.997	1.521	15.215	6.213		0:22:11	-11.854	0.024	-12.101	-13.17			-4.282	1.112	2.047	-2.04	-5.568	-7.428		0:22:11	-11.27	0.024	-5.308	-30.056
0:22:12	-14.248	-6.974	-0.353	-2.598	-18.781		-4.627	-1.686	0.466	-2.934	-15.747	-1.275			0:22:12	18.746	7.111	7.031	3.553	48.213		4.297	0.775	0.955	1.19	12.098	4.762		0:22:12	-10.92	0.231	-11.22	-11.621			-3.952	0.393	0.812	-1.305	-9.146	-7.24		0:22:12	-12.401	0.231	-3.092	-31.406
0:22:13	-14.407	-6.482	-0.529	-2.432	-21.078		-5.356	-1.589	-0.052	-2.301	-14.901	-5.851			0:22:13	18.513	5.586	8.515	2.786	42.462		3.498	0.381	3.901	1.171	14.254	4.74		0:22:13	-12.885	-0.511	-11.078	-7.823			-3.655	0.464	0.223	0.533	-7.117	-6.924		0:22:13	-12.331	-0.511	-6.632	-31.325
0:22:14	-14.265	-5.973	-0.338	-2.493	-16.57		-3.884	-2.273	-0.713	-2.54	-13.119	-3.913			0:22:14	15.98	4.565	9.665	2.693	43.963		2.347	-0.14	2.211	1.544	15.1	4.711		0:22:14	-12.239	-0.956	-12.402	-9.892			-5.393	-0.35	1.557	-1.036	-7.521	-3.547		0:22:14	-11.172	-0.956	-3.374	-28.43
0:22:15	-12.664	-4.494	-1.954	-2.442	-19.045		-4.663	-1.866	-0.192	-2.805	-14.303	-4.087			0:22:15	16.336	6.163	6.428	3.707	50.907		3.559	0.482	1.048	1.13	15.417	7.644		0:22:15	-12.064	-1.084	-8.828	-7.905			-3.996	-0.18	2.846	-0.731	-6.328	-4.345		0:22:15	-12.469	-1.084	-4.199	-30.455
0:22:16	-10.402	-4.558	-1.114	-2.435	-21.019		-4.665	-1.628	-0.271	-3.166	-11.623	-2.713			0:22:16	17.731	3.577	6.361	4.11	35.292		3.002	0.202	2.285	1.498	20.54	4.829		0:22:16	-12.584	2.009	-12.017	-11.028			-4.279	-0.396	1.875	-0.993	-6.595	-3.982		0:22:16	-11.46	2.009	-3.593	-29.484
0:22:17	-14.543	-6.269	-2.195	-2.477	-16.574		-5.136	-1.468	-0.248	-3.495	-7.876	-3.161			0:22:17	18.227	1.705	6.47	3.941	43.104		3.171	0.489	1.689	1.347	16.074	7.001		0:22:17	-12.539	-0.922	-11.041	-6.603			-3.575	0.507	0.186	-1.62	-6.206	-5.386		0:22:17	-10.653	-0.922	-2.418	-29.105
0:22:18	-14.295	-6.246	-1.076	-2.621	-18.228		-5.345	-2.014	-0.439	-2.788	-10.337	-3.133			0:22:18	14.067	3.461	5.627	3.402	40.516		2.761	0.262	1.912	1.245	11.073	7.763		0:22:18	-11.671	-1.457	-11.835	-9.786			-4.537	-0.471	0.292	-0.929	-4.532	-6.32		0:22:18	-12.058	-1.457	-4.929	-28.239
0:22:19	-13.352	-6.894	-3.777	-2.652	-16.854		-4.417	-1.623	-2.32	-3.135	-12.441	-1.591			0:22:19	15.356	2.305	6.725	2.852	40.099		3.209	0.054	0.93	1.077	10.312	8.479		0:22:19	-10.498	-2.377	-10.985	-10.478			-5.341	-1.355	1.848	-1.611	-10.047	-2.818		0:22:19	-11.523	-2.377	-4.407	-29.009
0:22:20	-13.244	-7.644	-3.745	-2.498	-13.394		-3.892	-2.22	-1.393	-2.975	-11.708	-2.876			0:22:20	16.83	4.168	5.431	5.068	42.074		3.461	0.17	3.133	1.128	5.47	7.895		0:22:20	-11.895	-1.299	-11.322	-9.897			-4.21	0.646	1.744	-1.527	-7.67	-5.676		0:22:20	-11.165	-1.299	-1.343	-29.426
0:22:21	-14.429	-6.835	-2.514	-2.581	-18.666		-5.594	-2.016	-2.485	-3.143	-11.251	-1.422			0:22:21	18.586	2.835	8.469	5.785	39.692		3.378	0.748	1.368	1.174	7.349	10.111		0:22:21	-12.247	0.235	-11.834	-11.486			-4.296	-0.781	0.242	-0.702	-8.323	-4.672		0:22:21	-10.028	0.235	-4.625	-28.39
0:22:22	-12.288	-7.557	-2.114	-2.509	-17.277		-6.121	-1.977	-1.015	-3.06	-11.589	-0.39			0:22:22	24.406	6.604	5.954	5.025	44.866		2.823	0.692	0.979	1.193	7.829	6.194		0:22:22	-11.544	2.206	-11.989	-13.727			-4.17	-1.171	1.464	-1.171	-7.795	-9.008		0:22:22	-8.777	2.206	-3.999	-28.662
0:22:23	-10.942	-6.175	-0.635	-2.416	-21.238		-5.426	-1.775	-1.819	-3.057	-5.508	-3.861			0:22:23	20.77	5.69	5.739	3.811	45.663		2.809	-0.25	1.508	1.475	9.252	7.748		0:22:23	-11.09	-1.897	-11.638	-8.668			-3.297	-0.483	0.508	-1.645	-7.594	-1.398		0:22:23	-9.578	-1.897	-3.488	-27.861
0:22:24	-11.817	-6.66	-1.832	-2.628	-21.402		-4.89	-2.066	-0.4	-2.907	-5.205	-2.869			0:22:24	19.88	3.89	5.054	3.244	35.999		4.329	0.087	1.992	0.988	9.17	6.31		0:22:24	-10.978	-0.131	-12.386	-9.064			-5.654	-0.724	-0.207	-1.815	-7.303	-6.168		0:22:24	-9.715	-0.131	-3.431	-30.22
0:22:25	-11.74	-7.699	-2.068	-2.315	-22.165		-4.304	-1.398	-1.098	-3.312	-5.884	-0.946			0:22:25	17.449	1.495	6.205	3.362	51.738		4.597	0.667	1.483	1.259	4.811	7.681		0:22:25	-13.834	0.414	-13.82	-11.905			-3.018	-0.649	-0.606	-1.254	-9.905	-6.186		0:22:25	-11.682	0.414	-2.325	-29.587
0:22:26	-12.768	-6.931	-3.459	-2.6	-19.714		-4.542	-1.54	-0.972	-2.549	1.495	-3.902			0:22:26	20.636	2.624	6.604	3.372	47.597		4.386	0.833	0.076	0.985	1.118	6.075		0:22:26	-10.746	0.095	-11.935	-9.069			-4.554	0.358	-0.845	-3.086	-8.632	-4.596		0:22:26	-8.879	0.095	-2.058	-29.017
0:22:27	-13.499	-8.32	-3.846	-2.433	-22.037		-2.538	-1.299	-0.669	-2.275	1.498	-3.759			0:22:27	23.299	3.097	6.248	3.141	44.979		4.694	0.262	-0.274	1.221	0.249	4.873		0:22:27	-11.924	-1.162	-11.967	-5.46			-5.45	-0.209	1.642	-1.516	-7.83	-7.883		0:22:27	-11.212	-1.162	-2.633	-28.613
0:22:28	-12.479	-6.956	-3.027	-2.534	-21.779		-3.476	-1.249	0.023	-3.344	-4.354	-2.196			0:22:28	21.062	6.118	7.429	4.581	40.779		4.462	0.241	2.58	1.082	0.024	10.31		0:22:28	-13.919	0.268	-12.778	-8.916			-4.851	-0.511	1.825	0.226	-8.115	-3.293		0:22:28	-11.577	0.268	-3.027	-28.768
0:22:29	-11.616	-8.152	-1.696	-2.326	-21.787		-3.729	-1.817	0.152	-2.933	-3.434	-5.984			0:22:29	22.801	2.452	6.42	4.359	44.524		5.434	0.736	2.469	1.591	-1.409	10.53		0:22:29	-10.896	1.335	-11.041	-9.808			-4.946	0.163	0.553	-1.871	-7.837	-7.603		0:22:29	-12.254	1.335	-1.907	-32.407
0:22:30	-9.161	-8.503	-1.929	-2.227	-21.822		-4.187	-1.738	0.94	-3.698	-2.357	-0.583			0:22:30	22.656	3.496	8.385	3.867	40.467		6.011	0.382	1.854	1.25	5.179	9.044		0:22:30	-9.985	0.707	-10.529	-10.344			-4.554	0.108	2.407	-0.444	-8.667	-4.838		0:22:30	-10.563	0.707	-3.03	-29.643
0:22:31	-11.544	-8.425	-2.207	-2.354	-19.036		-5.526	-1.687	-1.706	-3.27	0.983	-2.556			0:22:31	22.016	2.998	7.326	2.84	41.399		5.416	0.422	2.367	1.529	5.658	8.085		0:22:31	-12.341	0.127	-12.151	-8.418			-5.476	0.405	0.426	-1.957	-7.949	-1.573		0:22:31	-9.454	0.127	-1.459	-30.945
0:22:32	-12.22	-9.312	-1.78	-2.507	-20.596		-5.693	-1.677	-0.765	-3.263	-5.254	-3.659			0:22:32	19.114	1.038	5.862	3.936	39.871		5.911	0.496	0.014	1.728	4.014	8.186		0:22:32	-12.292	1.612	-12.554	-10.284			-2.859	-0.125	2.124	-1.112	-8.687	-3.886		0:22:32	-8.091	1.612	-3.29	-28.598
0:22:33	-9.944	-9.688	-2.942	-2.264	-18.3		-5.767	-1.641	-0.632	-3.57	-3.25	-5.228			0:22:33	18.106	0.811	3.894	3.085	39.045		6.357	-0.063	2.121	1.046	6.829	8.415		0:22:33	-13.572	1.154	-11.18	-11.43			-4.256	0.472	-0.044	-1.81	-8.707	-7.588		0:22:33	-11.559	1.154	-2.237	-29.019
0:22:34	-12.168	-8.626	-2.695	-2.538	-21.851		-5.771	-2.158	-0.768	-3.291	21.242	-1.603			0:22:34	16.135	3.714	6.548	2.981	38.209		4.664	0.008	3.092	1.448	6.315	7.361		0:22:34	-10.626	1.339	-10.998	-9.189			-2.963	-0.807	1.071	-1.087	-8.469	-4.697		0:22:34	-8.346	1.339	-2.981	-29.907
0:22:35	-12.511	-7.847	-3.716	-2.556	-17.383		-6.034	-1.897	-0.737	-3.17	10.862	-3.746			0:22:35	16.559	3.915	7.167	3.456	39.817		3.348	0.077	1.235	1.139	4.231	7.584		0:22:35	-12.225	-0.786	-10.718	-8.22			-5.872	-0.819	0.25	-0.912	-9.306	-4.381		0:22:35	-10.995	-0.786	-1.725	-29.095
0:22:36	-9.859	-6.871	-1.406	-2.372	-20.787		-6.554	-2.021	-0.505	-3.747	9.765	-3.038			0:22:36	15.767	3.541	6.477	3.782	37.284		2.396	-0.407	2.242	1.419	1.488	7.368		0:22:36	-12.015	1.4	-12.931	-8.854			-3.284	-0.48	1.166	-1.961	-7.671	-4.011		0:22:36	-10.094	1.4	-2.078	-29.298
0:22:37	-8.859	-8.119	-1.869	-2.387	-19.571		-5.294	-1.766	-0.93	-4.429	24.585	-3.099			0:22:37	18.507	3.236	5.121	3.494	35.535		1.822	0.081	4.074	1.477	3.438	11.495		0:22:37	-14.328	0.091	-12.434	-7.928			-3.396	0.328	0.455	-1.918	-6.6	-1.768		0:22:37	-10.201	0.091	-4.035	-30.644
0:22:38	-13.035	-7.282	-1.225	-2.375	-17.256		-4.659	-1.011	-1.119	-3.573	11.079	-6.934			0:22:38	16.452	3.26	3.89	3.289	43.646		2.923	0.442	1.34	1.637	6.002	7.895		0:22:38	-13.94	-0.95	-9.653	-7.168			-4.022	-0.03	1.146	-0.043	-6.855	-2.205		0:22:38	-9.224	-0.95	-2.688	-29.452
0:22:39	-12.045	-7.631	-2.64	-2.514	-17.336		-4.477	-1.194	-0.243	-4.194	5.274	-1.171			0:22:39	17.403	2.875	4.87	3.284	43.257		2.6	-0.278	2.377	1.185	5.921	7.079		0:22:39	-12.412	1.591	-10.581	-5.962			-2.917	-0.264	1.997	-0.863	-8.669	-5.708		0:22:39	-9.347	1.591	-3.149	-30.773
0:22:40	-6.398	-6.696	-2.151	-2.437	-16.275		-2.973	-1.601	-1.463	-4.358	-1.676	-5.44			0:22:40	15.491	1.873	5.561	3.053	40.25		3.357	0.039	1.721	1.807	5.317	8.602		0:22:40	-13.255	1.591	-11.381	-3.942			-3.922	-0.203	0.276	-0.325	-2.668	-3.812		0:22:40	-10.031	1.591	-2.617	-28.45
0:22:41	-9.336	-8.618	-3.534	-2.416	-11.562		-2.378	-1.831	-1.118	-3.42	-3.799	-2.279			0:22:41	25.17	1.14	5.497	2.712	38.755		3.205	0.115	3.28	1.571	3.125	9.023		0:22:41	-13.59	0.199	-11.163	-6.115			-5.226	0.217	1.071	-1.251	-5.986	-7.528		0:22:41	-11.715	0.199	-3.671	-28.57
0:22:42	-8.746	-8.749	-3.776	-2.29	-9.293		-2.668	-1.704	-1.189	-4.112	8.297	-2.227			0:22:42	22.529	1.101	6.09	3.846	38.026		3.784	0.535	2.821	1.441	3.837	6.544		0:22:42	-10.878	-0.543	-11.82	-5.717			-3.768	-1.538	-1.573	-2.449	-7.152	-7.002		0:22:42	-10.838	-0.543	-1.985	-28.761
0:22:43	-11.23	-8.543	-1.858	-2.603	-10.512		-3.502	-1.832	0.206	-3.857	4.14	-2.792			0:22:43	19.893	1.547	5.793	3.98	32.832		2.635	0.129	1.664	1.463	7.317	5.437		0:22:43	-11.917	-0.282	-8.359	-5.707			-5.988	0.703	1.044	-0.473	-5.494	-2.079		0:22:43	-10.494	-0.282	-2.166	-28.055
0:22:44	-12.404	-8.596	-2.551	-2.363	-10.231		-4.111	-1.224	-1.001	-3.299	-4.478	0.486			0:22:44	17.693	6.318	4.709	3.652	40.693		2.855	0.937	1.36	0.996	4.126	5.198		0:22:44	-13.77	-0.776	-9.151	-11.035			-4.525	-1.437	1.517	-0.488	-8.888	-4.294		0:22:44	-10.173	-0.776	-1.902	-30.052
0:22:45	-11.598	-8.544	-3.993	-2.506	-15.995		-5.527	-1.418	-0.842	-4.173	-5.69	-1.562			0:22:45	17.688	6.251	6.234	3.387	36.225		3.161	0.043	3.81	1.296	1.805	7.142		0:22:45	-11.842	0.148	-9.297	-8.544			-4.777	-0.845	0.78	-2.201	-5.073	-5.092		0:22:45	-10.54	0.148	-1.259	-28.792
0:22:46	-12.242	-8.133	-2.86	-2.291	-19.199		-6.314	-1.607	-1.711	-4.539	-7.736	-1.677			0:22:46	17.852	7.48	4.449	3.868	36.583		2.706	0.414	5	1.169	5.108	10.385		0:22:46	-12.803	0.045	-8.565	-9.823			-3.829	-0.867	0.214	-0.395	-4.181	-4.72		0:22:46	-8.493	0.045	-2.895	-29.805
0:22:47	-9.56	-7.185	-2.38	-2.632	-18.907		-5.081	-1.247	-0.053	-4.139	-9.247	-2.328			0:22:47	18.882	6.118	5.588	3.674	38.265		2.749	0.398	4.946	1.334	4.417	7.715		0:22:47	-12.728	1.201	-11.178	-9.442			-4.718	1.183	0.472	-2.578	-4.875	-4.852		0:22:47	-8.045	1.201	-4.242	-31.103
0:22:48	-14.269	-7.502	-2.228	-2.331	-18.236		-5.671	-1.363	-1.182	-4.102	-5.891	-6.349			0:22:48	19.909	5.972	7.599	3.35	37.792		3.629	0.811	2.947	1.433	3.131	6.486		0:22:48	-12.222	1.758	-10.493	-7.043			-4.291	0.738	1.136	-2.021	-5.635	-3.551		0:22:48	-8.58	1.758	-3.639	-30.401
0:22:49	-11.925	-7.633	-2.02	-2.313	-19.058		-5.611	-1.776	-0.794	-3.935	-4.821	-3.985			0:22:49	21.873	5.179	7.264	4.268	26.958		3.74	1.421	3.898	1.696	6.826	6.243		0:22:49	-14.153	-0.111	-11.034	-4.415			-5.28	0.841	3.403	-2.718	-7.735	-4.374		0:22:49	-7.974	-0.111	-0.002	-30.841
0:22:50	-11.064	-6.302	-0.83	-2.464	-21.143		-4.547	-2.711	-1.552	-4.225	-8.096	-2.237			0:22:50	19.204	7.523	5.133	3.559	30.577		2.908	-0.07	2.404	1.416	6.795	9.064		0:22:50	-13.895	0.736	-11.646	-7.114			-4.179	-0.629	2.225	-1.585	-7.109	-3.065		0:22:50	-10.026	0.736	-2.237	-28.502
0:22:51	-12.107	-4.318	-2.361	-2.736	-20.928		-5.116	-2.196	-2.264	-4.512	-8.614	-4.2			0:22:51	23.594	3.24	4.297	4.602	28.824		2.812	0.778	2.819	1.152	4.916	5.681		0:22:51	-11.578	-0.173	-10.963	-8.969			-3.574	0.344	-0.273	-2.12	-7.304	-5.024		0:22:51	-10.517	-0.173	-4.334	-27.358
0:22:52	-12.332	-4.399	-1.909	-2.372	-19.415		-5.373	-2.182	-0.674	-3.799	-3.624	-4.245			0:22:52	22.367	1.851	3.873	5.377	32.076		1.733	0.963	2.353	1.342	9.26	3.467		0:22:52	-12.458	-0.331	-9.108	-12.742			-4.804	-0.134	0.767	-2.204	-5.318	-2.542		0:22:52	-11.213	-0.331	-3.573	-29.441
0:22:53	-11.156	-7.006	-1.408	-2.394	-24.666		-4.499	-2.405	-1.258	-4.178	-5.217	-3.063			0:22:53	19.963	5.282	7.671	3.782	43.076		3.185	-0.09	1.012	1.295	7.143	6.625		0:22:53	-13.176	1.599	-10.369	-10.262			-4.396	-0.87	1.08	-0.917	-4.362	-1.05		0:22:53	-12.212	1.599	-3.515	-29.097
0:22:54	-10.299	-6.586	-3.099	-2.496	-20.535		-4.744	-1.971	-1.559	-3.604	-7.691	-4.325			0:22:54	19.1	5.086	8.363	3.769	40.644		1.925	0.46	3.324	1.006	5.658	6.595		0:22:54	-11.101	0.867	-10.251	-13.442			-4.095	1.147	1.315	-1.118	-6.091	-6.394		0:22:54	-8.379	0.867	-2.495	-29.826
0:22:55	-12.903	-7.726	-3.08	-2.637	-22.1		-4.288	-2.329	-1.987	-3.017	-8.396	-4.914			0:22:55	18.142	3.97	8.621	1.455	38.118		2.172	0.816	1.984	1.412	8.516	6.446		0:22:55	-13.617	1.793	-11.076	-12.153			-5.384	0.22	0.826	-0.629	-5.236	-6.527		0:22:55	-8.198	1.793	-4.426	-29.964
0:22:56	-11.743	-8.227	-2.807	-2.568	-21.731		-5.259	-2.295	-2.007	-3.741	-5.519	-2.661			0:22:56	17.965	5.816	10.01	3.456	37.02		2.491	0.415	2.912	1.223	1.334	10.881		0:22:56	-13.22	1.506	-10.794	-10.453			-4.43	0.057	2.177	-0.965	-6.994	-4.486		0:22:56	-9.914	1.506	-1.931	-29.599
0:22:57	-11.35	-7.729	-2.896	-2.296	-21.362		-5.005	-1.961	-1.377	-3.714	-10.369	-4.163			0:22:57	20.791	11.236	9.112	2.871	37.15		3.513	0.586	2.082	1.41	4.888	9.855		0:22:57	-12.962	-0.014	-11.729	-14.342			-3.974	0.232	0.297	-1.034	-5.196	-5.541		0:22:57	-11.211	-0.014	-1.898	-29.5
0:22:58	-11.551	-7.691	-3.349	-2.732	-21.858		-5.381	-2.39	-1.691	-4.088	-10.381	-5.167			0:22:58	17.244	10.029	7.692	3.735	36.89		1.721	0.606	0.661	1.036	4.424	6.915		0:22:58	-10.947	-0.012	-9.805	-11.842			-4.788	0.321	1.152	-0.899	-6.875	-3.986		0:22:58	-9.243	-0.012	-4.661	-27.186
0:22:59	-10.889	-7.441	-3.708	-2.387	-20.775		-2.23	-2.177	-0.247	-4.059	-10.557	-0.784			0:22:59	14.237	9.986	8.353	2.412	38.865		1.512	0.81	0.535	1.338	5.72	10.199		0:22:59	-10.932	0.91	-9.559	-12.557			-5.382	0.168	1.19	-0.366	-7.128	-4.739		0:22:59	-10.442	0.91	-1.787	-29.417
0:23:00	-8.021	-7.027	-2.608	-2.232	-13.745		-2.137	-2.14	0.263	-3.68	-10.895	-7.759			0:23:00	16.563	6.474	8.405	4.12	42.593		2.521	0.234	1.983	1.127	0.239	9.037		0:23:00	-12.294	4.93	-10.598	-11.107			-4.175	0.205	1.358	-1.066	-7.488	-1.884		0:23:00	-11.225	4.93	-1.425	-29.975
0:23:01	-13.037	-6.881	-3.145	-2.522	-5.271		-2.406	-1.765	-0.88	-3.809	-1.944	-0.914			0:23:01	17.444	5.904	7.5	3.791	37.799		2.213	1.007	1.699	1.769	6.601	7.309		0:23:01	-11.083	1.766	-12.389	-11.369			-3.982	0.427	0.188	-0.178	-4.731	-5.963		0:23:01	-11.865	1.766	-3.261	-31.377
0:23:02	-13.347	-6.284	-2.177	-2.546	-10.043		-3.293	-1.957	-1.092	-3.546	-0.126	-6.98			0:23:02	20.998	6.01	6.95	3.597	33.266		3.577	-0.024	1.991	1.58	10.919	7.459		0:23:02	-13.81	0.307	-10.272	-7.743			-5.52	-0.352	0.876	0.323	-7.374	-3.726		0:23:02	-10.181	0.307	-2.316	-29.614
0:23:03	-12.829	-7.195	-2.331	-2.59	-11.718		-5.487	-1.806	-0.95	-3.889	1.582	-4.891			0:23:03	21.33	5.043	7.174	3.822	40.007		3.731	1.306	1.934	1.271	8.855	8.388		0:23:03	-12.28	0.665	-11.091	-10.103			-4.138	1.026	0.142	-1.553	-6.818	-3.827		0:23:03	-7.759	0.665	-4.801	-29.492
0:23:04	-13.003	-6.311	-1.395	-2.366	-14.895		-5.409	-1.971	0.428	-3.432	-3.368	-6.084			0:23:04	20.55	3.568	6.024	3.829	48.994		4.605	1.022	0.635	1.311	7.448	8.872		0:23:04	-10.951	-0.548	-10.401	-11.685			-2.826	0.983	0.068	-1.915	-2.768	-3.232		0:23:04	-12.845	-0.548	-4.001	-28.435
0:23:05	-13.305	-3.879	-3.013	-2.64	-13.171		-5.108	-2.197	-1.047	-3.777	1.61	-7.759			0:23:05	18.492	9.128	7.13	2.9	40.125		4.881	0.383	3.496	1.281	6.234	7.803		0:23:05	-11.63	-1.045	-9.779	-11.118			-4.698	0.898	0.115	-1.267	-5.153	-4.569		0:23:05	-10.327	-1.045	-2.138	-27.497
0:23:06	-16.285	-4.691	-2.267	-2.522	-10.508		-4.451	-2.062	-1.217	-1.427	-4.729	-3.205			0:23:06	18.246	8.011	6.129	3.471	35.868		5.138	0.205	3.079	1.379	3.279	9.121		0:23:06	-12.292	2.099	-11.051	-10.64			-4.205	0.416	2.283	-2.175	-5.955	-2.936		0:23:06	-8.045	2.099	-2.71	-30.873
0:23:07	-15.177	-6.18	-3.446	-2.575	-15.879		-4.506	-1.141	-0.349	-2.829	-6.154	-7.57			0:23:07	17.43	7.394	5.984	3.873	33.325		3.001	0.653	2.039	1.548	4.508	7.099		0:23:07	-11.279	1.19	-11.641	-11.556			-3.571	0.323	1.319	-1.704	-3.403	-3.418		0:23:07	-10.941	1.19	-0.069	-31.172
0:23:08	-15.688	-5.096	-2.066	-2.356	-17.464		-3.58	-1.919	-0.987	-3.325	-7.961	-7.218			0:23:08	18.778	5.434	4.759	5.196	35.742		3.033	0.782	3.152	0.593	6.625	5.235		0:23:08	-11.945	0.402	-10.54	-11.591			-2.859	-0.086	1.218	-1.185	-1.011	-4.13		0:23:08	-11.16	0.402	-1.982	-28.503
0:23:09	-16.526	-7.93	-3.249	-2.664	-17.352		-2.536	-1.775	-0.72	-3.46	-8.894	-3.648			0:23:09	20.628	3.448	6.098	4.806	40.76		4.042	0.473	2.64	1.413	8.736	8.611		0:23:09	-12.75	3.737	-9.7	-11.725			-4.641	1.111	0.728	-0.87	-0.174	-7.491		0:23:09	-10.828	3.737	-4.596	-28.991
0:23:10	-16.671	-8.203	-3.65	-2.381	-13.6		-3.615	-1.442	-0.442	-3.614	-4.287	-1.243			0:23:10	23.896	8.235	4.547	4.385	31.141		3.199	0.967	2.215	1.387	10.605	5.57		0:23:10	-10.852	2.25	-11.945	-6.826			-3.343	0.146	0.632	-1.611	-0.496	-3.347		0:23:10	-10.189	2.25	-2.78	-29.089
0:23:11	-15.296	-9.235	-3.86	-2.38	-13.776		-3.964	-1.352	-0.46	-3.377	11.499	-1.103			0:23:11	19.116	4.634	7.203	4.051	29.969		3.985	0.661	3.911	1.573	10.741	5.859		0:23:11	-10.517	-1.835	-11.656	-6.255			-3.55	0.088	1.187	-2.183	-7.802	-4.176		0:23:11	-12.331	-1.835	-2.007	-29.675
0:23:12	-15.852	-7.489	-2.984	-2.392	-12.558		-2.995	-1.995	-1.986	-3.509	10.09	-5.033			0:23:12	27.939	5.943	5.866	5.52	32.368		3.83	0.619	4.086	1.137	4.634	6.223		0:23:12	-10.713	0.598	-8.778	-10.743			-4.054	0.224	2.037	-1.776	-6.282	-4.789		0:23:12	-7.986	0.598	-5.274	-30.621
0:23:13	-17.172	-6.054	-3.662	-2.629	-13.175		-3.461	-2.39	-1.303	-3.696	2.158	-4.395			0:23:13	21.203	4.201	6.45	4.319	32.586		3.451	1.21	2.686	1.296	5.734	10.488		0:23:13	-10.365	1.847	-9.909	-10.253			-3.972	1.337	-0.453	-1.058	-6.586	-3.124		0:23:13	-8.031	1.847	-2.231	-30.121
0:23:14	-15.764	-6.926	-3.62	-2.536	-15.12		-4.083	-1.567	-0.854	-3.572	-0.644	-6.058			0:23:14	18.495	3.828	5.494	4.623	28.58		2.704	0.621	5.354	1.541	3.365	9.567		0:23:14	-11.022	1.66	-10.31	-8.467			-4.279	0.108	1.583	-1.567	-6.1	-0.898		0:23:14	-10.825	1.66	-1.818	-29.148
0:23:15	-16.13	-7.956	-4.888	-2.781	-13.462		-1.287	-2.04	-1.098	-3.392	2.266	-4.054			0:23:15	19.685	5.471	7.556	4.027	28.078		3.353	0.769	2.24	1.727	5.597	8.466		0:23:15	-12.511	1.36	-11.125	-8.687			-4.191	1.176	0.155	-1.677	-7.517	-4.596		0:23:15	-12.963	1.36	-2.009	-30.571
[truncated: 10 more rows]
[truncated: 30 more columns]
