# Supplementary material for: Insulin signalling in tanycytes gates hypothalamic insulin uptake and regulation of AgRP neuron activity
Source: Nat Metab. 2021 Dec 20;3(12):1662–79. doi: 10.1038/s42255-021-00499-0 (PMC8688146; doi:10.1038/s42255-021-00499-0)
Supplement: Source Data Fig. 8 — Statistical source data. [file 42255_2021_499_MOESM11_ESM.xlsx]

## Sheet: Figure 8 NCD WT vs KO
...1	gene_id	Ensembl_gene_id	external_gene_name	padj_ip_input_ko	padj_ip_input_wt	padj_interaction_effect	padj_ko_wt_ip	padj_ko_wt_input	log2FoldChange_ip_input_ko	log2FoldChange_ip_input_wt	log2FoldChange_interaction_effect	log2FoldChange_ko_wt_ip	log2FoldChange_ko_wt_input	significant	topgenes	overlap
1	ENSMUSG00000000001_Gnai3	ENSMUSG00000000001	Gnai3	2.37158e-24	1.04411e-29	0.999395	0.709744	0.999766	1.14057	1.26849	-0.127923	-0.113198	0.0147251	FALSE		Rest
2	ENSMUSG00000000028_Cdc45	ENSMUSG00000000028	Cdc45	0.000684722	0.000543512	0.999395	0.956799	0.999766	1.39236	1.4231	-0.0307364	-0.0900064	-0.0592699	FALSE		Rest
3	ENSMUSG00000000056_Narf	ENSMUSG00000000056	Narf	2.70767e-10	0.0020461	0.999395	0.0450242	0.999766	-0.980937	-0.488373	-0.492565	-0.51141	-0.0188453	TRUE		Significant other
4	ENSMUSG00000000058_Cav2	ENSMUSG00000000058	Cav2	6.74207e-13	2.33536e-14	0.999395	0.9776	0.999766	1.14388	1.22055	-0.0766622	-0.0215455	0.0551167	FALSE		Rest
5	ENSMUSG00000000078_Klf6	ENSMUSG00000000078	Klf6	0.000401977	0.00861225	0.999395	0.931255	0.999766	0.692396	0.520737	0.171659	0.0685823	-0.103077	FALSE		Rest
6	ENSMUSG00000000085_Scmh1	ENSMUSG00000000085	Scmh1	2.64375e-06	4.70761e-05	0.999395	0.94372	0.999766	0.449066	0.391745	0.057321	-0.0278006	-0.0851217	FALSE		Rest
7	ENSMUSG00000000088_Cox5a	ENSMUSG00000000088	Cox5a	0.00124052	0.00323046	0.999395	0.761592	0.999766	0.250326	0.230092	0.0202345	0.0660761	0.0458416	FALSE		Rest
8	ENSMUSG00000000093_Tbx2	ENSMUSG00000000093	Tbx2	1.09384e-18	1.78658e-14	0.999395	0.884254	0.999766	4.74769	4.03938	0.708317	0.215488	-0.49283	FALSE		Rest
9	ENSMUSG00000000120_Ngfr	ENSMUSG00000000120	Ngfr	0.0514134	0.124551	0.999395	0.903182	0.999766	0.737559	0.590741	0.146818	0.165317	0.0184986	FALSE		Rest
10	ENSMUSG00000000125_Wnt3	ENSMUSG00000000125	Wnt3	0.00103334	0.000694261	0.999395	0.994182	0.999766	-1.23878	-1.27663	0.0378463	0.0135171	-0.0243292	FALSE		Rest
11	ENSMUSG00000000126_Wnt9a	ENSMUSG00000000126	Wnt9a	0.185609	0.0395315	0.999395	0.950438	0.999766	-0.36677	-0.556811	0.190041	0.0707011	-0.11934	FALSE		Rest
12	ENSMUSG00000000127_Fer	ENSMUSG00000000127	Fer	0.423603	0.0270388	0.999395	0.417842	0.999766	0.0852781	-0.224614	0.309892	0.168697	-0.141195	FALSE		Rest
13	ENSMUSG00000000131_Xpo6	ENSMUSG00000000131	Xpo6	4.15537e-06	2.13311e-08	0.999395	0.654408	0.999766	0.359136	0.434894	-0.0757582	-0.0881386	-0.0123804	FALSE		Rest
14	ENSMUSG00000000134_Tfe3	ENSMUSG00000000134	Tfe3	3.8822e-18	5.62887e-16	0.999395	0.93036	0.999766	1.07243	1.00612	0.066311	0.0445429	-0.0217681	FALSE		Rest
15	ENSMUSG00000000142_Axin2	ENSMUSG00000000142	Axin2	0.000152581	6.03527e-12	0.999395	0.344542	0.999766	0.500951	0.896724	-0.395773	-0.24647	0.149302	FALSE		Rest
16	ENSMUSG00000000148_Brat1	ENSMUSG00000000148	Brat1	0.482948	0.364488	0.999395	0.924813	0.999766	-0.201952	-0.256587	0.054635	-0.100322	-0.154957	FALSE		Rest
17	ENSMUSG00000000149_Gna12	ENSMUSG00000000149	Gna12	0.0319805	0.025583	0.999395	0.682859	0.999766	0.209408	0.217367	-0.00795938	-0.100653	-0.092694	FALSE		Rest
18	ENSMUSG00000000167_Pih1d2	ENSMUSG00000000167	Pih1d2	3.58991e-62	6.06838e-47	0.999395	0.628985	0.999766	4.7188	4.08248	0.636319	0.284924	-0.351395	FALSE		Rest
19	ENSMUSG00000000168_Dlat	ENSMUSG00000000168	Dlat	7.95254e-05	4.11565e-10	0.999395	0.530505	0.999766	-0.333695	-0.521497	0.187802	0.120518	-0.0672839	FALSE		Rest
20	ENSMUSG00000000171_Sdhd	ENSMUSG00000000171	Sdhd	0.0742928	6.08465e-05	0.999395	0.661134	0.999766	0.178555	0.386984	-0.20843	-0.106897	0.101532	FALSE		Rest
21	ENSMUSG00000000182_Fgf23	ENSMUSG00000000182	Fgf23	0.239043	0.43847	0.999395	0.742483	0.999766	-0.922317	-0.607398	-0.314918	-0.679093	-0.364175	FALSE		Rest
22	ENSMUSG00000000184_Ccnd2	ENSMUSG00000000184	Ccnd2	7.69325e-101	6.10388e-100	0.999395	0.908392	0.999766	2.42956	2.43772	-0.0081578	0.0502916	0.0584494	FALSE		Rest
23	ENSMUSG00000000194_Gpr107	ENSMUSG00000000194	Gpr107	0.191085	0.555608	0.999395	0.63671	0.999766	-0.226775	-0.105997	-0.120778	-0.191318	-0.0705402	FALSE		Rest
24	ENSMUSG00000000197_Nalcn	ENSMUSG00000000197	Nalcn	6.2195e-11	2.93942e-11	0.999395	0.360227	0.999766	-0.675359	-0.683486	0.00812668	-0.193783	-0.20191	FALSE		Rest
25	ENSMUSG00000000202_Btbd17	ENSMUSG00000000202	Btbd17	0.31516	0.78948	0.999395	0.471553	0.999766	-0.524819	-0.143902	-0.380917	-0.767167	-0.38625	FALSE		Rest
26	ENSMUSG00000000214_Th	ENSMUSG00000000214	Th	0.000424005	0.0383308	0.999395	0.565936	0.999766	1.23976	0.746825	0.49294	0.468129	-0.024811	FALSE		Rest
27	ENSMUSG00000000223_Drp2	ENSMUSG00000000223	Drp2	1.11908e-08	4.05294e-17	0.999395	0.150725	0.999766	0.661929	0.965863	-0.303933	-0.298245	0.00568803	FALSE		Rest
28	ENSMUSG00000000247_Lhx2	ENSMUSG00000000247	Lhx2	1.04173e-142	5.28726e-155	0.999395	0.658973	0.999766	3.45813	3.64975	-0.191623	-0.150794	0.0408297	FALSE		Rest
29	ENSMUSG00000000253_Gmpr	ENSMUSG00000000253	Gmpr	0.463849	0.206185	0.999395	0.845457	0.999766	0.129661	0.217922	-0.0882602	-0.101343	-0.0130829	FALSE		Rest
30	ENSMUSG00000000263_Glra1	ENSMUSG00000000263	Glra1	4.1317e-07	5.8556e-08	0.999395	0.622657	0.999766	-0.842804	-0.892356	0.0495525	-0.204268	-0.25382	FALSE		Rest
31	ENSMUSG00000000266_Mid2	ENSMUSG00000000266	Mid2	0.449632	0.7926	0.999395	0.644375	0.999766	-0.0881512	0.0318117	-0.119963	-0.123592	-0.00362861	FALSE		Rest
32	ENSMUSG00000000275_Trim25	ENSMUSG00000000275	Trim25	1.04891e-16	5.89466e-19	0.999395	0.893445	0.999766	2.20621	2.36484	-0.158622	0.130939	0.289562	FALSE		Rest
33	ENSMUSG00000000276_Dgke	ENSMUSG00000000276	Dgke	2.15685e-10	1.71877e-10	0.999395	0.95051	0.999766	-0.857367	-0.861115	0.00374847	-0.0365516	-0.0403001	FALSE		Rest
34	ENSMUSG00000000278_Scpep1	ENSMUSG00000000278	Scpep1	0.00132861	3.997e-05	0.999395	0.837205	0.999766	0.570398	0.725953	-0.155556	-0.113055	0.0425004	FALSE		Rest
35	ENSMUSG00000000282_Mnt	ENSMUSG00000000282	Mnt	0.0319616	0.00770203	0.999395	0.994182	0.999766	0.242067	0.298774	-0.0567068	-0.00396787	0.0527389	FALSE		Rest
36	ENSMUSG00000000290_Itgb2	ENSMUSG00000000290	Itgb2	0.00049543	0.0864344	0.999395	0.174432	0.999766	-1.68786	-0.838334	-0.849522	-1.18773	-0.338212	FALSE		Rest
37	ENSMUSG00000000295_Hddc2	ENSMUSG00000000295	Hddc2	0.660047	0.338474	0.999395	0.996632	0.999766	0.0920255	0.193537	-0.101511	0.00366598	0.105177	FALSE		Rest
38	ENSMUSG00000000296_Tpd52l1	ENSMUSG00000000296	Tpd52l1	0.642267	0.938696	0.999395	0.755307	0.999766	-0.109247	-0.0186412	-0.0906061	-0.185167	-0.094561	FALSE		Rest
39	ENSMUSG00000000308_Ckmt1	ENSMUSG00000000308	Ckmt1	5.0327e-13	4.19499e-12	0.999395	0.992522	0.999766	-0.907487	-0.871449	-0.0360376	0.00679753	0.0428351	FALSE		Rest
40	ENSMUSG00000000317_Bcl6b	ENSMUSG00000000317	Bcl6b	3.36882e-06	5.57647e-06	0.999395	0.994182	0.999766	2.17815	2.15856	0.0195865	0.017756	-0.00183047	FALSE		Rest
41	ENSMUSG00000000325_Arvcf	ENSMUSG00000000325	Arvcf	6.1699e-18	7.5975e-16	0.999395	0.954353	0.999766	1.33118	1.24878	0.0824036	0.0376843	-0.0447193	FALSE		Rest
42	ENSMUSG00000000326_Comt	ENSMUSG00000000326	Comt	2.00791e-07	3.86692e-05	0.999395	0.755655	0.999766	0.603277	0.482755	0.120522	0.102219	-0.0183038	FALSE		Rest
43	ENSMUSG00000000339_Rtca	ENSMUSG00000000339	Rtca	0.134631	0.000809659	0.999395	0.949421	0.999766	0.152738	0.329931	-0.177194	-0.0263932	0.1508	FALSE		Rest
44	ENSMUSG00000000340_Dbt	ENSMUSG00000000340	Dbt	0.240036	0.0738376	0.999395	0.811312	0.999766	-0.164752	-0.244315	0.0795631	-0.0973273	-0.17689	FALSE		Rest
45	ENSMUSG00000000346_Dazap2	ENSMUSG00000000346	Dazap2	4.41645e-54	3.35324e-58	0.999395	0.476604	0.999766	1.13671	1.18139	-0.0446821	-0.117659	-0.0729767	FALSE		Rest
46	ENSMUSG00000000355_Mcts1	ENSMUSG00000000355	Mcts1	3.27672e-05	0.918069	0.618672	0.07159	0.999766	0.561727	-0.0161435	0.57787	0.403748	-0.174122	FALSE		Rest
47	ENSMUSG00000000359_Rem1	ENSMUSG00000000359	Rem1	0.0508646	0.0356569	0.999395	0.686603	0.999766	1.99345	2.00994	-0.0164907	-0.929095	-0.912604	FALSE		Rest
48	ENSMUSG00000000374_Trappc10	ENSMUSG00000000374	Trappc10	0.0430255	0.558305	0.999395	0.458531	0.999766	0.238787	0.0737359	0.165052	0.184053	0.0190014	FALSE		Rest
49	ENSMUSG00000000378_Ccm2	ENSMUSG00000000378	Ccm2	0.0209187	0.212281	0.999395	0.696401	0.999766	-0.365513	-0.203692	-0.16182	-0.15897	0.00285034	FALSE		Rest
50	ENSMUSG00000000384_Tbrg4	ENSMUSG00000000384	Tbrg4	0.0389206	0.0365573	0.999395	0.639657	0.999766	0.240106	0.242254	-0.00214778	-0.129768	-0.127621	FALSE		Rest
51	ENSMUSG00000000399_Ndufa9	ENSMUSG00000000399	Ndufa9	0.647069	0.81597	0.999395	0.939333	0.999766	-0.0437631	0.0226188	-0.0663818	-0.0267385	0.0396433	FALSE		Rest
52	ENSMUSG00000000402_Egfl6	ENSMUSG00000000402	Egfl6	2.46769e-06	2.79743e-05	0.999395	0.815665	0.999766	-1.70122	-1.50715	-0.194066	-0.264814	-0.0707476	FALSE		Rest
53	ENSMUSG00000000409_Lck	ENSMUSG00000000409	Lck	5.76928e-10	0.00216285	0.999395	0.463361	0.999766	2.18566	1.10602	1.07964	0.554991	-0.524648	FALSE		Rest
54	ENSMUSG00000000411_Tssk3	ENSMUSG00000000411	Tssk3	0.918855	0.0826779	0.999395	0.788983	0.999766	0.152417	2.42627	-2.27385	-0.989781	1.28407	FALSE		Rest
55	ENSMUSG00000000416_Cttnbp2	ENSMUSG00000000416	Cttnbp2	6.95003e-31	1.84225e-24	0.999395	0.174493	0.999766	-1.39855	-1.23003	-0.16852	-0.30719	-0.13867	FALSE		Rest
56	ENSMUSG00000000420_Galnt1	ENSMUSG00000000420	Galnt1	0.00067295	0.00436446	0.999395	0.778037	0.999766	-0.428606	-0.361499	-0.0671069	-0.102918	-0.0358107	FALSE		Rest
57	ENSMUSG00000000439_Mkrn2	ENSMUSG00000000439	Mkrn2	0.0183895	0.000255009	0.999395	0.935053	0.999766	0.256944	0.392416	-0.135472	-0.0356842	0.0997882	FALSE		Rest
58	ENSMUSG00000000441_Raf1	ENSMUSG00000000441	Raf1	1.10379e-13	2.68948e-15	0.999395	0.502279	0.999766	0.955018	1.01486	-0.0598398	-0.192782	-0.132942	FALSE		Rest
59	ENSMUSG00000000489_Pdgfb	ENSMUSG00000000489	Pdgfb	0.841865	0.379507	0.999395	0.64823	0.999766	-0.103085	-0.426126	0.323041	0.513436	0.190395	FALSE		Rest
60	ENSMUSG00000000531_Grasp	ENSMUSG00000000531	Grasp	0.905233	0.531988	0.999395	0.925254	0.999766	0.0489273	0.239103	-0.190175	-0.131326	0.0588493	FALSE		Rest
61	ENSMUSG00000000532_Acvr1b	ENSMUSG00000000532	Acvr1b	4.20422e-07	0.000334412	0.999395	0.839732	0.999766	-0.428467	-0.307835	-0.120632	-0.0551134	0.0655189	FALSE		Rest
62	ENSMUSG00000000538_Tom1l2	ENSMUSG00000000538	Tom1l2	0.412956	0.627278	0.999395	0.956799	0.999766	0.0785641	0.047785	0.0307791	0.0200351	-0.010744	FALSE		Rest
63	ENSMUSG00000000552_Zfp385a	ENSMUSG00000000552	Zfp385a	0.989541	0.70966	0.999395	0.966958	0.999766	0.00170045	-0.0449122	0.0466127	0.0191418	-0.0274709	FALSE		Rest
64	ENSMUSG00000000555_Itga5	ENSMUSG00000000555	Itga5	0.0012737	0.0168846	0.999395	0.812881	0.999766	2.85702	2.15574	0.701284	0.636061	-0.0652231	FALSE		Rest
65	ENSMUSG00000000560_Gabra2	ENSMUSG00000000560	Gabra2	1.04794e-06	6.86439e-06	0.999395	0.995834	0.999766	-0.616649	-0.569849	-0.0467999	0.00290579	0.0497057	FALSE		Rest
66	ENSMUSG00000000561_Wdr77	ENSMUSG00000000561	Wdr77	0.390229	0.472018	0.999395	0.310504	0.999766	0.0806903	-0.0685869	0.149277	0.17248	0.0232031	FALSE		Rest
67	ENSMUSG00000000563_Atp5pb	ENSMUSG00000000563	Atp5pb	0.491834	0.48575	0.999395	0.939256	0.999766	0.0501209	0.0508287	-0.000707784	0.0209141	0.0216219	FALSE		Rest
68	ENSMUSG00000000567_Sox9	ENSMUSG00000000567	Sox9	1.60887e-261	7.18156e-259	0.999395	0.673311	0.999766	3.046	3.05915	-0.0131523	0.0973531	0.110505	FALSE		Rest
69	ENSMUSG00000000568_Hnrnpd	ENSMUSG00000000568	Hnrnpd	8.63735e-09	2.82185e-07	0.999395	0.802567	0.999766	-0.494617	-0.442632	-0.0519856	-0.0656352	-0.0136495	FALSE		Rest
70	ENSMUSG00000000579_Dynlt1c	ENSMUSG00000000579	Dynlt1c	0.00859928	0.00124515	0.999395	0.676928	0.999766	-0.399303	-0.482664	0.0833612	-0.16136	-0.244721	FALSE		Rest
71	ENSMUSG00000000581_C1d	ENSMUSG00000000581	C1d	6.89649e-16	8.91745e-16	0.999395	0.937267	0.999766	0.791028	0.793867	-0.0028398	0.0319226	0.0347624	FALSE		Rest
72	ENSMUSG00000000594_Gm2a	ENSMUSG00000000594	Gm2a	0.026836	0.418885	0.999395	0.913236	0.999766	0.290567	0.111911	0.178656	0.0534692	-0.125187	FALSE		Rest
73	ENSMUSG00000000600_Krit1	ENSMUSG00000000600	Krit1	0.000251181	3.94118e-08	0.999395	0.661718	0.999766	-0.325714	-0.482574	0.156859	0.0987754	-0.0580838	FALSE		Rest
74	ENSMUSG00000000605_Clcn4	ENSMUSG00000000605	Clcn4	2.8115e-10	1.41673e-12	0.999395	0.98473	0.999766	-0.899317	-1.0054	0.106085	-0.0152025	-0.121287	FALSE		Rest
75	ENSMUSG00000000627_Sema4f	ENSMUSG00000000627	Sema4f	0.142733	0.23943	0.999395	0.862915	0.999766	-0.215973	-0.175821	-0.0401525	0.0818779	0.12203	FALSE		Rest
76	ENSMUSG00000000628_Hk2	ENSMUSG00000000628	Hk2	0.0131735	0.0233863	0.999395	0.991824	0.999766	0.942386	0.865775	0.0766101	-0.0212693	-0.0978794	FALSE		Rest
77	ENSMUSG00000000631_Myo18a	ENSMUSG00000000631	Myo18a	0.000277399	0.0026659	0.999395	0.976479	0.999766	-0.362252	-0.301998	-0.0602544	-0.014011	0.0462434	FALSE		Rest
78	ENSMUSG00000000632_Sez6	ENSMUSG00000000632	Sez6	3.39867e-06	3.32225e-07	0.999395	0.93686	0.999766	-0.762191	-0.835513	0.0733221	0.05424	-0.0190821	FALSE		Rest
79	ENSMUSG00000000682_Cd52	ENSMUSG00000000682	Cd52	0.00175578	0.409653	0.999395	0.0478586	0.999766	-1.13518	-0.311527	-0.82365	-1.15181	-0.328159	TRUE		Significant other
80	ENSMUSG00000000693_Loxl3	ENSMUSG00000000693	Loxl3	0.000113377	3.12927e-07	0.999395	0.561252	0.999766	1.36347	1.79365	-0.430177	-0.463829	-0.0336526	FALSE		Rest
81	ENSMUSG00000000708_Kat2b	ENSMUSG00000000708	Kat2b	0.000352645	0.00553445	0.999395	0.951417	0.999766	0.626287	0.491383	0.134904	-0.0450705	-0.179974	FALSE		Rest
82	ENSMUSG00000000711_Rab5b	ENSMUSG00000000711	Rab5b	7.03725e-15	8.22919e-12	0.999395	0.735537	0.999766	0.60022	0.529947	0.0702723	0.073164	0.00289177	FALSE		Rest
83	ENSMUSG00000000732_Icosl	ENSMUSG00000000732	Icosl	0.820967	0.121337	0.999395	0.827778	0.999766	-0.0692458	-0.428206	0.35896	0.179877	-0.179083	FALSE		Rest
84	ENSMUSG00000000738_Spg7	ENSMUSG00000000738	Spg7	0.756645	0.370704	0.999395	0.890965	0.999766	0.0644034	-0.175601	0.240004	0.0907945	-0.14921	FALSE		Rest
85	ENSMUSG00000000740_Rpl13	ENSMUSG00000000740	Rpl13	1.6075e-19	7.19359e-28	0.999395	0.866432	0.999766	0.835166	1.00922	-0.174052	-0.053507	0.120545	FALSE		Rest
86	ENSMUSG00000000743_Chmp1a	ENSMUSG00000000743	Chmp1a	6.08277e-22	1.36901e-32	0.999395	0.504644	0.999766	1.02907	1.27222	-0.243154	-0.159903	0.083251	FALSE		Rest
87	ENSMUSG00000000751_Rpa1	ENSMUSG00000000751	Rpa1	3.99935e-05	4.37631e-06	0.999395	0.997453	0.999766	0.428377	0.479826	-0.0514486	-0.00140064	0.050048	FALSE		Rest
88	ENSMUSG00000000753_Serpinf1	ENSMUSG00000000753	Serpinf1	0.334922	0.0271976	0.999395	0.784819	0.999766	-0.192962	-0.42549	0.232528	0.151687	-0.080841	FALSE		Rest
89	ENSMUSG00000000759_Tubgcp3	ENSMUSG00000000759	Tubgcp3	0.872895	0.546993	0.999395	0.882959	0.999766	0.0243691	0.0854191	-0.06105	-0.0671499	-0.00609991	FALSE		Rest
90	ENSMUSG00000000766_Oprm1	ENSMUSG00000000766	Oprm1	2.20699e-08	1.51211e-10	0.999395	0.742483	0.999766	-0.891194	-1.01798	0.126784	0.148911	0.022127	FALSE		Rest
91	ENSMUSG00000000776_Polr3d	ENSMUSG00000000776	Polr3d	0.000362159	0.00453634	0.999395	0.99332	0.999766	0.540362	0.434866	0.105496	-0.0066447	-0.112141	FALSE		Rest
92	ENSMUSG00000000782_Tcf7	ENSMUSG00000000782	Tcf7	0.00125191	0.0141746	0.999395	0.847282	0.999766	1.50772	1.1683	0.339421	0.282995	-0.0564262	FALSE		Rest
93	ENSMUSG00000000787_Ddx3x	ENSMUSG00000000787	Ddx3x	0.150223	0.00175229	0.999395	0.57735	0.999766	-0.16065	-0.336019	0.17537	0.138489	-0.0368804	FALSE		Rest
94	ENSMUSG00000000792_Slc5a5	ENSMUSG00000000792	Slc5a5	0.0710296	0.096789	0.999395	0.997453	0.999766	-0.364579	-0.336999	-0.0275797	-0.00247933	0.0251003	FALSE		Rest
95	ENSMUSG00000000794_Kcnn3	ENSMUSG00000000794	Kcnn3	7.549e-06	3.46566e-09	0.999395	0.941578	0.999766	-0.622906	-0.814753	0.191847	0.0420268	-0.14982	FALSE		Rest
96	ENSMUSG00000000804_Usp32	ENSMUSG00000000804	Usp32	8.46212e-14	2.38635e-12	0.999395	0.828381	0.999766	-0.627433	-0.590071	-0.0373619	-0.0576102	-0.0202483	FALSE		Rest
97	ENSMUSG00000000805_Car4	ENSMUSG00000000805	Car4	0.00826115	7.97011e-05	0.999395	0.6531	0.999766	-1.37998	-2.03906	0.65908	0.590354	-0.0687262	FALSE		Rest
98	ENSMUSG00000000811_Txnrd3	ENSMUSG00000000811	Txnrd3	4.57853e-05	0.000847513	0.999395	0.815243	0.999766	0.709979	0.592306	0.117672	0.123641	0.00596837	FALSE		Rest
99	ENSMUSG00000000823_Zfp512b	ENSMUSG00000000823	Zfp512b	0.0708749	0.246525	0.999395	0.715026	0.999766	0.212513	0.140621	0.0718922	0.111216	0.0393237	FALSE		Rest
100	ENSMUSG00000000826_Dnajc5	ENSMUSG00000000826	Dnajc5	5.95565e-12	4.17427e-18	0.999395	0.382248	0.999766	-0.405442	-0.508891	0.103448	0.107354	0.00390616	FALSE		Rest
101	ENSMUSG00000000827_Tpd52l2	ENSMUSG00000000827	Tpd52l2	7.25328e-15	3.17281e-13	0.999395	0.989457	0.999766	0.663524	0.624116	0.0394086	-0.00578057	-0.0451892	FALSE		Rest
102	ENSMUSG00000000838_Fmr1	ENSMUSG00000000838	Fmr1	0.114596	0.000287086	0.999395	0.6531	0.999766	-0.138784	-0.307558	0.168774	0.0958846	-0.072889	FALSE		Rest
103	ENSMUSG00000000861_Bcl11a	ENSMUSG00000000861	Bcl11a	0.0436024	0.00230595	0.999395	0.577323	0.999766	-0.455629	-0.676942	0.221313	0.287391	0.0660785	FALSE		Rest
104	ENSMUSG00000000869_Il4	ENSMUSG00000000869	Il4	0.00112933	0.00601372	0.999395	0.839711	0.999766	-1.59669	-1.32763	-0.269059	-0.323058	-0.0539989	FALSE		Rest
105	ENSMUSG00000000876_Pxmp4	ENSMUSG00000000876	Pxmp4	0.0394957	0.000146726	0.999395	0.237709	0.999766	0.25076	0.44864	-0.19788	-0.258928	-0.0610476	FALSE		Rest
106	ENSMUSG00000000881_Dlg3	ENSMUSG00000000881	Dlg3	0.00165393	9.99595e-07	0.999395	0.265292	0.999766	-0.321641	-0.494165	0.172524	0.215618	0.0430947	FALSE		Rest
107	ENSMUSG00000000901_Mmp11	ENSMUSG00000000901	Mmp11	0.320408	0.791339	0.999395	0.837379	0.999766	0.468715	0.132278	0.336437	0.285022	-0.051415	FALSE		Rest
108	ENSMUSG00000000902_Smarcb1	ENSMUSG00000000902	Smarcb1	7.88567e-06	0.00132099	0.999395	0.458989	0.999766	0.514584	0.376918	0.137665	0.184854	0.0471891	FALSE		Rest
109	ENSMUSG00000000903_Vpreb3	ENSMUSG00000000903	Vpreb3	4.29296e-06	2.20625e-07	0.999395	0.78243	0.999766	3.90401	4.72754	-0.823527	-0.565778	0.257749	FALSE		Rest
110	ENSMUSG00000000915_Hip1r	ENSMUSG00000000915	Hip1r	0.255107	0.129417	0.999395	0.60582	0.999766	0.161129	0.210753	-0.0496241	-0.164095	-0.114471	FALSE		Rest
111	ENSMUSG00000000916_Nsun5	ENSMUSG00000000916	Nsun5	0.0737415	0.815957	0.999395	0.134362	0.999766	0.388534	-0.0561214	0.444655	0.553023	0.108367	FALSE		Rest
112	ENSMUSG00000000934_Top1mt	ENSMUSG00000000934	Top1mt	0.140574	0.25228	0.999395	0.976439	0.999766	0.250335	0.197589	0.0527463	-0.022926	-0.0756723	FALSE		Rest
113	ENSMUSG00000000948_Gm38393	ENSMUSG00000000948	Gm38393	4.65994e-115	5.93664e-127	0.999395	0.359027	0.999766	-2.42375	-2.51631	0.0925593	-0.208782	-0.301341	FALSE		Rest
114	ENSMUSG00000000957_Mmp14	ENSMUSG00000000957	Mmp14	1.77507e-06	2.291e-06	0.999395	0.854341	0.999766	0.861036	0.853833	0.00720299	-0.106057	-0.11326	FALSE		Rest
115	ENSMUSG00000000959_Oxa1l	ENSMUSG00000000959	Oxa1l	4.76351e-07	0.000470373	0.999395	0.629851	0.999766	0.446223	0.315658	0.130565	0.1051	-0.0254644	FALSE		Rest
116	ENSMUSG00000000976_Heatr6	ENSMUSG00000000976	Heatr6	0.756125	0.00174896	0.999395	0.307465	0.999766	0.0537047	0.478418	-0.424713	-0.299293	0.12542	FALSE		Rest
117	ENSMUSG00000000982_Ccl3	ENSMUSG00000000982	Ccl3	0.14195	0.0828129	0.999395	0.919848	0.999766	-1.23104	-1.45	0.218958	0.322785	0.103827	FALSE		Rest
118	ENSMUSG00000000983_Wfdc18	ENSMUSG00000000983	Wfdc18	0.222403	0.316945	0.999395	0.915254	0.999766	-1.27332	-1.03614	-0.237176	-0.415057	-0.177881	FALSE		Rest
119	ENSMUSG00000001014_Icam4	ENSMUSG00000001014	Icam4	0.193856	0.923233	0.999395	0.344579	0.999766	-1.25933	-0.0909485	-1.16838	-1.70873	-0.540348	FALSE		Rest
120	ENSMUSG00000001016_Ilf2	ENSMUSG00000001016	Ilf2	0.066788	0.843409	0.999395	0.79851	0.999766	0.223648	0.0264901	0.197157	0.0901055	-0.107052	FALSE		Rest
121	ENSMUSG00000001017_Chtop	ENSMUSG00000001017	Chtop	1.21958e-08	6.32619e-12	0.999395	0.804933	0.999766	0.450255	0.541418	-0.0911624	-0.0596418	0.0315207	FALSE		Rest
122	ENSMUSG00000001018_Snapin	ENSMUSG00000001018	Snapin	4.89301e-13	1.1851e-14	0.999395	0.815292	0.999766	0.805182	0.859099	-0.0539169	-0.0813841	-0.0274672	FALSE		Rest
123	ENSMUSG00000001020_S100a4	ENSMUSG00000001020	S100a4	1.55841e-29	1.17625e-29	0.999395	0.941226	0.999766	4.519	4.5424	-0.0234003	-0.12248	-0.09908	FALSE		Rest
124	ENSMUSG00000001021_S100a3	ENSMUSG00000001021	S100a3	0.00162362	0.132281	0.999395	0.800303	0.999766	1.81636	0.897755	0.918603	0.423109	-0.495495	FALSE		Rest
125	ENSMUSG00000001025_S100a6	ENSMUSG00000001025	S100a6	2.16052e-69	4.41467e-79	0.999395	0.919403	0.999766	5.17856	5.57736	-0.398792	-0.118906	0.279887	FALSE		Rest
126	ENSMUSG00000001034_Mapk7	ENSMUSG00000001034	Mapk7	2.36463e-13	1.12134e-15	0.999395	0.592357	0.999766	1.2149	1.32913	-0.114229	-0.208261	-0.0940317	FALSE		Rest
127	ENSMUSG00000001036_Epn2	ENSMUSG00000001036	Epn2	1.28794e-06	1.09447e-09	0.999395	0.667902	0.999766	-0.412997	-0.517505	0.104508	0.0949082	-0.00960006	FALSE		Rest
128	ENSMUSG00000001039_B9d1	ENSMUSG00000001039	B9d1	1.27058e-86	1.52796e-75	0.999395	0.686184	0.999766	2.66373	2.52691	0.136817	0.138986	0.00216841	FALSE		Rest
129	ENSMUSG00000001052_Sec24b	ENSMUSG00000001052	Sec24b	0.0108271	0.0234284	0.999395	0.78577	0.999766	0.292563	0.261998	0.0305644	0.0899531	0.0593887	FALSE		Rest
130	ENSMUSG00000001053_N4bp3	ENSMUSG00000001053	N4bp3	0.979908	0.886423	0.999395	0.913898	0.999766	0.0118754	-0.0644891	0.0763645	-0.166189	-0.242554	FALSE		Rest
131	ENSMUSG00000001054_Rmnd5b	ENSMUSG00000001054	Rmnd5b	2.54648e-06	8.45325e-05	0.999395	0.356891	0.999766	0.69012	0.588082	0.102038	0.270815	0.168778	FALSE		Rest
132	ENSMUSG00000001056_Nhp2	ENSMUSG00000001056	Nhp2	4.27917e-13	5.22872e-09	0.999395	0.663636	0.999766	1.43236	1.16642	0.265948	0.219764	-0.0461846	FALSE		Rest
133	ENSMUSG00000001062_Vps9d1	ENSMUSG00000001062	Vps9d1	0.257912	0.0525005	0.999395	0.821194	0.999766	-0.197185	-0.329298	0.132113	0.115292	-0.016821	FALSE		Rest
134	ENSMUSG00000001065_Zfp276	ENSMUSG00000001065	Zfp276	0.893954	4.29316e-05	0.841092	0.0236435	0.999766	0.0332126	0.857127	-0.823914	-0.732174	0.0917402	TRUE		Significant other
135	ENSMUSG00000001082_Mfsd10	ENSMUSG00000001082	Mfsd10	0.000266163	0.000888543	0.999395	0.99892	0.999766	1.1251	1.03561	0.0894882	-0.00187003	-0.0913582	FALSE		Rest
136	ENSMUSG00000001089_Luzp1	ENSMUSG00000001089	Luzp1	6.13321e-32	9.6496e-34	0.999395	0.711421	0.999766	-1.12903	-1.15863	0.0295981	-0.0985818	-0.12818	FALSE		Rest
137	ENSMUSG00000001098_Kctd10	ENSMUSG00000001098	Kctd10	1.74827e-19	9.52182e-22	0.999395	0.981077	0.999766	1.13068	1.2008	-0.0701123	0.0151766	0.0852888	FALSE		Rest
138	ENSMUSG00000001100_Poldip2	ENSMUSG00000001100	Poldip2	0.273978	0.000330012	0.999395	0.568242	0.999766	0.13016	0.403345	-0.273185	-0.148057	0.125128	FALSE		Rest
139	ENSMUSG00000001105_Ift20	ENSMUSG00000001105	Ift20	4.53576e-13	3.72328e-16	0.999395	0.970074	0.999766	0.740773	0.835201	-0.0944284	-0.0173167	0.0771117	FALSE		Rest
140	ENSMUSG00000001119_Col6a1	ENSMUSG00000001119	Col6a1	0.0423197	0.974253	0.999395	0.301343	0.999766	1.44985	-0.0267071	1.47656	1.388	-0.0885624	FALSE		Rest
141	ENSMUSG00000001120_Pcbp3	ENSMUSG00000001120	Pcbp3	0.00028116	0.0376024	0.999395	0.450436	0.999766	0.59569	0.350825	0.244866	0.264834	0.0199689	FALSE		Rest
142	ENSMUSG00000001123_Lgals9	ENSMUSG00000001123	Lgals9	0.000723325	0.00303639	0.999395	0.625432	0.999766	1.7699	1.56219	0.207713	0.621093	0.413379	FALSE		Rest
143	ENSMUSG00000001127_Araf	ENSMUSG00000001127	Araf	0.0026498	0.439244	0.999395	0.345277	0.999766	0.431761	0.11914	0.31262	0.267113	-0.045507	FALSE		Rest
144	ENSMUSG00000001128_Cfp	ENSMUSG00000001128	Cfp	0.00325064	0.156312	0.999395	0.461051	0.999766	-2.02441	-0.975052	-1.04936	-1.10166	-0.0523034	FALSE		Rest
145	ENSMUSG00000001131_Timp1	ENSMUSG00000001131	Timp1	9.74931e-05	0.00142535	0.999395	0.276316	0.999766	2.61412	2.27282	0.341303	1.36967	1.02836	FALSE		Rest
146	ENSMUSG00000001134_Uxt	ENSMUSG00000001134	Uxt	3.38378e-12	1.49023e-11	0.999395	0.893445	0.999766	1.37866	1.36196	0.0167016	0.0945538	0.0778523	FALSE		Rest
147	ENSMUSG00000001138_Cnnm3	ENSMUSG00000001138	Cnnm3	0.259026	0.808859	0.999395	0.899365	0.999766	0.143077	0.0327299	0.110347	0.0556918	-0.0546549	FALSE		Rest
148	ENSMUSG00000001143_Lman2l	ENSMUSG00000001143	Lman2l	0.894347	0.812795	0.999395	0.75388	0.999766	0.0252471	-0.0433122	0.0685593	0.142282	0.0737223	FALSE		Rest
149	ENSMUSG00000001150_Mcm3ap	ENSMUSG00000001150	Mcm3ap	0.835988	0.298921	0.999395	0.675624	0.999766	-0.0368272	0.169685	-0.206512	-0.1648	0.0417124	FALSE		Rest
150	ENSMUSG00000001151_Pcnt	ENSMUSG00000001151	Pcnt	0.886892	0.733881	0.999395	0.913331	0.999766	-0.0172767	-0.0392207	0.021944	0.0431257	0.0211817	FALSE		Rest
151	ENSMUSG00000001156_Mxd1	ENSMUSG00000001156	Mxd1	0.0979179	0.192221	0.999395	0.95232	0.999766	0.213365	0.170652	0.0427133	-0.0312036	-0.0739168	FALSE		Rest
152	ENSMUSG00000001157_Gmcl1	ENSMUSG00000001157	Gmcl1	0.779773	0.0321625	0.999395	0.528321	0.999766	0.0390656	0.268617	-0.229551	-0.173014	0.0565369	FALSE		Rest
153	ENSMUSG00000001158_Snrnp27	ENSMUSG00000001158	Snrnp27	1.40507e-13	6.9331e-13	0.999395	0.792114	0.999766	1.0939	1.07442	0.0194798	0.115614	0.0961342	FALSE		Rest
154	ENSMUSG00000001166_Oas1c	ENSMUSG00000001166	Oas1c	2.67999e-05	4.99985e-10	0.999395	0.784085	0.999766	1.15335	1.73277	-0.579417	-0.213792	0.365624	FALSE		Rest
155	ENSMUSG00000001173_Ocrl	ENSMUSG00000001173	Ocrl	0.000149646	2.81148e-05	0.999395	0.869884	0.999766	-0.35946	-0.396033	0.0365729	0.0531274	0.0165546	FALSE		Rest
156	ENSMUSG00000001175_Calm1	ENSMUSG00000001175	Calm1	1.32649e-08	2.35533e-09	0.999395	0.991647	0.999766	-0.342373	-0.35918	0.0168067	-0.00355053	-0.0203573	FALSE		Rest
157	ENSMUSG00000001211_Agpat3	ENSMUSG00000001211	Agpat3	4.2576e-06	3.60973e-06	0.999395	0.95232	0.999766	-0.481817	-0.485426	0.00360904	-0.0268539	-0.0304629	FALSE		Rest
158	ENSMUSG00000001227_Sema6b	ENSMUSG00000001227	Sema6b	0.531942	0.346098	0.999395	0.961662	0.999766	0.140815	0.208284	-0.067469	-0.0405648	0.0269041	FALSE		Rest
159	ENSMUSG00000001228_Uhrf1	ENSMUSG00000001228	Uhrf1	1.35779e-12	7.39189e-08	0.999395	0.17582	0.999766	2.47768	1.98181	0.495869	0.827167	0.331298	FALSE		Rest
160	ENSMUSG00000001229_Dpp9	ENSMUSG00000001229	Dpp9	0.495315	0.694098	0.999395	0.495405	0.999766	0.0909804	-0.0537127	0.144693	0.184642	0.0399486	FALSE		Rest
161	ENSMUSG00000001240_Ramp2	ENSMUSG00000001240	Ramp2	0.19326	0.851157	0.999395	0.641704	0.999766	0.528274	0.0833859	0.444888	0.443497	-0.0013909	FALSE		Rest
162	ENSMUSG00000001247_Lsr	ENSMUSG00000001247	Lsr	1.14116e-14	2.04517e-15	0.999395	0.651078	0.999766	2.88346	2.94783	-0.0643707	-0.366831	-0.30246	FALSE		Rest
163	ENSMUSG00000001248_Gramd1a	ENSMUSG00000001248	Gramd1a	0.0120956	0.0126236	0.999395	0.905056	0.999766	-0.413085	-0.410095	-0.00298998	-0.0726895	-0.0696996	FALSE		Rest
164	ENSMUSG00000001260_Gabrg1	ENSMUSG00000001260	Gabrg1	0.00718575	1.87082e-05	0.999395	0.76594	0.999766	-0.422228	-0.660051	0.237823	0.131849	-0.105975	FALSE		Rest
165	ENSMUSG00000001270_Ckb	ENSMUSG00000001270	Ckb	0.00445948	0.124062	0.999395	0.488916	0.999766	0.303375	0.169247	0.134128	0.160572	0.0264437	FALSE		Rest
166	ENSMUSG00000001280_Sp1	ENSMUSG00000001280	Sp1	0.00130267	0.0135655	0.999395	0.764879	0.999766	0.315157	0.244795	0.0703624	-0.0825762	-0.152939	FALSE		Rest
167	ENSMUSG00000001285_Myg1	ENSMUSG00000001285	Myg1	9.5339e-08	0.000196075	0.999395	0.720436	0.999766	0.662438	0.470137	0.192301	0.120199	-0.0721022	FALSE		Rest
168	ENSMUSG00000001288_Rarg	ENSMUSG00000001288	Rarg	4.52472e-17	1.3427e-19	0.999395	0.660588	0.999766	1.99446	2.16508	-0.170616	-0.253212	-0.0825952	FALSE		Rest
169	ENSMUSG00000001289_Pfdn5	ENSMUSG00000001289	Pfdn5	6.37721e-39	2.62482e-40	0.999395	0.922646	0.999766	1.20324	1.22923	-0.0259868	-0.0362792	-0.0102924	FALSE		Rest
170	ENSMUSG00000001300_Efnb2	ENSMUSG00000001300	Efnb2	0.000762431	0.488387	0.999395	0.21195	0.999766	0.431198	0.0966406	0.334557	0.291932	-0.0426248	FALSE		Rest
171	ENSMUSG00000001305_Rrp15	ENSMUSG00000001305	Rrp15	1.34169e-09	1.08674e-07	0.999395	0.956799	0.999766	1.37591	1.21035	0.165566	-0.0510737	-0.216639	FALSE		Rest
172	ENSMUSG00000001313_Rnd2	ENSMUSG00000001313	Rnd2	1.58289e-17	1.80036e-11	0.999395	0.318585	0.999766	-0.748196	-0.591966	-0.15623	-0.17607	-0.0198402	FALSE		Rest
173	ENSMUSG00000001323_Srr	ENSMUSG00000001323	Srr	0.00390812	0.524209	0.999395	0.738413	0.999766	-0.234158	-0.055801	-0.178357	-0.0742874	0.10407	FALSE		Rest
174	ENSMUSG00000001333_Sync	ENSMUSG00000001333	Sync	5.30199e-05	0.11594	0.999395	0.358243	0.999766	1.37791	0.567331	0.810577	0.616281	-0.194296	FALSE		Rest
175	ENSMUSG00000001334_Fndc5	ENSMUSG00000001334	Fndc5	8.73326e-12	4.72774e-08	0.999395	0.245987	0.999766	-1.21069	-0.970747	-0.23994	-0.394075	-0.154136	FALSE		Rest
176	ENSMUSG00000001349_Cnn1	ENSMUSG00000001349	Cnn1	1.42947e-24	2.34447e-15	0.999395	0.261511	0.999766	4.13487	3.31739	0.817479	0.774995	-0.0424848	FALSE		Rest
177	ENSMUSG00000001366_Fbxo9	ENSMUSG00000001366	Fbxo9	0.058935	0.0865092	0.999395	0.706409	0.999766	-0.180575	-0.164658	-0.0159171	-0.09271	-0.0767929	FALSE		Rest
178	ENSMUSG00000001376_Vps50	ENSMUSG00000001376	Vps50	6.67571e-07	3.28992e-07	0.999395	0.9099	0.999766	-0.56574	-0.580117	0.0143772	-0.0495953	-0.0639725	FALSE		Rest
179	ENSMUSG00000001380_Hars	ENSMUSG00000001380	Hars	0.113106	0.517438	0.999395	0.0974794	0.999766	0.142989	-0.0614105	0.204399	0.244106	0.0397067	FALSE		Rest
180	ENSMUSG00000001383_Zmat2	ENSMUSG00000001383	Zmat2	3.44707e-18	6.24263e-27	0.999395	0.402446	0.999766	0.782007	0.964165	-0.182158	-0.158333	0.0238243	FALSE		Rest
181	ENSMUSG00000001403_Ube2c	ENSMUSG00000001403	Ube2c	0.000191488	0.00230742	0.999395	0.93263	0.999766	-1.36386	-1.12015	-0.243714	-0.127968	0.115746	FALSE		Rest
182	ENSMUSG00000001415_Smg5	ENSMUSG00000001415	Smg5	0.0150015	8.70921e-05	0.999395	0.690438	0.999766	0.390219	0.617424	-0.227206	-0.162349	0.0648566	FALSE		Rest
183	ENSMUSG00000001416_Cct3	ENSMUSG00000001416	Cct3	1.72749e-07	0.000168221	0.999395	0.231048	0.999766	0.680794	0.49782	0.182974	0.293699	0.110725	FALSE		Rest
184	ENSMUSG00000001418_Glmp	ENSMUSG00000001418	Glmp	7.67121e-06	4.78358e-06	0.999395	0.960888	0.999766	0.743821	0.763516	-0.0196949	0.0337365	0.0534315	FALSE		Rest
185	ENSMUSG00000001419_Mef2d	ENSMUSG00000001419	Mef2d	0.0207541	0.073239	0.999395	0.484405	0.999766	0.213147	0.167487	0.0456607	0.138323	0.0926619	FALSE		Rest
186	ENSMUSG00000001424_Snd1	ENSMUSG00000001424	Snd1	3.97235e-08	2.46499e-07	0.999395	0.418948	0.999766	0.630748	0.598099	0.0326488	0.196718	0.164069	FALSE		Rest
187	ENSMUSG00000001436_Slc19a1	ENSMUSG00000001436	Slc19a1	0.0814514	0.391161	0.999395	0.690903	0.999766	0.524027	0.270275	0.253752	0.299368	0.0456159	FALSE		Rest
188	ENSMUSG00000001440_Kpnb1	ENSMUSG00000001440	Kpnb1	0.289883	0.0464031	0.999395	0.76594	0.999766	0.106083	0.193006	-0.0869231	-0.0798742	0.00704887	FALSE		Rest
189	ENSMUSG00000001441_Npepps	ENSMUSG00000001441	Npepps	0.00348004	0.000252968	0.999395	0.938542	0.999766	-0.252143	-0.313037	0.0608938	0.0271852	-0.0337086	FALSE		Rest
190	ENSMUSG00000001444_Tbx21	ENSMUSG00000001444	Tbx21	8.06452e-05	0.000647472	0.999395	0.420339	0.999766	2.99217	2.29485	0.697319	-1.08487	-1.78219	FALSE		Rest
191	ENSMUSG00000001445_Mrpl10	ENSMUSG00000001445	Mrpl10	3.61684e-21	4.17897e-17	0.999395	0.717969	0.999766	0.946142	0.851156	0.0949858	0.0982353	0.00324947	FALSE		Rest
192	ENSMUSG00000001467_Cyp51	ENSMUSG00000001467	Cyp51	0.000458451	0.000323712	0.999395	0.979402	0.999766	-0.588582	-0.60313	0.0145482	-0.0215863	-0.0361345	FALSE		Rest
193	ENSMUSG00000001472_Tcf25	ENSMUSG00000001472	Tcf25	0.192109	0.0890896	0.999395	0.698214	0.999766	0.0796124	0.102276	-0.0226632	0.0591053	0.0817685	FALSE		Rest
194	ENSMUSG00000001473_Tubb6	ENSMUSG00000001473	Tubb6	2.62855e-05	0.00915487	0.999395	0.400491	0.999766	1.98388	1.25835	0.725527	0.818326	0.092799	FALSE		Rest
195	ENSMUSG00000001482_Def8	ENSMUSG00000001482	Def8	0.1432	0.180212	0.999395	0.939066	0.999766	0.244138	0.225282	0.018856	0.0501102	0.0312542	FALSE		Rest
196	ENSMUSG00000001493_Meox1	ENSMUSG00000001493	Meox1	0.00023512	0.00531797	0.999395	0.578565	0.999766	2.00995	1.57632	0.433622	0.691357	0.257735	FALSE		Rest
197	ENSMUSG00000001496_Nkx2-1	ENSMUSG00000001496	Nkx2-1	6.37629e-38	2.22399e-43	0.999395	0.738413	0.999766	2.03771	2.20174	-0.164024	-0.146183	0.0178412	FALSE		Rest
198	ENSMUSG00000001504_Irx2	ENSMUSG00000001504	Irx2	0.344041	0.880817	0.999395	0.599591	0.999766	-0.459404	0.0766662	-0.53607	-0.566088	-0.0300183	FALSE		Rest
199	ENSMUSG00000001506_Col1a1	ENSMUSG00000001506	Col1a1	0.17356	0.75507	0.999395	0.489404	0.999766	-0.674733	0.161427	-0.83616	-0.717342	0.118817	FALSE		Rest
200	ENSMUSG00000001507_Itga3	ENSMUSG00000001507	Itga3	0.298039	0.686804	0.999395	0.989693	0.999766	0.164512	0.0663887	0.0981237	-0.00964387	-0.107768	FALSE		Rest
201	ENSMUSG00000001510_Dlx3	ENSMUSG00000001510	Dlx3	9.07471e-06	2.50437e-06	0.999395	0.63114	0.999766	4.74294	4.31235	0.430591	-0.901422	-1.33201	FALSE		Rest
202	ENSMUSG00000001517_Foxm1	ENSMUSG00000001517	Foxm1	0.706559	0.505757	0.999395	0.946265	0.999766	0.174302	0.300287	-0.125984	0.115132	0.241116	FALSE		Rest
203	ENSMUSG00000001518_Itfg2	ENSMUSG00000001518	Itfg2	0.00277498	0.00287931	0.999702	0.962239	0.999766	0.50868	0.508825	-0.000144928	0.0318307	0.0319756	FALSE		Rest
204	ENSMUSG00000001520_Nrip2	ENSMUSG00000001520	Nrip2	3.38301e-05	4.99579e-09	0.999395	0.377452	0.999766	-0.547193	-0.767043	0.21985	0.24078	0.02093	FALSE		Rest
205	ENSMUSG00000001521_Tulp3	ENSMUSG00000001521	Tulp3	3.06971e-94	1.92938e-88	0.999395	0.962365	0.999766	2.73724	2.66899	0.0682573	0.0253263	-0.042931	FALSE		Rest
206	ENSMUSG00000001524_Gtf2h4	ENSMUSG00000001524	Gtf2h4	0.0828276	0.00282818	0.999395	0.79403	0.999766	0.525479	0.885052	-0.359573	-0.22365	0.135923	FALSE		Rest
207	ENSMUSG00000001525_Tubb5	ENSMUSG00000001525	Tubb5	1.59925e-06	3.78882e-05	0.999395	0.643512	0.999766	0.541867	0.46822	0.0736469	0.13076	0.057113	FALSE		Rest
208	ENSMUSG00000001542_Ell2	ENSMUSG00000001542	Ell2	0.85715	0.432471	0.999395	0.861884	0.999766	0.024622	-0.0996946	0.124317	0.0684465	-0.0558702	FALSE		Rest
209	ENSMUSG00000001552_Jup	ENSMUSG00000001552	Jup	0.0284535	0.568708	0.999395	0.392913	0.999766	0.336545	0.094062	0.242483	0.262417	0.0199347	FALSE		Rest
210	ENSMUSG00000001555_Fkbp10	ENSMUSG00000001555	Fkbp10	7.19723e-15	8.08789e-12	0.999395	0.958112	0.999766	2.44037	2.16339	0.27698	0.0641992	-0.212781	FALSE		Rest
211	ENSMUSG00000001558_Klhl10	ENSMUSG00000001558	Klhl10	0.0314324	0.345256	0.999395	0.845834	0.999766	2.56698	1.1717	1.39528	0.710184	-0.685092	FALSE		Rest
212	ENSMUSG00000001569_Nom1	ENSMUSG00000001569	Nom1	0.358532	0.261546	0.999395	0.767155	0.999766	-0.113132	-0.136655	0.0235229	-0.0972976	-0.12082	FALSE		Rest
213	ENSMUSG00000001576_Ergic1	ENSMUSG00000001576	Ergic1	1.72415e-11	3.74001e-06	0.999395	0.346182	0.999766	0.745656	0.520043	0.225613	0.210436	-0.0151767	FALSE		Rest
214	ENSMUSG00000001604_Tcea3	ENSMUSG00000001604	Tcea3	2.66444e-47	1.07038e-46	0.999395	0.994182	0.999766	4.20829	4.73588	-0.527584	0.0086965	0.536281	FALSE		Rest
215	ENSMUSG00000001627_Ifrd1	ENSMUSG00000001627	Ifrd1	1.09928e-16	3.12886e-17	0.999395	0.93686	0.999766	1.79885	1.83293	-0.0340759	-0.0719359	-0.03786	FALSE		Rest
216	ENSMUSG00000001630_Stk38l	ENSMUSG00000001630	Stk38l	0.902501	0.664459	0.999395	0.988747	0.999766	0.0183728	-0.0613512	0.0797239	-0.0101689	-0.0898929	FALSE		Rest
217	ENSMUSG00000001632_Brpf1	ENSMUSG00000001632	Brpf1	0.412708	0.424789	0.999395	0.931255	0.999766	0.123413	0.121042	0.00237148	0.0491986	0.0468271	FALSE		Rest
218	ENSMUSG00000001642_Akr1b3	ENSMUSG00000001642	Akr1b3	0.442925	0.799202	0.999395	0.353293	0.999766	0.100799	0.0349649	0.0658343	0.22569	0.159855	FALSE		Rest
219	ENSMUSG00000001663_Gstt1	ENSMUSG00000001663	Gstt1	3.87726e-65	1.02326e-73	0.999395	0.719578	0.999766	2.45258	2.64446	-0.19188	-0.13826	0.0536197	FALSE		Rest
220	ENSMUSG00000001665_Gstt3	ENSMUSG00000001665	Gstt3	0.000183602	0.000983922	0.999395	0.716303	0.999766	0.858095	0.756522	0.101573	-0.220954	-0.322528	FALSE		Rest
221	ENSMUSG00000001666_Ddt	ENSMUSG00000001666	Ddt	2.21009e-25	2.90688e-29	0.999395	0.712303	0.999766	1.16083	1.25855	-0.0977197	-0.110069	-0.012349	FALSE		Rest
222	ENSMUSG00000001674_Ddx18	ENSMUSG00000001674	Ddx18	1.04929e-15	1.08796e-17	0.999395	0.995834	0.999766	0.945904	1.0208	-0.0748956	-0.00268166	0.0722139	FALSE		Rest
223	ENSMUSG00000001687_Ubl3	ENSMUSG00000001687	Ubl3	6.17873e-07	2.14328e-08	0.999395	0.640739	0.999766	0.436898	0.489182	-0.0522835	-0.101837	-0.049553	FALSE		Rest
224	ENSMUSG00000001700_Gramd3	ENSMUSG00000001700	Gramd3	1.66195e-26	5.38438e-31	0.999395	0.716298	0.999766	1.38173	1.51473	-0.133005	-0.125053	0.00795169	FALSE		Rest
225	ENSMUSG00000001707_Eef1e1	ENSMUSG00000001707	Eef1e1	0.00090969	0.0153274	0.999395	0.954353	0.999766	0.564723	0.419489	0.145234	0.0404627	-0.104771	FALSE		Rest
226	ENSMUSG00000001729_Akt1	ENSMUSG00000001729	Akt1	1.50404e-15	8.88518e-14	0.999395	0.666246	0.999766	0.707156	0.667007	0.0401488	0.0985293	0.0583806	FALSE		Rest
227	ENSMUSG00000001750_Tcirg1	ENSMUSG00000001750	Tcirg1	0.234687	0.449729	0.999395	0.897873	0.999766	0.265997	0.172226	0.0937708	-0.0985005	-0.192271	FALSE		Rest
228	ENSMUSG00000001751_Naglu	ENSMUSG00000001751	Naglu	0.133219	0.780313	0.999395	0.74348	0.999766	0.625436	-0.125083	0.750519	0.360604	-0.389915	FALSE		Rest
229	ENSMUSG00000001755_Coasy	ENSMUSG00000001755	Coasy	7.95422e-36	6.90547e-21	0.999395	0.107456	0.999766	1.51784	1.15906	0.358786	0.33652	-0.022266	FALSE		Rest
230	ENSMUSG00000001761_Smo	ENSMUSG00000001761	Smo	3.16243e-17	8.02676e-19	0.999395	0.531997	0.999766	1.28382	1.34639	-0.0625706	-0.217202	-0.154632	FALSE		Rest
231	ENSMUSG00000001763_Tspan33	ENSMUSG00000001763	Tspan33	0.217765	0.0857015	0.999395	0.745382	0.999766	0.251671	0.344268	-0.0925979	-0.17382	-0.0812217	FALSE		Rest
232	ENSMUSG00000001767_Crnkl1	ENSMUSG00000001767	Crnkl1	1.80964e-06	2.48759e-05	0.999395	0.919365	0.999766	0.490962	0.438137	0.0528253	0.0407467	-0.0120786	FALSE		Rest
233	ENSMUSG00000001768_Rin2	ENSMUSG00000001768	Rin2	8.02646e-06	3.22209e-09	0.999395	0.477477	0.999766	0.924239	1.21553	-0.291291	-0.323504	-0.0322134	FALSE		Rest
234	ENSMUSG00000001773_Folh1	ENSMUSG00000001773	Folh1	4.20855e-18	6.52957e-15	0.999395	0.482009	0.999766	-2.34403	-2.04476	-0.299272	-0.446188	-0.146916	FALSE		Rest
235	ENSMUSG00000001774_Chordc1	ENSMUSG00000001774	Chordc1	0.000824491	0.816366	0.999395	0.0510234	0.999766	0.39315	-0.0307604	0.423911	0.370374	-0.053537	FALSE		Rest
236	ENSMUSG00000001783_Rtcb	ENSMUSG00000001783	Rtcb	0.0232737	4.8905e-05	0.999395	0.57862	0.999766	0.269452	0.470528	-0.201076	-0.149943	0.0511335	FALSE		Rest
237	ENSMUSG00000001785_Pwp1	ENSMUSG00000001785	Pwp1	0.0324024	0.115549	0.999395	0.617112	0.999766	0.322005	0.242838	0.0791663	0.17726	0.0980936	FALSE		Rest
238	ENSMUSG00000001786_Fbxo7	ENSMUSG00000001786	Fbxo7	2.38561e-24	4.96286e-19	0.999395	0.711887	0.999766	-1.06989	-0.936093	-0.133802	-0.108118	0.0256837	FALSE		Rest
239	ENSMUSG00000001794_Capns1	ENSMUSG00000001794	Capns1	3.65741e-32	5.44942e-39	0.999395	0.944193	0.999766	1.15346	1.27545	-0.121996	0.0290564	0.151052	FALSE		Rest
240	ENSMUSG00000001802_Lrp3	ENSMUSG00000001802	Lrp3	0.038266	0.625541	0.999395	0.311659	0.999766	-0.365509	-0.092093	-0.273416	-0.337729	-0.0643128	FALSE		Rest
241	ENSMUSG00000001827_Folr1	ENSMUSG00000001827	Folr1	1.7475e-05	1.95163e-05	0.999395	0.779487	0.999766	3.87603	5.08659	-1.21056	0.668021	1.87858	FALSE		Rest
242	ENSMUSG00000001829_Clpb	ENSMUSG00000001829	Clpb	0.643559	0.00558661	0.999395	0.16336	0.999766	-0.0672872	-0.370627	0.30334	0.329748	0.0264078	FALSE		Rest
243	ENSMUSG00000001833_Septin7	ENSMUSG00000001833	Septin7	4.85163e-09	1.05404e-14	0.999395	0.458989	0.999766	-0.486619	-0.638903	0.152284	0.135458	-0.0168261	FALSE		Rest
244	ENSMUSG00000001844_Zdhhc4	ENSMUSG00000001844	Zdhhc4	3.84334e-08	1.2775e-12	0.999395	0.241523	0.999766	0.937052	1.19947	-0.26242	-0.36986	-0.10744	FALSE		Rest
245	ENSMUSG00000001847_Rac1	ENSMUSG00000001847	Rac1	1.79133e-18	1.27254e-19	0.999395	0.78243	0.999766	0.488391	0.505101	-0.0167103	0.0459053	0.0626156	FALSE		Rest
246	ENSMUSG00000001855_Nup214	ENSMUSG00000001855	Nup214	0.659288	0.882619	0.999395	0.985124	0.999766	-0.0371918	-0.0127675	-0.0244243	0.00746698	0.0318913	FALSE		Rest
247	ENSMUSG00000001864_Aif1l	ENSMUSG00000001864	Aif1l	2.41287e-95	1.34125e-99	0.999395	0.952847	0.999766	3.4032	3.53984	-0.136641	-0.0402396	0.0964009	FALSE		Rest
248	ENSMUSG00000001891_Ugp2	ENSMUSG00000001891	Ugp2	0.0824269	0.0912793	0.999395	0.959998	0.999766	0.17237	0.168	0.00436982	-0.0199039	-0.0242737	FALSE		Rest
249	ENSMUSG00000001901_Kcnh6	ENSMUSG00000001901	Kcnh6	0.573146	0.242093	0.999395	0.815716	0.999766	-0.201215	-0.405216	0.204	0.234181	0.030181	FALSE		Rest
250	ENSMUSG00000001909_Trmt1	ENSMUSG00000001909	Trmt1	0.396519	0.0852041	0.999395	0.767155	0.999766	0.179279	0.351183	-0.171904	-0.165317	0.00658637	FALSE		Rest
251	ENSMUSG00000001910_Nacc1	ENSMUSG00000001910	Nacc1	4.38837e-18	1.2717e-21	0.999395	0.83214	0.999766	0.959477	1.05693	-0.0974531	-0.0743682	0.023085	FALSE		Rest
252	ENSMUSG00000001911_Nfix	ENSMUSG00000001911	Nfix	2.36675e-82	3.34388e-83	0.999395	0.83214	0.999766	2.06436	2.07819	-0.0138284	-0.0728048	-0.0589764	FALSE		Rest
253	ENSMUSG00000001918_Slc1a5	ENSMUSG00000001918	Slc1a5	0.332588	0.239231	0.999395	0.116095	0.999766	-0.771229	0.894075	-1.6653	-1.98812	-0.322816	FALSE		Rest
254	ENSMUSG00000001924_Uba1	ENSMUSG00000001924	Uba1	0.066638	0.224051	0.999395	0.411905	0.999766	0.155285	0.105393	0.0498922	0.140028	0.0901359	FALSE		Rest
255	ENSMUSG00000001942_Siae	ENSMUSG00000001942	Siae	0.0096145	0.00223579	0.999395	0.962239	0.999766	-0.507903	-0.595184	0.0872814	0.0375822	-0.0496993	FALSE		Rest
256	ENSMUSG00000001943_Vsig2	ENSMUSG00000001943	Vsig2	0.260278	0.682535	0.999395	0.567243	0.999766	-0.985653	0.366125	-1.35178	-1.09769	0.254085	FALSE		Rest
257	ENSMUSG00000001946_Esam	ENSMUSG00000001946	Esam	0.291858	0.177077	0.999395	0.980471	0.999766	0.701541	0.900979	-0.199438	0.0747213	0.27416	FALSE		Rest
258	ENSMUSG00000001948_Spa17	ENSMUSG00000001948	Spa17	7.59294e-67	7.00738e-70	0.999395	0.815086	0.999766	3.61549	3.77971	-0.164219	-0.143626	0.0205934	FALSE		Rest
259	ENSMUSG00000001962_Fam50a	ENSMUSG00000001962	Fam50a	2.4968e-08	4.45423e-09	0.999395	0.880223	0.999766	0.84636	0.905138	-0.0587785	0.0790028	0.137781	FALSE		Rest
260	ENSMUSG00000001964_Emd	ENSMUSG00000001964	Emd	7.99614e-83	4.28476e-71	0.999395	0.340761	0.999766	1.65082	1.5477	0.103115	0.163409	0.0602944	FALSE		Rest
261	ENSMUSG00000001983_Taco1	ENSMUSG00000001983	Taco1	0.179086	0.260089	0.999395	0.854521	0.999766	0.349479	0.297626	0.0518528	0.147154	0.0953016	FALSE		Rest
262	ENSMUSG00000001985_Grik3	ENSMUSG00000001985	Grik3	5.47177e-27	6.74422e-26	0.999395	0.899365	0.999766	1.59838	1.56629	0.0320931	0.0711265	0.0390334	FALSE		Rest
263	ENSMUSG00000001986_Gria3	ENSMUSG00000001986	Gria3	1.20541e-36	6.65982e-27	0.999395	0.175379	0.999766	-1.65214	-1.40221	-0.249928	-0.32987	-0.079942	FALSE		Rest
264	ENSMUSG00000001995_Sipa1l2	ENSMUSG00000001995	Sipa1l2	0.248921	2.31878e-05	0.999395	0.0288928	0.999766	-0.108903	-0.379421	0.270518	0.305732	0.0352146	TRUE		Significant other
265	ENSMUSG00000001998_Ap4e1	ENSMUSG00000001998	Ap4e1	2.90323e-05	0.014861	0.999395	0.236684	0.999766	-0.716241	-0.42251	-0.293731	-0.382263	-0.0885319	FALSE		Rest
266	ENSMUSG00000001999_Blvra	ENSMUSG00000001999	Blvra	0.782243	0.23964	0.999395	0.701687	0.999766	-0.069074	-0.273838	0.204764	0.222212	0.0174484	FALSE		Rest
267	ENSMUSG00000002006_Pdzd4	ENSMUSG00000002006	Pdzd4	0.00116736	2.63355e-05	0.999395	0.817619	0.999766	0.34978	0.449683	-0.0999033	-0.0755105	0.0243928	FALSE		Rest
268	ENSMUSG00000002007_Srpk3	ENSMUSG00000002007	Srpk3	0.232298	0.0765487	0.999395	0.976375	0.999766	-1.15771	-1.65532	0.497605	-0.135101	-0.632707	FALSE		Rest
269	ENSMUSG00000002010_Idh3g	ENSMUSG00000002010	Idh3g	6.50783e-11	4.50979e-07	0.999395	0.146291	0.999766	0.533876	0.417225	0.11665	0.213874	0.0972234	FALSE		Rest
270	ENSMUSG00000002012_Pnck	ENSMUSG00000002012	Pnck	0.608229	0.688404	0.999395	0.767168	0.999766	0.0708712	0.0556228	0.0152483	0.105326	0.090078	FALSE		Rest
271	ENSMUSG00000002014_Ssr4	ENSMUSG00000002014	Ssr4	6.53707e-15	1.23075e-12	0.999395	0.957363	0.999766	1.18118	1.08502	0.0961583	0.0334353	-0.0627231	FALSE		Rest
272	ENSMUSG00000002015_Bcap31	ENSMUSG00000002015	Bcap31	0.627794	0.868013	0.999395	0.607359	0.999766	0.125857	-0.0441949	0.170052	0.288146	0.118095	FALSE		Rest
273	ENSMUSG00000002017_Fam98a	ENSMUSG00000002017	Fam98a	0.0348672	0.281577	0.999395	0.549691	0.999766	-0.216475	-0.114196	-0.102279	-0.137629	-0.0353497	FALSE		Rest
274	ENSMUSG00000002028_Kmt2a	ENSMUSG00000002028	Kmt2a	0.158172	0.578906	0.999395	0.56748	0.999766	-0.178205	-0.07335	-0.104855	-0.160132	-0.0552771	FALSE		Rest
275	ENSMUSG00000002031_Ift46	ENSMUSG00000002031	Ift46	1.43251e-19	9.22419e-22	0.999395	0.961248	0.999766	1.0395	1.10647	-0.0669693	-0.0234631	0.0435062	FALSE		Rest
276	ENSMUSG00000002032_Tmem25	ENSMUSG00000002032	Tmem25	0.0771997	0.00200574	0.999395	0.75231	0.999766	-0.425431	-0.724479	0.299048	0.206868	-0.0921798	FALSE		Rest
277	ENSMUSG00000002043_Trappc6a	ENSMUSG00000002043	Trappc6a	2.63141e-17	4.40879e-23	0.999395	0.535344	0.999766	2.34918	2.79997	-0.450787	-0.367708	0.0830793	FALSE		Rest
278	ENSMUSG00000002052_Supt6	ENSMUSG00000002052	Supt6	0.413963	0.218518	0.999395	0.905866	0.999766	0.0668698	0.0989019	-0.0320321	0.0337157	0.0657478	FALSE		Rest
279	ENSMUSG00000002055_Spag5	ENSMUSG00000002055	Spag5	0.0160803	0.000865311	0.999395	0.632445	0.999766	0.463915	0.632097	-0.168182	-0.216479	-0.0482973	FALSE		Rest
280	ENSMUSG00000002058_Unc119	ENSMUSG00000002058	Unc119	4.74433e-08	4.06828e-07	0.999395	0.902731	0.999766	0.931406	0.872341	0.0590649	0.0772621	0.0181972	FALSE		Rest
281	ENSMUSG00000002059_Rab34	ENSMUSG00000002059	Rab34	4.39734e-12	1.30135e-16	0.999395	0.567323	0.999766	1.37383	1.64477	-0.270944	-0.261397	0.00954711	FALSE		Rest
282	ENSMUSG00000002064_Sdf2	ENSMUSG00000002064	Sdf2	0.00264526	0.00085998	0.999395	0.99332	0.999766	0.465816	0.516103	-0.0502864	-0.00701762	0.0432687	FALSE		Rest
283	ENSMUSG00000002068_Ccne1	ENSMUSG00000002068	Ccne1	0.0346434	0.00958305	0.999395	0.996814	0.999766	-0.744858	-0.901859	0.157001	-0.00637866	-0.16338	FALSE		Rest
284	ENSMUSG00000002083_Bbc3	ENSMUSG00000002083	Bbc3	2.80145e-07	0.000229374	0.999395	0.745128	0.999766	2.74336	2.00305	0.74031	0.447437	-0.292873	FALSE		Rest
285	ENSMUSG00000002102_Psmc3	ENSMUSG00000002102	Psmc3	4.00536e-06	1.81484e-06	0.999395	0.883686	0.999766	0.522949	0.542595	-0.0196454	0.0587283	0.0783737	FALSE		Rest
286	ENSMUSG00000002103_Acp2	ENSMUSG00000002103	Acp2	0.0346618	4.61511e-05	0.999395	0.513881	0.999766	-0.272318	-0.510918	0.2386	0.183517	-0.055083	FALSE		Rest
287	ENSMUSG00000002105_Slc39a13	ENSMUSG00000002105	Slc39a13	0.0761889	0.940963	0.999395	0.301155	0.999766	0.263921	0.0122855	0.251635	0.287675	0.0360393	FALSE		Rest
288	ENSMUSG00000002107_Celf2	ENSMUSG00000002107	Celf2	2.19663e-17	5.94324e-18	0.999395	0.996632	0.999766	-0.893693	-0.90921	0.0155171	-0.00207935	-0.0175965	FALSE		Rest
289	ENSMUSG00000002108_Nr1h3	ENSMUSG00000002108	Nr1h3	1.2244e-08	1.73081e-13	0.999395	0.719805	0.999766	2.09302	2.75593	-0.66291	-0.344187	0.318724	FALSE		Rest
290	ENSMUSG00000002109_Ddb2	ENSMUSG00000002109	Ddb2	0.413856	0.967776	0.999395	0.725349	0.999766	-0.254368	-0.0133607	-0.241007	-0.276255	-0.0352474	FALSE		Rest
291	ENSMUSG00000002111_Spi1	ENSMUSG00000002111	Spi1	0.00393379	0.0062634	0.999395	0.956799	0.999766	-1.07413	-1.01685	-0.057282	-0.0839993	-0.0267173	FALSE		Rest
292	ENSMUSG00000002129_Sf3a1	ENSMUSG00000002129	Sf3a1	1.60626e-19	2.25111e-17	0.999395	0.893863	0.999766	0.85248	0.804853	0.0476277	0.0459597	-0.00166803	FALSE		Rest
293	ENSMUSG00000002147_Stat6	ENSMUSG00000002147	Stat6	2.92804e-06	5.26214e-06	0.999395	0.931255	0.999766	0.995864	0.973728	0.0221361	-0.074132	-0.0962681	FALSE		Rest
294	ENSMUSG00000002190_Clgn	ENSMUSG00000002190	Clgn	7.35228e-17	1.66309e-12	0.999395	0.308601	0.999766	-1.8137	-1.51743	-0.29627	-0.447473	-0.151203	FALSE		Rest
295	ENSMUSG00000002205_Vrk3	ENSMUSG00000002205	Vrk3	1.73598e-13	1.55835e-17	0.999395	0.529722	0.999766	1.26649	1.46557	-0.199088	-0.24246	-0.0433716	FALSE		Rest
296	ENSMUSG00000002210_Smg9	ENSMUSG00000002210	Smg9	0.0019178	0.000232836	0.999395	0.813234	0.999766	0.68047	0.803339	-0.122869	-0.155976	-0.0331078	FALSE		Rest
297	ENSMUSG00000002221_Paxip1	ENSMUSG00000002221	Paxip1	0.00564135	0.00715798	0.999395	0.937267	0.999766	0.328682	0.320476	0.00820566	0.0377874	0.0295817	FALSE		Rest
298	ENSMUSG00000002222_Rmnd5a	ENSMUSG00000002222	Rmnd5a	5.63967e-14	1.37716e-10	0.999395	0.266595	0.999766	-0.549776	-0.470385	-0.0793915	-0.157823	-0.078432	FALSE		Rest
299	ENSMUSG00000002227_Mov10	ENSMUSG00000002227	Mov10	9.94996e-22	2.88852e-25	0.999395	0.987754	0.999766	2.11327	2.31025	-0.196978	-0.0192653	0.177712	FALSE		Rest
300	ENSMUSG00000002228_Ppm1j	ENSMUSG00000002228	Ppm1j	0.954989	0.559534	0.999395	0.951417	0.999766	0.0563569	-0.5325	0.588857	-0.22136	-0.810217	FALSE		Rest
301	ENSMUSG00000002233_Rhoc	ENSMUSG00000002233	Rhoc	4.20612e-34	1.11348e-30	0.999395	0.811068	0.999766	3.54967	3.42684	0.122833	0.208464	0.0856304	FALSE		Rest
302	ENSMUSG00000002249_Tead3	ENSMUSG00000002249	Tead3	2.28078e-08	9.65237e-09	0.999395	0.925739	0.999766	2.637	2.84386	-0.206857	0.166207	0.373064	FALSE		Rest
303	ENSMUSG00000002250_Ppard	ENSMUSG00000002250	Ppard	1.8116e-09	2.14071e-05	0.999395	0.866432	0.999766	0.778855	0.557716	0.221139	0.0735891	-0.14755	FALSE		Rest
304	ENSMUSG00000002265_Peg3	ENSMUSG00000002265	Peg3	3.34681e-15	1.4039e-21	0.999395	0.0918316	0.999766	-0.632629	-0.763535	0.130906	0.234235	0.103329	FALSE		Rest
305	ENSMUSG00000002266_Zim1	ENSMUSG00000002266	Zim1	1.06823e-06	0.00227377	0.999395	0.470596	0.999766	-0.940297	-0.596336	-0.343961	-0.308381	0.0355802	FALSE		Rest
306	ENSMUSG00000002274_Metrn	ENSMUSG00000002274	Metrn	3.1753e-06	3.50532e-07	0.999395	0.953054	0.999766	1.36379	1.49383	-0.130034	-0.0715867	0.058447	FALSE		Rest
307	ENSMUSG00000002280_Ciao3	ENSMUSG00000002280	Ciao3	0.00140162	6.43635e-05	0.999395	0.527226	0.999766	0.675369	0.835498	-0.160129	-0.294579	-0.13445	FALSE		Rest
308	ENSMUSG00000002289_Angptl4	ENSMUSG00000002289	Angptl4	0.728927	0.278327	0.999395	0.266269	0.999766	0.16282	-0.489016	0.651836	0.886551	0.234715	FALSE		Rest
309	ENSMUSG00000002297_Dbf4	ENSMUSG00000002297	Dbf4	0.00371156	0.470077	0.999395	0.195393	0.999766	-0.773596	-0.201075	-0.572521	-0.625073	-0.0525526	FALSE		Rest
310	ENSMUSG00000002307_Daxx	ENSMUSG00000002307	Daxx	5.51606e-19	2.16326e-15	0.999395	0.518963	0.999766	1.49453	1.34542	0.149109	0.245816	0.096707	FALSE		Rest
311	ENSMUSG00000002308_Cd320	ENSMUSG00000002308	Cd320	0.208413	0.367145	0.999395	0.244094	0.999766	0.313166	-0.230522	0.543689	0.516821	-0.0268678	FALSE		Rest
312	ENSMUSG00000002319_Ipo4	ENSMUSG00000002319	Ipo4	2.22077e-07	0.0216982	0.999395	0.0469497	0.999766	0.63032	0.29056	0.33976	0.394308	0.054548	TRUE		Significant tanycytes
313	ENSMUSG00000002320_Tm9sf1	ENSMUSG00000002320	Tm9sf1	0.169415	0.00941894	0.999395	0.691462	0.999766	0.237996	0.435434	-0.197439	-0.169564	0.0278746	FALSE		Rest
314	ENSMUSG00000002324_Rec8	ENSMUSG00000002324	Rec8	0.00280276	0.00528926	0.999395	0.711341	0.999766	0.951999	0.903322	0.0486774	0.309626	0.260948	FALSE		Rest
315	ENSMUSG00000002325_Irf9	ENSMUSG00000002325	Irf9	9.42765e-23	1.13733e-21	0.999395	0.799057	0.999766	2.06326	2.01735	0.0459091	0.162875	0.116966	FALSE		Rest
316	ENSMUSG00000002326_Gmpr2	ENSMUSG00000002326	Gmpr2	0.0838111	0.0476004	0.999395	0.687833	0.999766	0.262431	0.302866	-0.0404357	0.152591	0.193027	FALSE		Rest
317	ENSMUSG00000002329_Mdp1	ENSMUSG00000002329	Mdp1	0.00033804	1.8237e-06	0.999395	0.95472	0.999766	0.488837	0.648691	-0.159854	-0.0322843	0.12757	FALSE		Rest
318	ENSMUSG00000002332_Dhrs1	ENSMUSG00000002332	Dhrs1	1.67286e-27	5.2547e-20	0.999395	0.489404	0.999766	1.42854	1.21006	0.218472	0.204634	-0.0138384	FALSE		Rest
319	ENSMUSG00000002341_Ncan	ENSMUSG00000002341	Ncan	0.125244	0.0308098	0.999395	0.913171	0.999766	-0.231701	-0.320639	0.0889386	0.060804	-0.0281347	FALSE		Rest
320	ENSMUSG00000002342_Tmem161a	ENSMUSG00000002342	Tmem161a	1.36725e-11	8.91845e-14	0.999395	0.79105	0.999766	0.989478	1.09753	-0.108051	-0.112875	-0.00482406	FALSE		Rest
321	ENSMUSG00000002343_Armc6	ENSMUSG00000002343	Armc6	0.10206	0.427469	0.999395	0.668232	0.999766	-0.399471	-0.199961	-0.19951	-0.257956	-0.0584462	FALSE		Rest
322	ENSMUSG00000002345_Borcs8	ENSMUSG00000002345	Borcs8	2.94866e-44	4.39812e-46	0.999395	0.683781	0.999766	1.33496	1.36999	-0.0350335	-0.101404	-0.0663701	FALSE		Rest
323	ENSMUSG00000002346_Slc25a42	ENSMUSG00000002346	Slc25a42	0.20071	1.26832e-06	0.999395	0.116291	0.999766	0.145322	0.517474	-0.372152	-0.289013	0.0831391	FALSE		Rest
324	ENSMUSG00000002365_Snx9	ENSMUSG00000002365	Snx9	4.37754e-17	1.06285e-14	0.999395	0.749138	0.999766	1.55398	1.44747	0.106509	0.165326	0.0588164	FALSE		Rest
325	ENSMUSG00000002372_Ranbp3	ENSMUSG00000002372	Ranbp3	0.0562974	0.326848	0.999395	0.63242	0.999766	0.305114	0.163345	0.141768	0.181489	0.039721	FALSE		Rest
326	ENSMUSG00000002379_Ndufa11	ENSMUSG00000002379	Ndufa11	2.80393e-23	3.99108e-21	0.999395	0.463361	0.999766	0.875217	0.840337	0.0348794	0.141815	0.106935	FALSE		Rest
327	ENSMUSG00000002393_Nr2f6	ENSMUSG00000002393	Nr2f6	0.00020797	2.66011e-06	0.999395	0.723947	0.999766	0.919869	1.16079	-0.240918	-0.230757	0.0101613	FALSE		Rest
328	ENSMUSG00000002395_Use1	ENSMUSG00000002395	Use1	2.8989e-16	3.98771e-24	0.999395	0.378051	0.999766	0.9187	1.13765	-0.218948	-0.202777	0.0161714	FALSE		Rest
329	ENSMUSG00000002396_Ocel1	ENSMUSG00000002396	Ocel1	0.981323	0.511206	0.999395	0.834983	0.999766	-0.00610828	0.15908	-0.165188	-0.14451	0.0206786	FALSE		Rest
330	ENSMUSG00000002409_Dyrk1b	ENSMUSG00000002409	Dyrk1b	1.45376e-09	1.88018e-07	0.999395	0.973859	0.999766	1.09854	0.952337	0.146204	0.0281101	-0.118094	FALSE		Rest
331	ENSMUSG00000002413_Braf	ENSMUSG00000002413	Braf	2.34351e-25	1.73691e-22	0.999395	0.685307	0.999766	-0.75128	-0.704655	-0.0466249	-0.078337	-0.0317121	FALSE		Rest
332	ENSMUSG00000002416_Ndufb2	ENSMUSG00000002416	Ndufb2	0.0543688	0.0227145	0.999395	0.825562	0.999766	0.211764	0.249699	-0.0379347	0.0731572	0.111092	FALSE		Rest
333	ENSMUSG00000002428_Hltf	ENSMUSG00000002428	Hltf	0.914683	0.0296542	0.999395	0.0834985	0.999766	0.0104441	-0.187285	0.197729	0.243769	0.0460401	FALSE		Rest
334	ENSMUSG00000002455_Prpf6	ENSMUSG00000002455	Prpf6	0.000136925	0.00011733	0.999395	0.690903	0.999766	0.312944	0.317914	-0.00497011	0.0847578	0.0897279	FALSE		Rest
335	ENSMUSG00000002458_Rgs19	ENSMUSG00000002458	Rgs19	0.0366051	0.0251327	0.999395	0.849853	0.999766	0.303146	0.325072	-0.0219266	0.0860129	0.107939	FALSE		Rest
336	ENSMUSG00000002459_Rgs20	ENSMUSG00000002459	Rgs20	3.89115e-44	1.5455e-43	0.999395	0.999382	0.999766	1.74845	1.74408	0.00437124	0.000497002	-0.00387424	FALSE		Rest
337	ENSMUSG00000002475_Abhd3	ENSMUSG00000002475	Abhd3	2.09068e-09	1.05956e-12	0.999395	0.90166	0.999766	-0.991461	-1.1687	0.177236	-0.0780166	-0.255252	FALSE		Rest
338	ENSMUSG00000002477_Snrpd1	ENSMUSG00000002477	Snrpd1	1.39454e-16	2.22051e-17	0.999395	0.9099	0.999766	1.05189	1.08356	-0.0316724	0.0552978	0.0869702	FALSE		Rest
339	ENSMUSG00000002486_Tchp	ENSMUSG00000002486	Tchp	8.68115e-07	4.48269e-10	0.999395	0.999921	0.999766	0.780304	1.00084	-0.220539	-1.4847e-05	0.220524	FALSE		Rest
340	ENSMUSG00000002489_Tiam1	ENSMUSG00000002489	Tiam1	0.00199208	1.94512e-05	0.999395	0.780788	0.999766	-0.446965	-0.610526	0.163561	0.116702	-0.0468591	FALSE		Rest
341	ENSMUSG00000002496_Tsc2	ENSMUSG00000002496	Tsc2	0.917601	0.15102	0.999395	0.425653	0.999766	0.0107701	-0.133994	0.144764	0.149077	0.00431231	FALSE		Rest
342	ENSMUSG00000002504_Slc9a3r2	ENSMUSG00000002504	Slc9a3r2	0.332068	0.0228665	0.999395	0.0478586	0.999766	0.147408	-0.333507	0.480914	0.456916	-0.0239982	TRUE		Significant other
343	ENSMUSG00000002524_Puf60	ENSMUSG00000002524	Puf60	1.49534e-13	2.5757e-10	0.999395	0.307465	0.999766	0.583706	0.505126	0.07858	0.158757	0.0801767	FALSE		Rest
344	ENSMUSG00000002546_Golga2	ENSMUSG00000002546	Golga2	0.118414	0.792709	0.999395	0.439203	0.999766	0.177033	0.0322363	0.144797	0.179671	0.0348737	FALSE		Rest
345	ENSMUSG00000002550_Uck1	ENSMUSG00000002550	Uck1	1.90169e-12	6.0853e-16	0.999395	0.619714	0.999766	1.10074	1.26675	-0.166011	-0.186847	-0.0208364	FALSE		Rest
346	ENSMUSG00000002578_Ikzf4	ENSMUSG00000002578	Ikzf4	1.84423e-09	5.8e-11	0.999395	0.969166	0.999766	0.633395	0.691097	-0.0577014	-0.0180325	0.0396689	FALSE		Rest
347	ENSMUSG00000002580_Mien1	ENSMUSG00000002580	Mien1	1.88233e-22	1.23342e-24	0.999395	0.95232	0.999766	1.07587	1.13479	-0.0589155	-0.0282894	0.0306261	FALSE		Rest
348	ENSMUSG00000002602_Axl	ENSMUSG00000002602	Axl	0.0243117	0.0175766	0.999395	0.99332	0.999766	0.547206	0.575962	-0.0287559	-0.0104474	0.0183085	FALSE		Rest
349	ENSMUSG00000002603_Tgfb1	ENSMUSG00000002603	Tgfb1	0.0921572	0.841448	0.999395	0.458531	0.999766	-0.912934	0.116922	-1.02986	-0.839449	0.190408	FALSE		Rest
350	ENSMUSG00000002608_Ccdc97	ENSMUSG00000002608	Ccdc97	4.1933e-17	1.24864e-16	0.999395	0.629894	0.999766	0.796081	0.789342	0.00673833	0.113423	0.106685	FALSE		Rest
351	ENSMUSG00000002617_Zfp40	ENSMUSG00000002617	Zfp40	0.34217	0.0302345	0.999395	0.864814	0.999766	-0.183721	-0.401907	0.218186	0.104011	-0.114175	FALSE		Rest
352	ENSMUSG00000002625_Akap8l	ENSMUSG00000002625	Akap8l	1.79284e-05	0.000653685	0.999395	0.303901	0.999766	0.693659	0.56443	0.12923	0.322055	0.192826	FALSE		Rest
353	ENSMUSG00000002633_Shh	ENSMUSG00000002633	Shh	0.0541224	0.0114681	0.999395	0.943386	0.999766	-0.863065	-1.11871	0.255647	0.129381	-0.126265	FALSE		Rest
354	ENSMUSG00000002635_Pdcd2l	ENSMUSG00000002635	Pdcd2l	0.00218108	0.00613402	0.999395	0.880586	0.999766	0.563578	0.512495	0.0510823	0.0944264	0.0433441	FALSE		Rest
355	ENSMUSG00000002658_Gtf2f1	ENSMUSG00000002658	Gtf2f1	1.42858e-05	0.00198199	0.999395	0.163635	0.999766	0.438456	0.319023	0.119433	0.252556	0.133123	FALSE		Rest
356	ENSMUSG00000002660_Clpp	ENSMUSG00000002660	Clpp	6.90295e-19	7.34351e-18	0.999395	0.904186	0.999766	1.22511	1.19696	0.0281458	0.0626424	0.0344965	FALSE		Rest
357	ENSMUSG00000002661_Alkbh7	ENSMUSG00000002661	Alkbh7	0.019905	0.00140313	0.999395	0.956799	0.999766	0.392133	0.53307	-0.140936	-0.0367209	0.104215	FALSE		Rest
358	ENSMUSG00000002679_Med6	ENSMUSG00000002679	Med6	3.17417e-07	1.01349e-06	0.999395	0.842405	0.999766	0.575074	0.556788	0.018286	0.0712387	0.0529526	FALSE		Rest
359	ENSMUSG00000002699_Lcp2	ENSMUSG00000002699	Lcp2	0.001079	0.0372312	0.999395	0.609285	0.999766	-1.08455	-0.702133	-0.382419	-0.406664	-0.0242458	FALSE		Rest
360	ENSMUSG00000002718_Cse1l	ENSMUSG00000002718	Cse1l	9.48286e-06	0.000644467	0.999395	0.938298	0.999766	-0.419371	-0.326631	-0.09274	-0.0305312	0.0622088	FALSE		Rest
361	ENSMUSG00000002728_Naa20	ENSMUSG00000002728	Naa20	6.13951e-07	2.90098e-07	0.999395	0.827498	0.999766	0.57978	0.60048	-0.0207002	0.079073	0.0997732	FALSE		Rest
362	ENSMUSG00000002731_Prkra	ENSMUSG00000002731	Prkra	1.85299e-08	0.0039304	0.999395	0.673311	0.999766	0.708627	0.373487	0.33514	0.135706	-0.199434	FALSE		Rest
363	ENSMUSG00000002733_Plekha3	ENSMUSG00000002733	Plekha3	0.113979	0.00041404	0.999395	0.356601	0.999766	0.242266	0.520516	-0.278249	-0.270435	0.0078143	FALSE		Rest
364	ENSMUSG00000002741_Ykt6	ENSMUSG00000002741	Ykt6	2.12325e-06	1.29208e-10	0.999395	0.385326	0.999766	0.421988	0.568126	-0.146138	-0.157622	-0.0114841	FALSE		Rest
365	ENSMUSG00000002748_Baz1b	ENSMUSG00000002748	Baz1b	0.043345	0.226926	0.999395	0.76594	0.999766	0.206292	0.126946	0.079346	0.0842785	0.0049325	FALSE		Rest
366	ENSMUSG00000002763_Pex6	ENSMUSG00000002763	Pex6	5.64935e-09	6.03662e-08	0.999395	0.924423	0.999766	0.732945	0.687397	0.0455483	0.0478019	0.00225352	FALSE		Rest
367	ENSMUSG00000002767_Mrpl2	ENSMUSG00000002767	Mrpl2	3.28206e-06	1.77022e-07	0.999395	0.867475	0.999766	0.880505	0.98956	-0.109056	-0.105807	0.00324913	FALSE		Rest
368	ENSMUSG00000002768_Mea1	ENSMUSG00000002768	Mea1	5.13106e-28	7.23968e-23	0.999395	0.42276	0.999766	1.19886	1.08373	0.115131	0.187342	0.0722108	FALSE		Rest
369	ENSMUSG00000002769_Gnmt	ENSMUSG00000002769	Gnmt	0.422959	0.934541	0.999395	0.66457	0.999766	0.797409	-0.0895181	0.886927	1.02324	0.136313	FALSE		Rest
370	ENSMUSG00000002771_Grin2d	ENSMUSG00000002771	Grin2d	0.599326	3.65582e-07	0.483431	0.000472844	0.999766	-0.0663235	-0.583645	0.517322	0.53862	0.0212984	TRUE		Significant other
371	ENSMUSG00000002778_Kdelr1	ENSMUSG00000002778	Kdelr1	1.49533e-13	9.8763e-10	0.999395	0.912589	0.999766	1.08506	0.904902	0.180159	0.0622721	-0.117887	FALSE		Rest
372	ENSMUSG00000002781_Tmem143	ENSMUSG00000002781	Tmem143	3.81551e-05	0.00360462	0.999395	0.762138	0.999766	0.977867	0.704364	0.273503	0.20208	-0.0714222	FALSE		Rest
373	ENSMUSG00000002797_Ggct	ENSMUSG00000002797	Ggct	0.0515412	0.00973813	0.999395	0.94056	0.999766	0.417731	0.547622	-0.129891	-0.0641492	0.0657416	FALSE		Rest
374	ENSMUSG00000002799_Jag2	ENSMUSG00000002799	Jag2	0.0928968	0.221435	0.999395	0.21195	0.999766	-0.346873	0.255641	-0.602514	-0.455507	0.147007	FALSE		Rest
375	ENSMUSG00000002803_Btbd6	ENSMUSG00000002803	Btbd6	0.000501127	0.00539566	0.999395	0.827778	0.999766	0.387921	0.315164	0.0727563	0.074231	0.0014747	FALSE		Rest
376	ENSMUSG00000002804_Nudt14	ENSMUSG00000002804	Nudt14	2.30897e-24	2.13846e-20	0.999395	0.8561	0.999766	2.24265	2.03088	0.211768	-0.123569	-0.335337	FALSE		Rest
377	ENSMUSG00000002808_Epdr1	ENSMUSG00000002808	Epdr1	0.844765	0.293823	0.999395	0.519097	0.999766	0.0285649	-0.140395	0.16896	0.181485	0.0125251	FALSE		Rest
378	ENSMUSG00000002812_Flii	ENSMUSG00000002812	Flii	1.8827e-15	3.69146e-08	0.999395	0.205988	0.999766	0.728743	0.511882	0.216861	0.215933	-0.000927534	FALSE		Rest
379	ENSMUSG00000002814_Top3a	ENSMUSG00000002814	Top3a	0.0489734	0.000390928	0.999395	0.519773	0.999766	0.570644	1.00059	-0.42995	-0.397342	0.0326086	FALSE		Rest
380	ENSMUSG00000002820_Atg4d	ENSMUSG00000002820	Atg4d	0.694677	0.159677	0.999395	0.884399	0.999766	0.138481	0.465158	-0.326676	-0.161123	0.165553	FALSE		Rest
381	ENSMUSG00000002825_Qtrt1	ENSMUSG00000002825	Qtrt1	1.52192e-09	3.37117e-10	0.999395	0.961662	0.999766	1.35125	1.41445	-0.0631938	-0.044066	0.0191277	FALSE		Rest
382	ENSMUSG00000002831_Plin4	ENSMUSG00000002831	Plin4	0.216104	0.143096	0.999395	0.962239	0.999766	-0.926205	-1.07984	0.153634	-0.138838	-0.292471	FALSE		Rest
383	ENSMUSG00000002833_Hdgfl2	ENSMUSG00000002833	Hdgfl2	1.13208e-07	2.19282e-09	0.999395	0.990987	0.999766	0.73043	0.825	-0.09457	-0.00830599	0.086264	FALSE		Rest
384	ENSMUSG00000002835_Chaf1a	ENSMUSG00000002835	Chaf1a	1.60377e-17	4.12289e-18	0.999395	0.878805	0.999766	2.37407	2.43586	-0.0617912	-0.143891	-0.0820998	FALSE		Rest
385	ENSMUSG00000002844_Adprh	ENSMUSG00000002844	Adprh	0.903464	0.733938	0.999395	0.61521	0.999766	0.0166583	-0.0445329	0.0611912	0.142437	0.0812459	FALSE		Rest
386	ENSMUSG00000002845_Tmem39a	ENSMUSG00000002845	Tmem39a	0.49247	0.662793	0.999395	0.798603	0.999766	0.159354	0.102944	0.0564107	-0.162296	-0.218707	FALSE		Rest
387	ENSMUSG00000002846_Timmdc1	ENSMUSG00000002846	Timmdc1	3.26423e-09	9.90383e-10	0.999395	0.884254	0.999766	0.857589	0.890625	-0.0330357	0.0748951	0.107931	FALSE		Rest
388	ENSMUSG00000002870_Mcm2	ENSMUSG00000002870	Mcm2	0.118063	0.707626	0.999395	0.539798	0.999766	0.635584	0.164634	0.470949	0.542984	0.0720343	FALSE		Rest
389	ENSMUSG00000002871_Tpra1	ENSMUSG00000002871	Tpra1	0.00631507	0.00429625	0.999395	0.950438	0.999766	0.555109	0.584091	-0.0289813	0.0528008	0.0817821	FALSE		Rest
390	ENSMUSG00000002881_Nab1	ENSMUSG00000002881	Nab1	1.03642e-06	0.00483137	0.999395	0.961662	0.999766	0.88779	0.5227	0.36509	-0.0365056	-0.401596	FALSE		Rest
391	ENSMUSG00000002885_Adgre5	ENSMUSG00000002885	Adgre5	0.015861	0.00292721	0.999395	0.717134	0.999766	0.700574	0.853712	-0.153137	-0.27215	-0.119013	FALSE		Rest
392	ENSMUSG00000002897_Il17ra	ENSMUSG00000002897	Il17ra	0.316114	0.0303139	0.999395	0.57735	0.999766	-0.227793	-0.474194	0.246401	0.278069	0.0316688	FALSE		Rest
393	ENSMUSG00000002900_Lamb1	ENSMUSG00000002900	Lamb1	0.0194379	0.00650124	0.999395	0.997142	0.999766	-0.532486	-0.614647	0.0821609	-0.00376467	-0.0859256	FALSE		Rest
394	ENSMUSG00000002908_Kcnn1	ENSMUSG00000002908	Kcnn1	0.454391	0.960549	0.999395	0.70273	0.999766	-0.420045	-0.0290502	-0.390994	-0.521715	-0.130721	FALSE		Rest
395	ENSMUSG00000002910_Arrdc2	ENSMUSG00000002910	Arrdc2	0.33945	0.209285	0.999395	0.509601	0.999766	-0.298687	-0.397865	0.0991784	0.439267	0.340088	FALSE		Rest
396	ENSMUSG00000002930_Ppp1r17	ENSMUSG00000002930	Ppp1r17	0.778138	0.16403	0.999395	0.609285	0.999766	-0.119523	0.540656	-0.66018	-0.453417	0.206763	FALSE		Rest
397	ENSMUSG00000002948_Map2k7	ENSMUSG00000002948	Map2k7	0.00926772	0.0101607	0.999395	0.864332	0.999766	0.214692	0.212387	0.00230556	-0.046474	-0.0487795	FALSE		Rest
398	ENSMUSG00000002949_Timm44	ENSMUSG00000002949	Timm44	0.211331	0.00123201	0.999395	0.197243	0.999766	0.204684	0.502384	-0.297699	-0.361321	-0.0636212	FALSE		Rest
399	ENSMUSG00000002957_Ap2a2	ENSMUSG00000002957	Ap2a2	0.886151	0.0285445	0.999395	0.150725	0.999766	-0.013736	-0.183282	0.169546	0.20849	0.0389441	FALSE		Rest
400	ENSMUSG00000002963_Pnkp	ENSMUSG00000002963	Pnkp	0.000154137	0.000241327	0.999395	0.995137	0.999766	1.16708	1.14093	0.0261558	-0.00867216	-0.034828	FALSE		Rest
401	ENSMUSG00000002968_Med25	ENSMUSG00000002968	Med25	5.60887e-36	6.72414e-26	0.999395	0.817619	0.999766	1.74534	1.47746	0.267879	0.0985338	-0.169346	FALSE		Rest
402	ENSMUSG00000002980_Bcam	ENSMUSG00000002980	Bcam	3.71335e-05	0.00373128	0.999395	0.878583	0.999766	1.40558	1.00396	0.401626	0.178813	-0.222812	FALSE		Rest
403	ENSMUSG00000002981_Clptm1	ENSMUSG00000002981	Clptm1	0.256326	0.557366	0.999395	0.928094	0.999766	0.101216	0.0540978	0.0471185	0.0306428	-0.0164758	FALSE		Rest
404	ENSMUSG00000002983_Relb	ENSMUSG00000002983	Relb	1.04964e-14	4.05459e-10	0.999395	0.891602	0.999766	3.16933	2.56623	0.6031	0.19362	-0.409481	FALSE		Rest
405	ENSMUSG00000002984_Tomm40	ENSMUSG00000002984	Tomm40	1.05494e-09	9.23651e-05	0.999395	0.058915	0.999766	0.851396	0.559441	0.291954	0.43523	0.143276	FALSE		Rest
406	ENSMUSG00000002985_Apoe	ENSMUSG00000002985	Apoe	2.23803e-08	0.00117416	0.999395	0.420372	0.999766	0.861491	0.509412	0.35208	0.2638	-0.0882798	FALSE		Rest
407	ENSMUSG00000002996_Hbp1	ENSMUSG00000002996	Hbp1	0.0390291	0.0107918	0.999395	0.661718	0.999766	-0.239504	-0.292178	0.0526735	-0.125082	-0.177756	FALSE		Rest
408	ENSMUSG00000002997_Prkar2b	ENSMUSG00000002997	Prkar2b	0.127667	0.0238461	0.999395	0.576675	0.999766	-0.20119	-0.293354	0.092164	0.165351	0.0731868	FALSE		Rest
409	ENSMUSG00000003031_Cdkn1b	ENSMUSG00000003031	Cdkn1b	1.10794e-05	1.11872e-05	0.999519	0.827778	0.999766	0.528386	0.528918	-0.000531907	-0.0807391	-0.0802072	FALSE		Rest
410	ENSMUSG00000003032_Klf4	ENSMUSG00000003032	Klf4	1.23178e-27	1.47759e-19	0.999395	0.364363	0.999766	2.8328	2.41277	0.420035	0.46002	0.0399854	FALSE		Rest
411	ENSMUSG00000003033_Ap1m1	ENSMUSG00000003033	Ap1m1	1.68459e-14	7.63278e-12	0.999395	0.625936	0.999766	0.842584	0.759008	0.0835756	0.13248	0.0489042	FALSE		Rest
412	ENSMUSG00000003037_Rab8a	ENSMUSG00000003037	Rab8a	3.97878e-21	2.56355e-16	0.999395	0.88858	0.999766	0.892902	0.780766	0.112136	0.0482553	-0.0638805	FALSE		Rest
413	ENSMUSG00000003038_Hmgn2	ENSMUSG00000003038	Hmgn2	6.58841e-63	7.08279e-75	0.999395	0.270183	0.999766	1.71469	1.87896	-0.164269	-0.218058	-0.0537892	FALSE		Rest
414	ENSMUSG00000003039_Fam32a	ENSMUSG00000003039	Fam32a	0.00123085	9.24882e-10	0.999395	0.175904	0.999766	0.229782	0.426178	-0.196397	-0.17127	0.0251262	FALSE		Rest
415	ENSMUSG00000003062_Stard3nl	ENSMUSG00000003062	Stard3nl	2.65566e-05	1.5255e-05	0.999395	0.991505	0.999766	0.706979	0.730182	-0.0232035	0.00982538	0.0330289	FALSE		Rest
416	ENSMUSG00000003068_Stk11	ENSMUSG00000003068	Stk11	2.15715e-31	1.31828e-49	0.999395	0.0594283	0.999766	1.2114	1.53764	-0.32624	-0.324083	0.00215761	FALSE		Rest
417	ENSMUSG00000003070_Efna2	ENSMUSG00000003070	Efna2	0.608464	0.410614	0.999395	0.955808	0.999766	-0.249166	-0.386153	0.136988	-0.103292	-0.24028	FALSE		Rest
418	ENSMUSG00000003072_Atp5d	ENSMUSG00000003072	Atp5d	1.93847e-19	1.15807e-19	0.999395	0.548449	0.999766	0.649663	0.656905	-0.00724239	0.101155	0.108398	FALSE		Rest
419	ENSMUSG00000003099_Ppp5c	ENSMUSG00000003099	Ppp5c	8.44057e-22	1.75966e-24	0.999395	0.978302	0.999766	1.029	1.09838	-0.0693792	-0.0145015	0.0548777	FALSE		Rest
420	ENSMUSG00000003119_Cdk12	ENSMUSG00000003119	Cdk12	4.87827e-10	6.72161e-08	0.999395	0.98473	0.999766	0.470194	0.410648	0.0595462	0.00773853	-0.0518076	FALSE		Rest
421	ENSMUSG00000003123_Lipe	ENSMUSG00000003123	Lipe	1.2415e-10	1.87012e-07	0.999395	0.976439	0.999766	1.4046	1.14588	0.258713	0.030538	-0.228175	FALSE		Rest
422	ENSMUSG00000003131_Pafah1b2	ENSMUSG00000003131	Pafah1b2	0.000313529	0.101884	0.999395	0.594771	0.999766	-0.241195	-0.113679	-0.127516	-0.084196	0.0433196	FALSE		Rest
423	ENSMUSG00000003134_Tbc1d8	ENSMUSG00000003134	Tbc1d8	0.0520016	0.0326018	0.999395	0.740813	0.999766	-0.298875	-0.325265	0.0263901	-0.137528	-0.163918	FALSE		Rest
424	ENSMUSG00000003135_Cnot11	ENSMUSG00000003135	Cnot11	2.44403e-07	6.99124e-06	0.999395	0.837589	0.999766	0.603667	0.53195	0.0717171	0.0755193	0.00380223	FALSE		Rest
425	ENSMUSG00000003153_Slc2a3	ENSMUSG00000003153	Slc2a3	0.0117298	4.56792e-07	0.999395	0.422464	0.999766	-0.293908	-0.573105	0.279197	0.193848	-0.0853481	FALSE		Rest
426	ENSMUSG00000003154_Foxj2	ENSMUSG00000003154	Foxj2	5.36831e-06	0.00143096	0.999395	0.956799	0.999766	0.509074	0.361852	0.147222	0.0255442	-0.121678	FALSE		Rest
427	ENSMUSG00000003161_Sri	ENSMUSG00000003161	Sri	2.03712e-22	1.76408e-37	0.999395	0.106649	0.999766	0.96102	1.2588	-0.297783	-0.276408	0.0213744	FALSE		Rest
428	ENSMUSG00000003166_Dgcr2	ENSMUSG00000003166	Dgcr2	0.559317	0.361776	0.999395	0.95232	0.999766	0.0943342	0.143994	-0.0496595	-0.0370602	0.0125992	FALSE		Rest
429	ENSMUSG00000003184_Irf3	ENSMUSG00000003184	Irf3	0.000344527	5.98822e-06	0.999395	0.996056	0.999766	0.794765	1.0077	-0.21293	0.00476103	0.217691	FALSE		Rest
430	ENSMUSG00000003190_Bcl2l12	ENSMUSG00000003190	Bcl2l12	7.87914e-06	1.15692e-06	0.999395	0.660572	0.999766	2.63206	2.80756	-0.175502	-0.569625	-0.394123	FALSE		Rest
431	ENSMUSG00000003198_Zfp959	ENSMUSG00000003198	Zfp959	0.723194	0.210974	0.999395	0.321123	0.999766	0.114989	0.373735	-0.258746	-0.549651	-0.290905	FALSE		Rest
432	ENSMUSG00000003199_Mpnd	ENSMUSG00000003199	Mpnd	2.58482e-12	6.17516e-19	0.999395	0.697944	0.999766	0.850509	1.07993	-0.229422	-0.125133	0.104289	FALSE		Rest
433	ENSMUSG00000003200_Sh3gl1	ENSMUSG00000003200	Sh3gl1	3.38232e-10	1.22634e-08	0.999395	0.913307	0.999766	1.09501	0.996395	0.0986155	-0.0726846	-0.1713	FALSE		Rest
434	ENSMUSG00000003206_Ebi3	ENSMUSG00000003206	Ebi3	0.644512	0.746252	0.999395	0.649713	0.999766	-0.365956	0.249736	-0.615692	-0.803637	-0.187945	FALSE		Rest
435	ENSMUSG00000003208_Yju2	ENSMUSG00000003208	Yju2	0.0225986	0.470929	0.999395	0.887415	0.999766	0.896568	0.299874	0.596694	0.191708	-0.404986	FALSE		Rest
436	ENSMUSG00000003226_Ranbp2	ENSMUSG00000003226	Ranbp2	0.000841681	0.00324723	0.999395	0.995834	0.999766	-0.343985	-0.304924	-0.0390612	0.00230636	0.0413676	FALSE		Rest
437	ENSMUSG00000003228_Grk5	ENSMUSG00000003228	Grk5	0.000934953	0.304215	0.999395	0.361592	0.999766	-0.698039	-0.229158	-0.468881	-0.385269	0.0836123	FALSE		Rest
438	ENSMUSG00000003233_Dvl3	ENSMUSG00000003233	Dvl3	4.31251e-38	2.68737e-23	0.999395	0.242167	0.999766	1.22574	0.9554	0.270338	0.210861	-0.0594764	FALSE		Rest
439	ENSMUSG00000003234_Abcf3	ENSMUSG00000003234	Abcf3	4.46023e-07	0.000306995	0.999395	0.715781	0.999766	0.371038	0.269771	0.101267	0.0722608	-0.0290064	FALSE		Rest
440	ENSMUSG00000003235_Eif2b5	ENSMUSG00000003235	Eif2b5	9.09526e-21	7.78319e-17	0.999395	0.5248	0.999766	0.932236	0.842955	0.0892811	0.143829	0.0545479	FALSE		Rest
441	ENSMUSG00000003269_Cyth2	ENSMUSG00000003269	Cyth2	3.08825e-23	2.41878e-21	0.999395	0.633714	0.999766	1.24284	1.20721	0.0356328	0.146244	0.110611	FALSE		Rest
442	ENSMUSG00000003273_Car11	ENSMUSG00000003273	Car11	0.0971153	0.158867	0.999395	0.911767	0.999766	-0.270585	-0.231746	-0.0388389	-0.0667225	-0.0278836	FALSE		Rest
443	ENSMUSG00000003279_Dlgap1	ENSMUSG00000003279	Dlgap1	2.32489e-21	7.62823e-24	0.999395	0.919403	0.999766	-1.06802	-1.13166	0.0636371	0.0459706	-0.0176665	FALSE		Rest
444	ENSMUSG00000003282_Plag1	ENSMUSG00000003282	Plag1	0.453709	0.0656222	0.999395	0.95051	0.999766	-0.297144	-0.695676	0.398532	0.0977094	-0.300823	FALSE		Rest
445	ENSMUSG00000003299_Mrpl4	ENSMUSG00000003299	Mrpl4	2.01931e-07	1.02526e-06	0.999395	0.788381	0.999766	0.631914	0.59778	0.0341343	0.0969235	0.0627891	FALSE		Rest
446	ENSMUSG00000003308_Keap1	ENSMUSG00000003308	Keap1	2.61459e-08	6.0263e-10	0.999395	0.905901	0.999766	0.655983	0.731782	-0.0757991	0.052447	0.128246	FALSE		Rest
447	ENSMUSG00000003316_Glg1	ENSMUSG00000003316	Glg1	1.15833e-08	3.49828e-13	0.999395	0.245987	0.999766	-0.449548	-0.570258	0.120711	0.174139	0.053428	FALSE		Rest
448	ENSMUSG00000003344_Btbd2	ENSMUSG00000003344	Btbd2	8.152e-09	1.43708e-06	0.999395	0.784579	0.999766	0.617109	0.521009	0.0961	0.0863134	-0.00978654	FALSE		Rest
449	ENSMUSG00000003345_Csnk1g2	ENSMUSG00000003345	Csnk1g2	6.96402e-06	4.77442e-08	0.999395	0.920774	0.999766	0.476928	0.578423	-0.101495	0.0418651	0.14336	FALSE		Rest
450	ENSMUSG00000003346_Abhd17a	ENSMUSG00000003346	Abhd17a	0.0727745	0.00509248	0.999395	0.606464	0.999766	0.247777	0.378247	-0.13047	-0.163388	-0.0329181	FALSE		Rest
451	ENSMUSG00000003348_Mob3a	ENSMUSG00000003348	Mob3a	2.02966e-11	0.000110668	0.999395	0.0603132	0.999766	1.51373	0.900808	0.612925	0.69627	0.0833449	FALSE		Rest
452	ENSMUSG00000003352_Cacnb3	ENSMUSG00000003352	Cacnb3	0.864274	0.842047	0.999395	0.345583	0.999766	0.0170319	0.0193773	-0.0023454	0.159981	0.162326	FALSE		Rest
453	ENSMUSG00000003354_Ccdc65	ENSMUSG00000003354	Ccdc65	2.06323e-81	1.10669e-78	0.999395	0.894966	0.999766	2.36418	2.37996	-0.0157752	0.057247	0.0730222	FALSE		Rest
454	ENSMUSG00000003355_Fkbp11	ENSMUSG00000003355	Fkbp11	0.528334	0.0852378	0.999395	0.828466	0.999766	0.34355	0.895153	-0.551603	-0.330255	0.221348	FALSE		Rest
455	ENSMUSG00000003360_Ddx23	ENSMUSG00000003360	Ddx23	4.70712e-13	8.70524e-15	0.999395	0.976439	0.999766	0.617119	0.664396	-0.0472768	-0.0123281	0.0349487	FALSE		Rest
456	ENSMUSG00000003363_Pld3	ENSMUSG00000003363	Pld3	9.90809e-07	0.0017501	0.999395	0.192934	0.999766	0.636983	0.414641	0.222343	0.310821	0.088479	FALSE		Rest
457	ENSMUSG00000003378_Grik5	ENSMUSG00000003378	Grik5	6.59812e-10	2.00792e-07	0.999395	0.735248	0.999766	0.562526	0.478705	0.0838215	0.0856661	0.00184461	FALSE		Rest
458	ENSMUSG00000003380_Rabac1	ENSMUSG00000003380	Rabac1	2.54143e-15	5.16321e-11	0.999395	0.535634	0.999766	0.932917	0.783369	0.149548	0.167086	0.0175382	FALSE		Rest
459	ENSMUSG00000003382_Etv3	ENSMUSG00000003382	Etv3	0.485629	0.697345	0.999395	0.956799	0.999766	0.117721	0.0669942	0.0507269	-0.0356575	-0.0863844	FALSE		Rest
460	ENSMUSG00000003402_Prkcsh	ENSMUSG00000003402	Prkcsh	0.101426	0.393933	0.999395	0.482899	0.999766	0.300585	0.163386	0.1372	0.271922	0.134723	FALSE		Rest
461	ENSMUSG00000003410_Elavl3	ENSMUSG00000003410	Elavl3	9.47408e-08	1.72869e-13	0.999395	0.44173	0.999766	-0.410919	-0.563201	0.152282	0.128707	-0.0235741	FALSE		Rest
462	ENSMUSG00000003411_Rab3b	ENSMUSG00000003411	Rab3b	7.09164e-17	5.27042e-11	0.999395	0.0100853	0.999766	1.05108	0.835392	0.215684	0.486117	0.270433	TRUE		Significant tanycytes
463	ENSMUSG00000003418_St8sia6	ENSMUSG00000003418	St8sia6	2.63304e-21	4.77676e-17	0.999395	0.892233	0.999766	-1.45701	-1.28677	-0.170248	-0.0800242	0.0902237	FALSE		Rest
464	ENSMUSG00000003420_Fcgrt	ENSMUSG00000003420	Fcgrt	0.00135831	0.000304641	0.999395	0.813181	0.999766	1.17678	1.32171	-0.14493	-0.256565	-0.111635	FALSE		Rest
465	ENSMUSG00000003421_Nosip	ENSMUSG00000003421	Nosip	0.0420571	0.0298528	0.999395	0.946019	0.999766	0.285158	0.305191	-0.0200334	0.0383515	0.0583849	FALSE		Rest
466	ENSMUSG00000003423_Pih1d1	ENSMUSG00000003423	Pih1d1	0.0103837	0.00142089	0.999395	0.796565	0.999766	0.612743	0.755651	-0.142908	-0.179023	-0.0361148	FALSE		Rest
467	ENSMUSG00000003429_Rps11	ENSMUSG00000003429	Rps11	7.36421e-37	2.28151e-46	0.999395	0.90166	0.999766	1.01538	1.14675	-0.131376	-0.0376442	0.0937313	FALSE		Rest
468	ENSMUSG00000003435_Supt5	ENSMUSG00000003435	Supt5	0.00443893	0.00924403	0.999395	0.824533	0.999766	0.300422	0.276756	0.0236661	0.0720446	0.0483785	FALSE		Rest
469	ENSMUSG00000003437_Paf1	ENSMUSG00000003437	Paf1	1.42604e-08	2.80541e-05	0.999395	0.19474	0.999766	0.66845	0.50259	0.16586	0.28062	0.11476	FALSE		Rest
470	ENSMUSG00000003438_Timm50	ENSMUSG00000003438	Timm50	3.25334e-08	0.139045	0.852986	0.0407131	0.999766	1.0067	0.289716	0.716982	0.596742	-0.12024	TRUE	Timm50	Significant other
471	ENSMUSG00000003444_Med29	ENSMUSG00000003444	Med29	3.95772e-19	6.56096e-16	0.999395	0.924813	0.999766	1.61693	1.47891	0.13802	0.0673233	-0.0706971	FALSE		Rest
472	ENSMUSG00000003452_Bicd1	ENSMUSG00000003452	Bicd1	1.08046e-29	4.84225e-29	0.999395	0.53381	0.999766	-1.00226	-0.988138	-0.014119	-0.129198	-0.115079	FALSE		Rest
473	ENSMUSG00000003458_Ncstn	ENSMUSG00000003458	Ncstn	0.048157	0.00802854	0.999395	0.87445	0.999766	0.293757	0.389297	-0.0955405	-0.0786359	0.0169046	FALSE		Rest
474	ENSMUSG00000003464_Pex19	ENSMUSG00000003464	Pex19	0.00188165	0.268012	0.999395	0.777196	0.999766	0.291261	0.109655	0.181606	0.0760827	-0.105523	FALSE		Rest
475	ENSMUSG00000003469_Phyhip	ENSMUSG00000003469	Phyhip	5.0469e-06	0.0851099	0.999395	0.00875793	0.999766	0.505085	0.199985	0.3051	0.427081	0.121981	TRUE		Significant other
476	ENSMUSG00000003477_Inmt	ENSMUSG00000003477	Inmt	0.580594	0.513169	0.999395	0.67764	0.999766	-0.900574	1.03791	-1.93848	-1.57583	0.36265	FALSE		Rest
477	ENSMUSG00000003500_Impdh1	ENSMUSG00000003500	Impdh1	0.835673	0.698936	0.999395	0.863875	0.999766	-0.0409484	-0.0734258	0.0324774	0.0981184	0.065641	FALSE		Rest
478	ENSMUSG00000003518_Dusp3	ENSMUSG00000003518	Dusp3	0.00181901	0.00201927	0.999395	0.964876	0.999766	0.270332	0.268216	0.00211681	0.0157004	0.0135836	FALSE		Rest
479	ENSMUSG00000003526_Prodh	ENSMUSG00000003526	Prodh	0.493483	0.016038	0.999395	0.461273	0.999766	0.125153	0.412005	-0.286851	-0.264666	0.0221853	FALSE		Rest
480	ENSMUSG00000003527_Ess2	ENSMUSG00000003527	Ess2	0.000879426	0.0778239	0.999395	0.44877	0.999766	0.63137	0.347477	0.283893	0.3065	0.0226062	FALSE		Rest
481	ENSMUSG00000003528_Slc25a1	ENSMUSG00000003528	Slc25a1	2.74432e-36	6.98776e-36	0.999395	0.789776	0.999766	1.51303	1.51695	-0.00392181	0.096055	0.0999768	FALSE		Rest
482	ENSMUSG00000003531_Dgcr6	ENSMUSG00000003531	Dgcr6	2.4526e-31	1.29736e-28	0.999395	0.799057	0.999766	1.46353	1.41172	0.0518103	0.0959504	0.0441401	FALSE		Rest
483	ENSMUSG00000003534_Ddr1	ENSMUSG00000003534	Ddr1	6.25386e-07	8.14245e-07	0.999395	0.93263	0.999766	0.842177	0.835793	0.0063847	-0.0583311	-0.0647158	FALSE		Rest
484	ENSMUSG00000003541_Ier3	ENSMUSG00000003541	Ier3	0.0695233	0.981667	0.999395	0.318585	0.999766	0.637389	0.00930102	0.628088	0.661308	0.0332201	FALSE		Rest
485	ENSMUSG00000003545_Fosb	ENSMUSG00000003545	Fosb	1.08639e-24	1.72948e-19	0.999395	0.686603	0.999766	3.0467	2.70433	0.342369	0.312744	-0.029625	FALSE		Rest
486	ENSMUSG00000003546_Klc4	ENSMUSG00000003546	Klc4	0.325564	0.995229	0.999395	0.491874	0.999766	0.179876	0.00118525	0.178691	0.259789	0.081098	FALSE		Rest
487	ENSMUSG00000003549_Ercc1	ENSMUSG00000003549	Ercc1	0.00229899	8.35371e-05	0.999395	0.598192	0.999766	0.692015	0.883347	-0.191332	-0.27722	-0.0858882	FALSE		Rest
488	ENSMUSG00000003559_As3mt	ENSMUSG00000003559	As3mt	2.08932e-19	1.04985e-25	0.999395	0.893445	0.999766	1.20933	1.42033	-0.210992	-0.0654323	0.14556	FALSE		Rest
489	ENSMUSG00000003573_Homer3	ENSMUSG00000003573	Homer3	1.4502e-08	3.51139e-06	0.999395	0.9099	0.999766	1.92394	1.59342	0.330517	0.140675	-0.189842	FALSE		Rest
490	ENSMUSG00000003575_Crtc1	ENSMUSG00000003575	Crtc1	4.82715e-06	0.0366373	0.999395	0.128716	0.999766	0.37499	0.178185	0.196805	0.218847	0.0220417	FALSE		Rest
491	ENSMUSG00000003581_Rnf215	ENSMUSG00000003581	Rnf215	0.0357791	0.938984	0.999395	0.125889	0.999766	0.406558	0.0170155	0.389543	0.505444	0.115902	FALSE		Rest
492	ENSMUSG00000003585_Sec14l2	ENSMUSG00000003585	Sec14l2	0.000696424	0.00010581	0.999395	0.98473	0.999766	-0.741542	-0.840904	0.0993622	-0.0223139	-0.121676	FALSE		Rest
493	ENSMUSG00000003617_Cp	ENSMUSG00000003617	Cp	0.0168003	0.0825916	0.999395	0.51318	0.999766	1.49327	1.1056	0.38767	0.89163	0.503961	FALSE		Rest
494	ENSMUSG00000003623_Crot	ENSMUSG00000003623	Crot	1.03625e-09	3.53629e-06	0.999395	0.995681	0.999766	1.01774	0.779446	0.238297	0.00419242	-0.234104	FALSE		Rest
495	ENSMUSG00000003644_Rps6ka1	ENSMUSG00000003644	Rps6ka1	0.000909969	0.0262322	0.999395	0.967091	0.999766	0.59662	0.406456	0.190164	-0.0308962	-0.22106	FALSE		Rest
496	ENSMUSG00000003657_Calb2	ENSMUSG00000003657	Calb2	0.00110693	0.0383507	0.999395	0.519097	0.999766	0.58289	0.37899	0.2039	0.256357	0.0524566	FALSE		Rest
497	ENSMUSG00000003660_Snrnp200	ENSMUSG00000003660	Snrnp200	0.0172786	0.0315437	0.999395	0.449382	0.999766	0.193238	0.175845	0.0173936	0.129406	0.112012	FALSE		Rest
498	ENSMUSG00000003662_Ciao1	ENSMUSG00000003662	Ciao1	0.0530991	0.0304479	0.999395	0.811623	0.999766	-0.185127	-0.206855	0.0217274	0.0684328	0.0467055	FALSE		Rest
499	ENSMUSG00000003665_Has1	ENSMUSG00000003665	Has1	0.0141676	0.0404147	0.999395	0.798274	0.999766	-1.34047	-1.09556	-0.244916	-0.422594	-0.177679	FALSE		Rest
500	ENSMUSG00000003680_Taf6l	ENSMUSG00000003680	Taf6l	4.8208e-20	4.1903e-17	0.999395	0.576213	0.999766	1.48611	1.38514	0.100976	0.211914	0.110937	FALSE		Rest
501	ENSMUSG00000003721_Insig2	ENSMUSG00000003721	Insig2	0.00700189	0.042017	0.999395	0.853058	0.999766	-0.328165	-0.2508	-0.0773654	-0.0721541	0.00521122	FALSE		Rest
502	ENSMUSG00000003731_Kpna6	ENSMUSG00000003731	Kpna6	0.912125	0.722526	0.999395	0.99332	0.999766	0.0127919	0.0391125	-0.0263206	0.00470786	0.0310284	FALSE		Rest
503	ENSMUSG00000003746_Man1a	ENSMUSG00000003746	Man1a	0.00662442	0.000120536	0.999395	0.678336	0.999766	-0.551173	-0.772081	0.220908	0.216118	-0.00479025	FALSE		Rest
504	ENSMUSG00000003752_Itpkc	ENSMUSG00000003752	Itpkc	0.586218	0.524819	0.999395	0.98473	0.999766	0.167689	0.193873	-0.0261837	-0.0277536	-0.0015699	FALSE		Rest
505	ENSMUSG00000003762_Coq8b	ENSMUSG00000003762	Coq8b	1.51062e-55	2.12694e-35	0.999395	0.258789	0.999766	2.52173	2.02927	0.492462	0.325127	-0.167334	FALSE		Rest
506	ENSMUSG00000003778_Brd8	ENSMUSG00000003778	Brd8	4.34188e-09	1.21319e-06	0.999395	0.443743	0.999766	-0.59471	-0.49318	-0.10153	-0.169376	-0.0678456	FALSE		Rest
507	ENSMUSG00000003779_Kif20a	ENSMUSG00000003779	Kif20a	0.555397	0.640381	0.999395	0.989457	0.999766	0.240656	0.19324	0.0474162	0.0244131	-0.0230031	FALSE		Rest
508	ENSMUSG00000003808_Farsa	ENSMUSG00000003808	Farsa	0.00497476	0.00114215	0.999395	0.921794	0.999766	0.630166	0.726819	-0.096653	-0.0855153	0.0111377	FALSE		Rest
509	ENSMUSG00000003809_Gcdh	ENSMUSG00000003809	Gcdh	0.0674679	0.318875	0.999395	0.989905	0.999766	0.268032	0.151098	0.116934	0.00914021	-0.107794	FALSE		Rest
510	ENSMUSG00000003810_Mast2	ENSMUSG00000003810	Mast2	0.164219	0.784121	0.999395	0.533119	0.999766	0.141476	0.029866	0.11161	0.136744	0.0251345	FALSE		Rest
511	ENSMUSG00000003812_Dnase2a	ENSMUSG00000003812	Dnase2a	0.473713	0.245759	0.999395	0.292879	0.999766	0.221433	-0.35526	0.576694	0.5829	0.00620582	FALSE		Rest
512	ENSMUSG00000003813_Rad23a	ENSMUSG00000003813	Rad23a	1.79397e-20	1.87163e-18	0.999395	0.815243	0.999766	0.846241	0.806863	0.0393779	0.066374	0.026996	FALSE		Rest
513	ENSMUSG00000003814_Calr	ENSMUSG00000003814	Calr	3.37673e-08	0.000372261	0.999395	0.289794	0.999766	0.644383	0.422523	0.22186	0.240504	0.0186431	FALSE		Rest
514	ENSMUSG00000003824_Syce2	ENSMUSG00000003824	Syce2	0.00451848	1.55244e-05	0.999395	0.57735	0.999766	0.962861	1.44779	-0.484925	-0.423754	0.0611708	FALSE		Rest
515	ENSMUSG00000003847_Nfat5	ENSMUSG00000003847	Nfat5	6.49633e-20	9.11284e-12	0.999395	0.0135242	0.999766	-0.694113	-0.519784	-0.174329	-0.288584	-0.114254	TRUE		Significant other
516	ENSMUSG00000003848_Nob1	ENSMUSG00000003848	Nob1	0.0224701	0.332693	0.999395	0.606049	0.999766	0.529932	0.236707	0.293225	0.279372	-0.0138531	FALSE		Rest
517	ENSMUSG00000003849_Nqo1	ENSMUSG00000003849	Nqo1	2.82421e-09	6.27215e-10	0.999395	0.951417	0.999766	1.3916	1.46442	-0.072815	-0.0590105	0.0138045	FALSE		Rest
518	ENSMUSG00000003863_Ppfia3	ENSMUSG00000003863	Ppfia3	1.93403e-08	0.000169919	0.999395	0.557041	0.999766	-0.661055	-0.447035	-0.21402	-0.163318	0.0507015	FALSE		Rest
519	ENSMUSG00000003865_Gys1	ENSMUSG00000003865	Gys1	0.00852159	0.00748234	0.999395	0.980471	0.999766	0.587908	0.598731	-0.0108223	-0.0265197	-0.0156974	FALSE		Rest
520	ENSMUSG00000003868_Ruvbl2	ENSMUSG00000003868	Ruvbl2	3.29873e-36	6.1586e-28	0.999395	0.141508	0.999766	1.57033	1.38521	0.185121	0.329864	0.144743	FALSE		Rest
521	ENSMUSG00000003872_Lin7b	ENSMUSG00000003872	Lin7b	0.00146608	0.00112882	0.999395	0.974058	0.999766	-0.494511	-0.505398	0.0108869	-0.0238066	-0.0346935	FALSE		Rest
522	ENSMUSG00000003873_Bax	ENSMUSG00000003873	Bax	2.96094e-09	1.10753e-19	0.999395	0.464144	0.999766	1.2839	1.98884	-0.704941	-0.33708	0.367861	FALSE		Rest
523	ENSMUSG00000003923_Tfam	ENSMUSG00000003923	Tfam	0.0402752	0.00310465	0.999395	0.628397	0.999766	0.237381	0.33632	-0.0989386	-0.132896	-0.0339572	FALSE		Rest
524	ENSMUSG00000003929_Zfp81	ENSMUSG00000003929	Zfp81	7.04212e-05	4.06033e-08	0.999395	0.966487	0.999766	-0.490929	-0.67021	0.179281	0.0222455	-0.157035	FALSE		Rest
525	ENSMUSG00000003934_Efnb3	ENSMUSG00000003934	Efnb3	0.217424	0.523275	0.999395	0.730728	0.999766	0.203928	0.109092	0.0948364	0.147142	0.0523052	FALSE		Rest
526	ENSMUSG00000003948_Mmd	ENSMUSG00000003948	Mmd	0.00595942	1.57725e-06	0.999395	0.599591	0.999766	-0.321166	-0.550157	0.228992	0.145186	-0.0838056	FALSE		Rest
527	ENSMUSG00000003949_Hlf	ENSMUSG00000003949	Hlf	9.35295e-09	2.20396e-08	0.999395	0.690438	0.999766	-0.834817	-0.813505	-0.021312	-0.152998	-0.131686	FALSE		Rest
528	ENSMUSG00000003955_Fam162a	ENSMUSG00000003955	Fam162a	2.81927e-21	5.408e-25	0.999395	0.792114	0.999766	1.31019	1.43455	-0.124367	-0.108557	0.0158096	FALSE		Rest
529	ENSMUSG00000003970_Rpl8	ENSMUSG00000003970	Rpl8	1.43629e-36	2.19722e-36	0.999519	0.8516	0.999766	1.19485	1.1953	-0.00045136	0.0585274	0.0589788	FALSE		Rest
530	ENSMUSG00000003974_Grm3	ENSMUSG00000003974	Grm3	2.72442e-19	1.80792e-16	0.999395	0.74833	0.999766	-1.85013	-1.69295	-0.157182	-0.191603	-0.0344219	FALSE		Rest
531	ENSMUSG00000003992_Ssbp2	ENSMUSG00000003992	Ssbp2	6.66279e-06	0.000809618	0.999395	0.815243	0.999766	0.348694	0.262846	0.0858481	0.0559037	-0.0299444	FALSE		Rest
532	ENSMUSG00000004018_Fancl	ENSMUSG00000004018	Fancl	3.42021e-08	3.32325e-12	0.999395	0.99332	0.999766	0.930416	1.19054	-0.260126	0.00789954	0.268025	FALSE		Rest
533	ENSMUSG00000004031_Brinp2	ENSMUSG00000004031	Brinp2	0.0394536	0.0374176	0.999395	0.961662	0.999766	-0.314031	-0.317095	0.00306358	-0.0294457	-0.0325093	FALSE		Rest
534	ENSMUSG00000004032_Gstm5	ENSMUSG00000004032	Gstm5	2.62295e-20	7.45573e-17	0.999395	0.458531	0.999766	0.705237	0.641687	0.0635501	0.124931	0.0613813	FALSE		Rest
535	ENSMUSG00000004035_Gstm7	ENSMUSG00000004035	Gstm7	7.44098e-09	0.000851026	0.999395	0.0805394	0.999766	0.798698	0.472071	0.326627	0.408735	0.0821081	FALSE		Rest
536	ENSMUSG00000004038_Gstm3	ENSMUSG00000004038	Gstm3	0.0354636	0.0124349	0.999395	0.953054	0.999766	1.6941	2.04751	-0.353408	-0.180479	0.172928	FALSE		Rest
537	ENSMUSG00000004040_Stat3	ENSMUSG00000004040	Stat3	7.73553e-12	9.18784e-13	0.999395	0.916618	0.999766	1.77217	1.84889	-0.0767174	0.107711	0.184428	FALSE		Rest
538	ENSMUSG00000004043_Stat5a	ENSMUSG00000004043	Stat5a	8.85379e-12	1.30922e-15	0.999395	0.906294	0.999766	1.79427	2.16645	-0.372175	-0.110607	0.261568	FALSE		Rest
539	ENSMUSG00000004044_Cavin1	ENSMUSG00000004044	Cavin1	4.16228e-136	1.26382e-126	0.999395	0.712303	0.999766	4.6996	4.63382	0.0657792	0.182251	0.116472	FALSE		Rest
540	ENSMUSG00000004054_Map3k11	ENSMUSG00000004054	Map3k11	8.82757e-12	6.40983e-17	0.999395	0.779624	0.999766	1.06818	1.30796	-0.239787	-0.128219	0.111568	FALSE		Rest
541	ENSMUSG00000004056_Akt2	ENSMUSG00000004056	Akt2	5.57092e-57	6.51498e-66	0.999395	0.525375	0.999766	2.01502	2.17795	-0.162926	-0.184042	-0.021116	FALSE		Rest
542	ENSMUSG00000004069_Dnaja3	ENSMUSG00000004069	Dnaja3	0.00655467	2.43582e-06	0.999395	0.706409	0.999766	0.298882	0.508365	-0.209483	-0.108052	0.101431	FALSE		Rest
543	ENSMUSG00000004070_Hmox2	ENSMUSG00000004070	Hmox2	0.691868	0.880915	0.999395	0.882047	0.999766	-0.0498689	0.0191456	-0.0690146	-0.0585093	0.0105053	FALSE		Rest
544	ENSMUSG00000004071_Cdip1	ENSMUSG00000004071	Cdip1	0.000333289	0.0756863	0.999395	0.261425	0.999766	0.248359	0.12743	0.120929	0.146497	0.0255681	FALSE		Rest
545	ENSMUSG00000004085_Map3k20	ENSMUSG00000004085	Map3k20	2.43858e-07	0.000135349	0.999395	0.915794	0.999766	0.533729	0.398556	0.135173	-0.0427802	-0.177953	FALSE		Rest
546	ENSMUSG00000004096_Cwc15	ENSMUSG00000004096	Cwc15	5.50345e-10	4.30791e-14	0.999395	0.665386	0.999766	0.611762	0.742424	-0.130662	-0.10939	0.0212715	FALSE		Rest
547	ENSMUSG00000004099_Dnmt1	ENSMUSG00000004099	Dnmt1	0.740124	0.872616	0.999395	0.420523	0.999766	0.0371414	-0.0180674	0.0552088	0.167152	0.111943	FALSE		Rest
548	ENSMUSG00000004100_Ppan	ENSMUSG00000004100	Ppan	0.000193934	0.0207516	0.999395	0.351835	0.999766	0.984521	0.636299	0.348222	0.485643	0.137421	FALSE		Rest
549	ENSMUSG00000004105_Angptl2	ENSMUSG00000004105	Angptl2	0.0032257	0.000161174	0.999395	0.730471	0.999766	1.4059	1.78549	-0.379583	-0.435751	-0.0561681	FALSE		Rest
550	ENSMUSG00000004110_Cacna1e	ENSMUSG00000004110	Cacna1e	5.91523e-21	2.38682e-16	0.999395	0.344542	0.999766	-0.879415	-0.768646	-0.110769	-0.18114	-0.070371	FALSE		Rest
551	ENSMUSG00000004113_Cacna1b	ENSMUSG00000004113	Cacna1b	3.59891e-11	9.04966e-05	0.999395	0.104294	0.999766	-0.792406	-0.475571	-0.316835	-0.338273	-0.0214379	FALSE		Rest
552	ENSMUSG00000004127_Trmt10a	ENSMUSG00000004127	Trmt10a	0.307436	0.659171	0.999395	0.5615	0.999766	-0.199389	-0.0890218	-0.110367	-0.246832	-0.136465	FALSE		Rest
553	ENSMUSG00000004151_Etv1	ENSMUSG00000004151	Etv1	9.77842e-29	1.54367e-33	0.999395	0.985972	0.999766	-1.36749	-1.4797	0.112204	-0.0122758	-0.12448	FALSE		Rest
554	ENSMUSG00000004187_Kifc2	ENSMUSG00000004187	Kifc2	0.00396144	0.030899	0.999395	0.941226	0.999766	-0.305506	-0.232183	-0.0733229	-0.0318142	0.0415087	FALSE		Rest
555	ENSMUSG00000004207_Psap	ENSMUSG00000004207	Psap	0.0737415	0.00258204	0.999395	0.68452	0.999766	-0.216912	-0.356228	0.139316	0.123719	-0.0155974	FALSE		Rest
556	ENSMUSG00000004221_Ikbkg	ENSMUSG00000004221	Ikbkg	0.0148562	0.00159524	0.999395	0.967788	0.999766	-0.220904	-0.282633	0.0617297	-0.0154726	-0.0772023	FALSE		Rest
557	ENSMUSG00000004233_Wars2	ENSMUSG00000004233	Wars2	0.0372767	0.649427	0.999395	0.96315	0.999766	0.42009	0.0986926	0.321398	0.0365616	-0.284836	FALSE		Rest
558	ENSMUSG00000004263_Atn1	ENSMUSG00000004263	Atn1	1.44789e-31	1.51792e-25	0.999395	0.314684	0.999766	0.976803	0.877051	0.0997522	0.167779	0.0680264	FALSE		Rest
559	ENSMUSG00000004264_Phb2	ENSMUSG00000004264	Phb2	0.000319905	2.25621e-06	0.999395	0.674014	0.999766	0.368848	0.481098	-0.11225	-0.109559	0.00269107	FALSE		Rest
560	ENSMUSG00000004266_Ptpn6	ENSMUSG00000004266	Ptpn6	5.93209e-06	0.00119559	0.999395	0.404641	0.999766	-1.67366	-1.18599	-0.487666	-0.650886	-0.163219	FALSE		Rest
561	ENSMUSG00000004267_Eno2	ENSMUSG00000004267	Eno2	5.89617e-10	1.3736e-12	0.999395	0.457226	0.999766	-0.562872	-0.642152	0.0792804	0.148724	0.0694435	FALSE		Rest
562	ENSMUSG00000004268_Emg1	ENSMUSG00000004268	Emg1	5.20864e-21	8.55523e-24	0.999395	0.989343	0.999766	1.42305	1.5297	-0.106649	-0.0109285	0.0957202	FALSE		Rest
563	ENSMUSG00000004270_Lpcat3	ENSMUSG00000004270	Lpcat3	0.887048	0.0195619	0.999395	0.331975	0.999766	0.0321933	0.458355	-0.426162	-0.366045	0.0601167	FALSE		Rest
564	ENSMUSG00000004285_Atp6v1f	ENSMUSG00000004285	Atp6v1f	4.21085e-26	1.87642e-29	0.999395	0.878583	0.999766	1.08821	1.16954	-0.0813254	0.0554669	0.136792	FALSE		Rest
565	ENSMUSG00000004317_Clcn5	ENSMUSG00000004317	Clcn5	1.94971e-05	0.000138979	0.999395	0.807819	0.999766	-0.598882	-0.535923	-0.0629585	-0.104677	-0.0417185	FALSE		Rest
566	ENSMUSG00000004319_Clcn3	ENSMUSG00000004319	Clcn3	9.70394e-09	1.58406e-09	0.999395	0.957709	0.999766	-0.655405	-0.68824	0.0328345	-0.0253697	-0.0582043	FALSE		Rest
567	ENSMUSG00000004328_Hif3a	ENSMUSG00000004328	Hif3a	1.46972e-07	0.00162028	0.999395	0.0385852	0.999766	-1.88073	-1.11673	-0.764001	-1.19852	-0.434523	TRUE		Significant other
568	ENSMUSG00000004356_Utp20	ENSMUSG00000004356	Utp20	0.624581	0.882646	0.999395	0.989457	0.999766	-0.093722	-0.0290437	-0.0646783	-0.0116855	0.0529929	FALSE		Rest
569	ENSMUSG00000004359_Spic	ENSMUSG00000004359	Spic	0.0545243	0.0145014	0.999395	0.914887	0.999766	-1.2028	-1.48145	0.278656	-0.25653	-0.535185	FALSE		Rest
570	ENSMUSG00000004360_9330159F19Rik	ENSMUSG00000004360	9330159F19Rik	2.87776e-14	3.8494e-19	0.999395	0.825321	0.999766	-0.710598	-0.832993	0.122396	0.0662512	-0.0561445	FALSE		Rest
571	ENSMUSG00000004364_Cul3	ENSMUSG00000004364	Cul3	0.276261	0.321856	0.999395	0.997205	0.999766	0.552148	0.505094	0.0470545	-0.0068634	-0.0539178	FALSE		Rest
572	ENSMUSG00000004366_Sst	ENSMUSG00000004366	Sst	2.01651e-07	0.000548825	0.999395	0.246981	0.999766	1.64925	1.11312	0.536137	0.695657	0.15952	FALSE		Rest
573	ENSMUSG00000004393_Ddx56	ENSMUSG00000004393	Ddx56	0.148171	0.00284357	0.999395	0.816884	0.999766	0.300679	0.601609	-0.30093	-0.140503	0.160428	FALSE		Rest
574	ENSMUSG00000004394_Tmed4	ENSMUSG00000004394	Tmed4	2.03859e-07	0.000127736	0.999395	0.308601	0.999766	0.708631	0.530344	0.178286	0.271709	0.093423	FALSE		Rest
575	ENSMUSG00000004446_Bid	ENSMUSG00000004446	Bid	0.0150512	0.04424	0.999395	0.566814	0.999766	0.380332	0.321362	0.0589701	0.204	0.14503	FALSE		Rest
576	ENSMUSG00000004451_Ralb	ENSMUSG00000004451	Ralb	0.0755648	0.0229401	0.999395	0.817619	0.999766	0.349876	0.442194	-0.092318	-0.133697	-0.0413793	FALSE		Rest
577	ENSMUSG00000004455_Ppp1cc	ENSMUSG00000004455	Ppp1cc	0.000285212	0.000241565	0.999395	0.931255	0.999766	0.26068	0.263917	-0.00323677	-0.0252664	-0.0220296	FALSE		Rest
578	ENSMUSG00000004460_Dnajb11	ENSMUSG00000004460	Dnajb11	0.488901	0.723443	0.999395	0.923158	0.999766	0.109649	0.0574297	0.0522197	0.055845	0.0036253	FALSE		Rest
579	ENSMUSG00000004462_Tbccd1	ENSMUSG00000004462	Tbccd1	6.52361e-08	5.74027e-06	0.999395	0.933289	0.999766	0.917048	0.777279	0.139769	0.0576277	-0.0821408	FALSE		Rest
580	ENSMUSG00000004473_Clec11a	ENSMUSG00000004473	Clec11a	0.00408584	0.000149722	0.999395	0.899365	0.999766	0.828025	1.09599	-0.267964	-0.129325	0.138639	FALSE		Rest
581	ENSMUSG00000004500_Zfp324	ENSMUSG00000004500	Zfp324	0.000127921	8.08039e-05	0.999395	0.627726	0.999766	0.670991	0.700259	-0.0292684	0.20664	0.235909	FALSE		Rest
582	ENSMUSG00000004508_Gab2	ENSMUSG00000004508	Gab2	0.030701	0.00149575	0.999395	0.817619	0.999766	0.283029	0.408639	-0.12561	-0.0902367	0.0353732	FALSE		Rest
583	ENSMUSG00000004530_Coro1c	ENSMUSG00000004530	Coro1c	0.917056	0.0291792	0.999395	0.753103	0.999766	-0.00771488	0.141609	-0.149324	-0.0557678	0.093556	FALSE		Rest
584	ENSMUSG00000004535_Tax1bp1	ENSMUSG00000004535	Tax1bp1	0.10592	0.0890356	0.999395	0.930361	0.999766	-0.109542	-0.115	0.00545796	0.0231911	0.0177331	FALSE		Rest
585	ENSMUSG00000004558_Ndrg2	ENSMUSG00000004558	Ndrg2	1.51242e-14	2.838e-11	0.999395	0.622437	0.999766	-0.873808	-0.759108	-0.1147	-0.139485	-0.0247844	FALSE		Rest
586	ENSMUSG00000004561_Mettl17	ENSMUSG00000004561	Mettl17	0.202173	0.206249	0.999395	0.9099	0.999766	0.33368	0.335452	-0.00177235	0.105581	0.107353	FALSE		Rest
587	ENSMUSG00000004562_Arhgef40	ENSMUSG00000004562	Arhgef40	9.86355e-06	0.000456666	0.999395	0.748919	0.999766	0.733656	0.589868	0.143788	0.148368	0.00458087	FALSE		Rest
588	ENSMUSG00000004565_Pnpla6	ENSMUSG00000004565	Pnpla6	0.00173104	0.00106352	0.999395	0.0288297	0.964718	-0.353772	-0.375777	0.0220055	0.38772	0.365715	TRUE		Significant other
589	ENSMUSG00000004567_Mcoln1	ENSMUSG00000004567	Mcoln1	0.699599	0.874658	0.999395	0.951417	0.999766	0.0850004	0.035293	0.0497074	0.0509447	0.00123729	FALSE		Rest
590	ENSMUSG00000004568_Arhgef18	ENSMUSG00000004568	Arhgef18	0.989573	0.865501	0.999395	0.800303	0.999766	0.00220748	-0.0272024	0.0294099	-0.107436	-0.136846	FALSE		Rest
591	ENSMUSG00000004591_Pkn2	ENSMUSG00000004591	Pkn2	3.95121e-16	8.37993e-20	0.999395	0.461273	0.999766	0.968788	1.08242	-0.113634	-0.192033	-0.0783987	FALSE		Rest
592	ENSMUSG00000004609_Cd33	ENSMUSG00000004609	Cd33	2.03251e-07	1.12567e-10	0.999395	0.976375	0.999766	-1.83776	-2.25957	0.421806	0.0526874	-0.369119	FALSE		Rest
593	ENSMUSG00000004610_Etfb	ENSMUSG00000004610	Etfb	5.45128e-49	1.20057e-43	0.999395	0.739799	0.999766	1.54726	1.47116	0.0760903	0.0976677	0.0215774	FALSE		Rest
594	ENSMUSG00000004612_Nkg7	ENSMUSG00000004612	Nkg7	0.0454404	0.470314	0.999395	0.115508	0.999766	-1.12658	-0.411036	-0.71554	-1.47639	-0.760855	FALSE		Rest
595	ENSMUSG00000004626_Stxbp2	ENSMUSG00000004626	Stxbp2	0.000974625	0.00262767	0.999395	0.659332	0.999766	0.80464	0.73317	0.0714702	-0.266702	-0.338172	FALSE		Rest
596	ENSMUSG00000004630_Pcp2	ENSMUSG00000004630	Pcp2	0.658132	0.719076	0.999395	0.988651	0.999766	-0.288333	-0.236608	-0.0517254	0.0488382	0.100564	FALSE		Rest
597	ENSMUSG00000004631_Sgce	ENSMUSG00000004631	Sgce	0.797508	0.279852	0.999395	0.796565	0.999766	0.0472941	-0.184912	0.232206	0.123852	-0.108354	FALSE		Rest
598	ENSMUSG00000004633_Chn2	ENSMUSG00000004633	Chn2	0.00260788	0.000154012	0.999395	0.521846	0.999766	-0.443162	-0.553462	0.1103	0.210549	0.100249	FALSE		Rest
599	ENSMUSG00000004642_Slbp	ENSMUSG00000004642	Slbp	0.0312115	0.238568	0.999395	0.98473	0.999766	0.276564	0.156358	0.120206	0.0128839	-0.107322	FALSE		Rest
600	ENSMUSG00000004661_Arid3b	ENSMUSG00000004661	Arid3b	0.00571989	0.667245	0.999395	0.0995484	0.999766	-0.725727	0.121309	-0.847036	-0.726789	0.120247	FALSE		Rest
601	ENSMUSG00000004665_Cnn2	ENSMUSG00000004665	Cnn2	2.96849e-07	5.48265e-06	0.999395	0.968204	0.999766	1.70637	1.51953	0.186837	-0.0571574	-0.243994	FALSE		Rest
602	ENSMUSG00000004667_Polr2e	ENSMUSG00000004667	Polr2e	3.57657e-32	7.49013e-32	0.999395	0.980941	0.999766	1.39495	1.40077	-0.0058211	-0.0140479	-0.00822677	FALSE		Rest
603	ENSMUSG00000004677_Myo9b	ENSMUSG00000004677	Myo9b	0.0107892	0.00427974	0.999395	0.756372	0.999766	0.343179	0.38235	-0.0391718	-0.11485	-0.0756782	FALSE		Rest
604	ENSMUSG00000004748_Mtfp1	ENSMUSG00000004748	Mtfp1	0.00455696	0.0141205	0.999395	0.976439	0.999766	-0.394336	-0.343968	-0.0503689	-0.0197133	0.0306556	FALSE		Rest
605	ENSMUSG00000004768_Rab23	ENSMUSG00000004768	Rab23	7.88826e-09	5.25093e-07	0.999395	0.956799	0.999766	0.523164	0.457364	0.0657995	-0.0203093	-0.0861088	FALSE		Rest
606	ENSMUSG00000004771_Rab11a	ENSMUSG00000004771	Rab11a	0.936037	0.605769	0.999395	0.918248	0.999766	0.0105509	0.0636433	-0.0530923	-0.0448862	0.00820616	FALSE		Rest
607	ENSMUSG00000004788_Eif2b2	ENSMUSG00000004788	Eif2b2	6.51356e-12	2.75082e-10	0.999395	0.781037	0.999766	0.857599	0.795145	0.0624534	0.101984	0.0395307	FALSE		Rest
608	ENSMUSG00000004789_Dlst	ENSMUSG00000004789	Dlst	0.630962	0.692126	0.999395	0.597624	0.999766	0.0409902	-0.0338528	0.0748431	0.096484	0.0216409	FALSE		Rest
609	ENSMUSG00000004791_Pgf	ENSMUSG00000004791	Pgf	0.00384677	0.110926	0.999395	0.701399	0.999766	0.857325	0.495181	0.362145	0.290983	-0.0711619	FALSE		Rest
610	ENSMUSG00000004798_Ulk2	ENSMUSG00000004798	Ulk2	4.47296e-08	9.55894e-08	0.999395	0.681142	0.999766	0.489146	0.477266	0.0118801	-0.095885	-0.107765	FALSE		Rest
611	ENSMUSG00000004815_Dgkq	ENSMUSG00000004815	Dgkq	0.0475953	0.00985175	0.999395	0.933484	0.999766	-0.424311	-0.54641	0.122099	0.0708267	-0.0512723	FALSE		Rest
612	ENSMUSG00000004837_Grap	ENSMUSG00000004837	Grap	0.00012708	7.04563e-06	0.999395	0.915794	0.999766	-1.59807	-1.86856	0.270494	0.180893	-0.0896002	FALSE		Rest
613	ENSMUSG00000004843_Chmp2b	ENSMUSG00000004843	Chmp2b	3.73033e-15	2.97225e-13	0.999395	0.9776	0.999766	0.810719	0.756153	0.0545664	0.0142162	-0.0403501	FALSE		Rest
614	ENSMUSG00000004846_Plod3	ENSMUSG00000004846	Plod3	0.000112212	0.0175089	0.999395	0.567072	0.999766	0.966786	0.611423	0.355363	0.331294	-0.024068	FALSE		Rest
615	ENSMUSG00000004849_Ap1s1	ENSMUSG00000004849	Ap1s1	2.24837e-21	5.75612e-21	0.999395	0.85126	0.999766	1.37451	1.36952	0.00499511	0.088867	0.0838719	FALSE		Rest
616	ENSMUSG00000004864_Mapk13	ENSMUSG00000004864	Mapk13	1.78951e-07	4.17859e-06	0.999395	0.942866	0.999766	7.26024	4.04442	3.21582	0.201799	-3.01402	FALSE		Rest
617	ENSMUSG00000004865_Srpk1	ENSMUSG00000004865	Srpk1	0.00132309	0.000254069	0.999395	0.950239	0.999766	0.299594	0.340457	-0.040863	0.0247415	0.0656045	FALSE		Rest
618	ENSMUSG00000004880_Lbr	ENSMUSG00000004880	Lbr	0.00615024	0.0656317	0.999395	0.687508	0.999766	-0.700952	-0.477145	-0.223807	-0.26621	-0.0424031	FALSE		Rest
619	ENSMUSG00000004885_Crabp2	ENSMUSG00000004885	Crabp2	0.000660794	0.000504985	0.999395	0.880223	0.999766	1.93083	2.01	-0.0791612	0.289825	0.368986	FALSE		Rest
620	ENSMUSG00000004891_Nes	ENSMUSG00000004891	Nes	3.00347e-23	2.46736e-24	0.999395	0.891233	0.999766	4.00257	4.14327	-0.140694	0.201578	0.342271	FALSE		Rest
621	ENSMUSG00000004892_Bcan	ENSMUSG00000004892	Bcan	0.370179	0.199962	0.999395	0.799057	0.999766	0.145245	0.203963	-0.0587183	-0.114604	-0.0558854	FALSE		Rest
622	ENSMUSG00000004894_Hapln2	ENSMUSG00000004894	Hapln2	3.20579e-06	0.000315976	0.999395	0.420339	0.999766	-1.75266	-1.33736	-0.415297	-0.652028	-0.236731	FALSE		Rest
623	ENSMUSG00000004895_Prcc	ENSMUSG00000004895	Prcc	3.37171e-12	1.4059e-06	0.999395	0.389458	0.999766	0.968725	0.685859	0.282866	0.2457	-0.0371655	FALSE		Rest
624	ENSMUSG00000004896_Rrnad1	ENSMUSG00000004896	Rrnad1	0.110388	0.408432	0.999395	0.302633	0.999766	-0.293144	-0.155368	-0.137775	-0.35209	-0.214315	FALSE		Rest
625	ENSMUSG00000004897_Hdgf	ENSMUSG00000004897	Hdgf	6.82159e-21	3.41849e-22	0.999395	0.995137	0.999766	0.993358	1.02881	-0.0354498	-0.00325085	0.032199	FALSE		Rest
626	ENSMUSG00000004902_Slc25a18	ENSMUSG00000004902	Slc25a18	8.70183e-09	1.16622e-05	0.999395	0.954656	0.999766	0.970265	0.745979	0.224286	0.0406452	-0.183641	FALSE		Rest
627	ENSMUSG00000004929_Thop1	ENSMUSG00000004929	Thop1	4.0371e-12	4.62195e-09	0.999395	0.37222	0.999766	0.922505	0.796656	0.125849	0.240622	0.114772	FALSE		Rest
628	ENSMUSG00000004931_Apba3	ENSMUSG00000004931	Apba3	9.76799e-13	9.74148e-12	0.999395	0.827272	0.999766	1.67811	1.63306	0.0450542	0.157374	0.11232	FALSE		Rest
629	ENSMUSG00000004933_Matk	ENSMUSG00000004933	Matk	0.0797497	0.0512883	0.999395	0.912589	0.999766	-0.311865	-0.345854	0.0339891	0.0729925	0.0390034	FALSE		Rest
630	ENSMUSG00000004934_Pias4	ENSMUSG00000004934	Pias4	0.114621	0.421797	0.999395	0.99332	0.999766	0.288863	0.1524	0.136463	-0.00787449	-0.144338	FALSE		Rest
631	ENSMUSG00000004936_Map2k1	ENSMUSG00000004936	Map2k1	0.154435	0.34738	0.999395	0.697391	0.999766	0.149257	0.100787	0.0484699	0.102197	0.0537268	FALSE		Rest
632	ENSMUSG00000004937_Sgta	ENSMUSG00000004937	Sgta	4.05223e-16	4.06992e-14	0.999395	0.635776	0.999766	0.772323	0.722042	0.0502818	0.112231	0.0619488	FALSE		Rest
633	ENSMUSG00000004939_Nmrk2	ENSMUSG00000004939	Nmrk2	8.82056e-05	0.0414153	0.999395	0.155298	0.999766	-3.44592	-1.4258	-2.02013	-2.28146	-0.261332	FALSE		Rest
634	ENSMUSG00000004945_Tmem242	ENSMUSG00000004945	Tmem242	1.48037e-23	1.03261e-31	0.999395	0.628397	0.999766	1.20931	1.42122	-0.21191	-0.144691	0.0672194	FALSE		Rest
635	ENSMUSG00000004947_Dtx2	ENSMUSG00000004947	Dtx2	1.56606e-14	5.35068e-23	0.999395	0.647779	0.999766	1.34915	1.77186	-0.422711	-0.194782	0.227929	FALSE		Rest
636	ENSMUSG00000004948_Zp3	ENSMUSG00000004948	Zp3	4.00363e-09	5.96927e-10	0.999395	0.638514	0.999766	5.89416	6.16531	-0.271154	-0.608317	-0.337163	FALSE		Rest
637	ENSMUSG00000004951_Hspb1	ENSMUSG00000004951	Hspb1	1.40275e-42	7.35982e-28	0.999395	0.0510234	0.999766	3.10942	2.55024	0.559178	0.713808	0.154631	FALSE		Rest
638	ENSMUSG00000004952_Rasa4	ENSMUSG00000004952	Rasa4	8.09757e-06	0.0984102	0.999395	0.165013	0.999766	1.50254	0.592394	0.910145	0.830022	-0.0801235	FALSE		Rest
639	ENSMUSG00000004961_Syt5	ENSMUSG00000004961	Syt5	3.72344e-06	0.000185974	0.999395	0.450436	0.999766	0.722546	0.590212	0.132335	0.254647	0.122312	FALSE		Rest
640	ENSMUSG00000004980_Hnrnpa2b1	ENSMUSG00000004980	Hnrnpa2b1	3.37157e-09	2.09446e-06	0.999395	0.461051	0.999766	0.42734	0.345483	0.0818566	0.117059	0.035202	FALSE		Rest
641	ENSMUSG00000004988_Fxyd4	ENSMUSG00000004988	Fxyd4	0.799055	0.431556	0.999395	0.977571	0.999766	-0.326958	-0.946607	0.619649	0.154545	-0.465104	FALSE		Rest
642	ENSMUSG00000004994_Ccdc130	ENSMUSG00000004994	Ccdc130	9.417e-09	0.00015748	0.999395	0.0750295	0.999766	1.21645	0.832623	0.383831	0.628838	0.245007	FALSE		Rest
643	ENSMUSG00000004996_Mri1	ENSMUSG00000004996	Mri1	0.0650645	0.352106	0.999395	0.844475	0.999766	0.584814	0.303373	0.281441	-0.189774	-0.471215	FALSE		Rest
644	ENSMUSG00000005034_Prkacb	ENSMUSG00000005034	Prkacb	1.40176e-05	4.90483e-05	0.999395	0.673237	0.999766	-0.312103	-0.292691	-0.0194119	0.0784128	0.0978248	FALSE		Rest
645	ENSMUSG00000005043_Sgsh	ENSMUSG00000005043	Sgsh	0.164312	0.0207937	0.999395	0.764596	0.999766	0.339817	0.550294	-0.210477	-0.196448	0.0140289	FALSE		Rest
646	ENSMUSG00000005045_Chd5	ENSMUSG00000005045	Chd5	0.281213	0.724618	0.999395	0.602946	0.999766	0.112643	0.0385357	0.0741068	0.122028	0.0479209	FALSE		Rest
647	ENSMUSG00000005054_Cstb	ENSMUSG00000005054	Cstb	9.13697e-28	1.45872e-40	0.999395	0.667902	0.999766	1.56064	1.91971	-0.359076	-0.157447	0.201629	FALSE		Rest
648	ENSMUSG00000005057_Sh2b2	ENSMUSG00000005057	Sh2b2	0.487791	0.63623	0.999395	0.976264	0.999766	0.195589	0.135605	0.0599839	-0.0380421	-0.098026	FALSE		Rest
649	ENSMUSG00000005069_Pex5	ENSMUSG00000005069	Pex5	0.575641	0.598957	0.999395	0.944597	0.999766	-0.124834	-0.117706	-0.00712769	0.0582549	0.0653826	FALSE		Rest
650	ENSMUSG00000005078_Jkamp	ENSMUSG00000005078	Jkamp	0.373112	0.93876	0.999395	0.971212	0.999766	0.135322	0.0124828	0.122839	0.022953	-0.0998857	FALSE		Rest
651	ENSMUSG00000005087_Cd44	ENSMUSG00000005087	Cd44	1.16711e-12	7.4761e-12	0.999395	0.927471	0.999766	3.1535	3.04432	0.109181	0.165069	0.0558883	FALSE		Rest
652	ENSMUSG00000005089_Slc1a2	ENSMUSG00000005089	Slc1a2	1.28267e-30	1.36872e-31	0.999395	0.862108	0.999766	-1.75981	-1.78854	0.0287298	-0.0917088	-0.120439	FALSE		Rest
653	ENSMUSG00000005102_Eif2ak4	ENSMUSG00000005102	Eif2ak4	0.0478602	0.881235	0.999395	0.267464	0.999766	-0.333971	-0.0276505	-0.30632	-0.344871	-0.0385508	FALSE		Rest
654	ENSMUSG00000005103_Wdr1	ENSMUSG00000005103	Wdr1	1.73702e-09	6.06574e-07	0.999395	0.643512	0.999766	0.772503	0.644811	0.127692	0.149256	0.0215638	FALSE		Rest
655	ENSMUSG00000005125_Ndrg1	ENSMUSG00000005125	Ndrg1	0.022345	0.00105758	0.999395	0.629894	0.999766	0.330433	0.465664	-0.135231	-0.166606	-0.0313752	FALSE		Rest
656	ENSMUSG00000005131_4930550C14Rik	ENSMUSG00000005131	4930550C14Rik	3.95741e-23	1.95554e-21	0.999395	0.741561	0.999766	3.73558	3.88553	-0.149956	0.315291	0.465247	FALSE		Rest
657	ENSMUSG00000005142_Man2b1	ENSMUSG00000005142	Man2b1	1.42975e-06	9.0745e-09	0.999395	0.931451	0.999766	-0.885356	-1.0451	0.159743	-0.0658432	-0.225586	FALSE		Rest
658	ENSMUSG00000005148_Klf5	ENSMUSG00000005148	Klf5	2.42175e-19	6.47622e-13	0.999395	0.195393	0.999766	1.9497	1.59597	0.35373	0.510517	0.156787	FALSE		Rest
659	ENSMUSG00000005150_Wdr83	ENSMUSG00000005150	Wdr83	0.0715826	0.00118611	0.999395	0.17582	0.999766	0.292241	0.5062	-0.213958	-0.375055	-0.161096	FALSE		Rest
660	ENSMUSG00000005161_Prdx2	ENSMUSG00000005161	Prdx2	0.00120901	1.7097e-05	0.999395	0.940596	0.999766	0.228167	0.300272	-0.0721049	-0.0215696	0.0505353	FALSE		Rest
661	ENSMUSG00000005198_Polr2a	ENSMUSG00000005198	Polr2a	7.52132e-13	1.83912e-09	0.999395	0.376153	0.999766	0.657469	0.55548	0.101989	0.16779	0.0658011	FALSE		Rest
662	ENSMUSG00000005204_Senp3	ENSMUSG00000005204	Senp3	1.09772e-06	1.93608e-05	0.999395	0.976439	0.999766	0.55982	0.494324	0.0654963	-0.0164124	-0.0819087	FALSE		Rest
663	ENSMUSG00000005225_Plekha8	ENSMUSG00000005225	Plekha8	0.117964	0.589639	0.999395	0.444161	0.999766	-0.22814	-0.0827306	-0.145409	-0.229741	-0.0843323	FALSE		Rest
664	ENSMUSG00000005251_Ripk4	ENSMUSG00000005251	Ripk4	0.04806	0.0206309	0.999395	0.986184	0.999766	0.778148	0.911001	-0.132854	-0.0345156	0.0983381	FALSE		Rest
665	ENSMUSG00000005262_Ufd1	ENSMUSG00000005262	Ufd1	0.26068	0.831366	0.999395	0.844982	0.999766	-0.109916	-0.02219	-0.0877259	-0.057576	0.0301499	FALSE		Rest
666	ENSMUSG00000005267_Zfp287	ENSMUSG00000005267	Zfp287	0.0352836	0.745317	0.999395	0.257273	0.999766	-0.280633	-0.0467182	-0.233915	-0.277897	-0.0439816	FALSE		Rest
667	ENSMUSG00000005268_Prlr	ENSMUSG00000005268	Prlr	0.00771062	4.4643e-08	0.999395	0.134902	0.999766	-0.519812	-1.04152	0.521713	0.505485	-0.016228	FALSE		Rest
668	ENSMUSG00000005299_Letm1	ENSMUSG00000005299	Letm1	0.00250047	0.00312757	0.999395	0.998859	0.999766	-0.296866	-0.290746	-0.00612008	-0.000709603	0.00541048	FALSE		Rest
669	ENSMUSG00000005312_Ubqln1	ENSMUSG00000005312	Ubqln1	0.596373	1.74444e-05	0.970005	0.00681804	0.999766	-0.0385237	-0.282626	0.244102	0.257607	0.0135053	TRUE		Significant other
670	ENSMUSG00000005338_Cadm3	ENSMUSG00000005338	Cadm3	6.94179e-16	1.26594e-14	0.999395	0.91125	0.999766	-0.709203	-0.677846	-0.0313564	-0.03832	-0.00696363	FALSE		Rest
671	ENSMUSG00000005354_Txn2	ENSMUSG00000005354	Txn2	7.49152e-28	2.05733e-26	0.999395	0.99668	0.999766	0.981549	0.95977	0.0217797	0.00169309	-0.0200866	FALSE		Rest
672	ENSMUSG00000005357_Slc1a6	ENSMUSG00000005357	Slc1a6	0.447192	0.0189219	0.999395	0.510096	0.999766	-0.225727	-0.667393	0.441666	0.410488	-0.0311778	FALSE		Rest
673	ENSMUSG00000005360_Slc1a3	ENSMUSG00000005360	Slc1a3	0.941993	0.720968	0.999395	0.906893	0.999766	-0.0111458	0.0517396	-0.0628854	-0.056962	0.00592339	FALSE		Rest
674	ENSMUSG00000005362_Crbn	ENSMUSG00000005362	Crbn	7.37479e-09	3.01958e-07	0.999395	0.921761	0.999766	-0.617708	-0.548997	-0.068711	-0.0424542	0.0262568	FALSE		Rest
675	ENSMUSG00000005370_Msh6	ENSMUSG00000005370	Msh6	0.64179	0.301245	0.999395	0.258789	0.999766	0.0762258	-0.163377	0.239603	0.315003	0.0754004	FALSE		Rest
676	ENSMUSG00000005371_Fbxo11	ENSMUSG00000005371	Fbxo11	0.22444	0.0781057	0.999395	0.800429	0.999766	-0.0860171	-0.122446	0.0364284	0.0507296	0.0143012	FALSE		Rest
677	ENSMUSG00000005374_Tbl2	ENSMUSG00000005374	Tbl2	0.00118935	0.00160652	0.999395	0.794534	0.999766	-0.475071	-0.461595	-0.0134756	-0.113341	-0.0998651	FALSE		Rest
678	ENSMUSG00000005378_Bud23	ENSMUSG00000005378	Bud23	5.70785e-23	1.27919e-15	0.999395	0.509772	0.999766	1.01537	0.835855	0.179512	0.151317	-0.0281945	FALSE		Rest
679	ENSMUSG00000005410_Mcm5	ENSMUSG00000005410	Mcm5	0.850937	0.763264	0.999395	0.956504	0.999766	-0.113476	-0.175502	0.0620258	0.120566	0.0585404	FALSE		Rest
680	ENSMUSG00000005413_Hmox1	ENSMUSG00000005413	Hmox1	7.55147e-24	1.7366e-15	0.999395	0.206362	0.999766	2.48746	2.00388	0.483581	0.570872	0.0872903	FALSE		Rest
681	ENSMUSG00000005417_Mprip	ENSMUSG00000005417	Mprip	0.391529	0.535265	0.999395	0.738996	0.999766	-0.0700926	-0.0515191	-0.0185735	0.0701902	0.0887637	FALSE		Rest
682	ENSMUSG00000005442_Cic	ENSMUSG00000005442	Cic	1.07004e-05	0.000149598	0.999395	0.676164	0.999766	0.421093	0.365774	0.055319	0.103192	0.0478727	FALSE		Rest
683	ENSMUSG00000005447_Pafah1b3	ENSMUSG00000005447	Pafah1b3	1.75458e-21	1.15936e-20	0.999395	0.817619	0.999766	1.38103	1.3763	0.00473203	0.101949	0.0972172	FALSE		Rest
684	ENSMUSG00000005469_Prkaca	ENSMUSG00000005469	Prkaca	2.36481e-16	6.0541e-19	0.999395	0.939333	0.999766	0.687937	0.746218	-0.0582814	0.0266289	0.0849102	FALSE		Rest
685	ENSMUSG00000005481_Ddx39	ENSMUSG00000005481	Ddx39	0.00697237	0.0257417	0.999395	0.800303	0.999766	0.600269	0.503875	0.0963943	0.165202	0.0688075	FALSE		Rest
686	ENSMUSG00000005483_Dnajb1	ENSMUSG00000005483	Dnajb1	0.00194513	0.000420347	0.999395	0.997747	0.999766	0.969225	1.09743	-0.128209	0.00345684	0.131666	FALSE		Rest
687	ENSMUSG00000005493_Msh4	ENSMUSG00000005493	Msh4	2.46486e-07	7.66749e-09	0.999395	0.776716	0.999766	-1.50024	-1.63462	0.134389	-0.250255	-0.384643	FALSE		Rest
688	ENSMUSG00000005501_Usp40	ENSMUSG00000005501	Usp40	0.00715587	0.0663981	0.999395	0.988747	0.999766	0.419713	0.292202	0.127511	0.0118058	-0.115705	FALSE		Rest
689	ENSMUSG00000005505_Kbtbd4	ENSMUSG00000005505	Kbtbd4	0.00011547	0.000795082	0.999395	0.667902	0.999766	0.459722	0.405005	0.0547177	0.130013	0.0752951	FALSE		Rest
690	ENSMUSG00000005506_Celf1	ENSMUSG00000005506	Celf1	0.400189	0.452663	0.999395	0.870841	0.999766	0.0743612	0.0668082	0.00755301	-0.0455381	-0.0530911	FALSE		Rest
691	ENSMUSG00000005510_Ndufs3	ENSMUSG00000005510	Ndufs3	4.64868e-22	1.89922e-20	0.999395	0.69408	0.999766	0.954254	0.923224	0.0310297	0.103075	0.0720457	FALSE		Rest
692	ENSMUSG00000005514_Por	ENSMUSG00000005514	Por	0.0634365	0.326262	0.999395	0.483456	0.999766	0.252808	0.139389	0.113419	0.202767	0.0893478	FALSE		Rest
693	ENSMUSG00000005533_Igf1r	ENSMUSG00000005533	Igf1r	0.941807	0.147856	0.999395	0.747878	0.999766	-0.00995038	0.175787	-0.185738	-0.103998	0.0817399	FALSE		Rest
694	ENSMUSG00000005534_Insr	ENSMUSG00000005534	Insr	3.19345e-43	0.000213425	3.65863e-09	9.02192e-28	0.999766	-1.85801	-0.503232	-1.35478	-1.56253	-0.207749	TRUE	Insr	Significant other
695	ENSMUSG00000005566_Trim28	ENSMUSG00000005566	Trim28	2.84876e-12	1.65347e-11	0.999395	0.836267	0.999766	0.858408	0.831146	0.0272622	0.0807147	0.0534525	FALSE		Rest
696	ENSMUSG00000005575_Ube2m	ENSMUSG00000005575	Ube2m	5.01842e-09	8.64537e-09	0.999395	0.942866	0.999766	1.04028	1.02768	0.0126028	-0.0524219	-0.0650246	FALSE		Rest
697	ENSMUSG00000005583_Mef2c	ENSMUSG00000005583	Mef2c	0.000849867	0.000253355	0.999395	0.911767	0.999766	-0.484259	-0.528693	0.0444339	-0.0612419	-0.105676	FALSE		Rest
698	ENSMUSG00000005609_Ctr9	ENSMUSG00000005609	Ctr9	0.219867	0.0641206	0.999395	0.683006	0.999766	-0.121773	-0.180602	0.0588292	0.100027	0.0411977	FALSE		Rest
699	ENSMUSG00000005610_Eif4g2	ENSMUSG00000005610	Eif4g2	4.97636e-41	5.60566e-55	0.999395	0.32271	0.999766	0.669354	0.778012	-0.108658	-0.0993498	0.00930843	FALSE		Rest
700	ENSMUSG00000005611_Mrvi1	ENSMUSG00000005611	Mrvi1	7.51057e-22	4.3576e-12	0.999395	0.0758444	0.999766	-1.85571	-1.32484	-0.530866	-0.593901	-0.0630353	FALSE		Rest
701	ENSMUSG00000005615_Pcyt1a	ENSMUSG00000005615	Pcyt1a	0.000139848	6.1998e-06	0.999395	0.494843	0.999766	0.491624	0.579644	-0.0880196	-0.193349	-0.105329	FALSE		Rest
702	ENSMUSG00000005621_Zfp592	ENSMUSG00000005621	Zfp592	3.52785e-06	6.21297e-05	0.999395	0.986184	0.999766	0.382373	0.333096	0.0492762	0.00758118	-0.041695	FALSE		Rest
703	ENSMUSG00000005625_Psmd4	ENSMUSG00000005625	Psmd4	5.7306e-12	2.805e-11	0.999395	0.698585	0.999766	0.649541	0.631531	0.0180105	0.0974385	0.079428	FALSE		Rest
704	ENSMUSG00000005640_Insrr	ENSMUSG00000005640	Insrr	8.95039e-07	9.80199e-10	0.999395	0.132235	0.999766	2.94934	3.45123	-0.501887	-1.40199	-0.900106	FALSE		Rest
705	ENSMUSG00000005656_Snx6	ENSMUSG00000005656	Snx6	3.28395e-22	8.98227e-38	0.999395	0.395868	0.999766	0.856603	1.14162	-0.285016	-0.154626	0.13039	FALSE		Rest
706	ENSMUSG00000005667_Mthfd2	ENSMUSG00000005667	Mthfd2	0.786269	0.470358	0.999395	0.52112	0.999766	0.0871154	-0.221709	0.308824	0.405575	0.0967506	FALSE		Rest
707	ENSMUSG00000005672_Kit	ENSMUSG00000005672	Kit	1.6965e-09	7.5216e-06	0.999395	0.870841	0.999766	-1.06887	-0.800278	-0.268595	-0.102995	0.1656	FALSE		Rest
708	ENSMUSG00000005674_Tomm40l	ENSMUSG00000005674	Tomm40l	0.049837	0.000162981	0.999395	0.496336	0.999766	0.235847	0.440605	-0.204758	-0.174054	0.0307034	FALSE		Rest
709	ENSMUSG00000005677_Nr1i3	ENSMUSG00000005677	Nr1i3	0.488005	0.856439	0.999395	0.844618	0.999766	0.476777	0.130945	0.345832	0.395117	0.0492844	FALSE		Rest
710	ENSMUSG00000005681_Apoa2	ENSMUSG00000005681	Apoa2	0.282886	0.0328778	0.999395	0.437561	0.999766	0.811174	1.51977	-0.708597	-1.13493	-0.426338	FALSE		Rest
711	ENSMUSG00000005682_Pan2	ENSMUSG00000005682	Pan2	0.418531	0.0151919	0.999395	0.506716	0.999766	0.197731	0.56067	-0.362939	-0.331179	0.0317597	FALSE		Rest
712	ENSMUSG00000005683_Cs	ENSMUSG00000005683	Cs	0.538497	0.133609	0.999395	0.638634	0.999766	-0.0591808	-0.137833	0.0786519	0.101855	0.0232029	FALSE		Rest
713	ENSMUSG00000005686_Ampd3	ENSMUSG00000005686	Ampd3	0.7827	0.497072	0.999395	0.939256	0.999766	-0.0318302	-0.0746405	0.0428104	0.031554	-0.0112564	FALSE		Rest
714	ENSMUSG00000005687_Bcas2	ENSMUSG00000005687	Bcas2	3.59668e-12	6.83867e-11	0.999395	0.976375	0.999766	0.842958	0.794074	0.0488841	-0.017623	-0.0665071	FALSE		Rest
715	ENSMUSG00000005698_Ctcf	ENSMUSG00000005698	Ctcf	0.201022	0.017675	0.999395	0.350462	0.999766	0.135269	0.242623	-0.107354	-0.186336	-0.0789817	FALSE		Rest
716	ENSMUSG00000005699_Pard6a	ENSMUSG00000005699	Pard6a	7.64341e-07	0.0002668	0.999395	0.74833	0.999766	1.00954	0.760346	0.249196	0.180593	-0.068603	FALSE		Rest
717	ENSMUSG00000005705_Agrp	ENSMUSG00000005705	Agrp	2.42175e-19	3.83293e-15	0.999395	0.760037	0.999766	4.21341	3.71338	0.500035	0.403776	-0.0962582	FALSE		Rest
718	ENSMUSG00000005716_Pvalb	ENSMUSG00000005716	Pvalb	0.00324259	0.00793017	0.999395	0.811591	0.999766	-0.748537	-0.676052	-0.0724847	-0.185657	-0.113173	FALSE		Rest
719	ENSMUSG00000005718_Tfap4	ENSMUSG00000005718	Tfap4	0.107898	0.410015	0.999395	0.766423	0.999766	0.614956	0.332254	0.282702	0.308955	0.0262537	FALSE		Rest
720	ENSMUSG00000005732_Ranbp1	ENSMUSG00000005732	Ranbp1	1.21535e-23	1.35527e-23	0.999395	0.882959	0.999766	1.38344	1.38856	-0.00511858	0.0726281	0.0777467	FALSE		Rest
721	ENSMUSG00000005763_Cd247	ENSMUSG00000005763	Cd247	8.3519e-14	3.27298e-08	0.999395	0.154007	0.999766	-1.23379	-0.90577	-0.328017	-0.434661	-0.106644	FALSE		Rest
722	ENSMUSG00000005774_Rfx5	ENSMUSG00000005774	Rfx5	3.46452e-23	2.02829e-22	0.999395	0.981308	0.999766	1.05092	1.03818	0.0127345	0.0125508	-0.000183728	FALSE		Rest
723	ENSMUSG00000005779_Psmb4	ENSMUSG00000005779	Psmb4	3.94862e-36	2.41516e-36	0.999395	0.876942	0.999766	1.25745	1.26622	-0.00877742	0.0553971	0.0641745	FALSE		Rest
724	ENSMUSG00000005802_Slc30a4	ENSMUSG00000005802	Slc30a4	0.00715108	0.0380845	0.999395	0.668232	0.999766	-0.400376	-0.311916	-0.0884605	-0.160855	-0.0723943	FALSE		Rest
725	ENSMUSG00000005803_Sqor	ENSMUSG00000005803	Sqor	8.98489e-35	2.20774e-29	0.999395	0.91762	0.999766	1.85371	1.71778	0.135927	0.0594839	-0.0764429	FALSE		Rest
726	ENSMUSG00000005804_Bloc1s6	ENSMUSG00000005804	Bloc1s6	5.15551e-36	3.22357e-31	0.999395	0.971007	0.999766	1.24458	1.16069	0.0838903	0.016474	-0.0674163	FALSE		Rest
727	ENSMUSG00000005813_Metap1	ENSMUSG00000005813	Metap1	0.20756	0.385209	0.999395	0.956799	0.999766	0.128885	0.0907174	0.0381675	0.0214939	-0.0166736	FALSE		Rest
728	ENSMUSG00000005823_Gpr108	ENSMUSG00000005823	Gpr108	0.00527058	0.000287034	0.999395	0.893445	0.999766	0.466507	0.602266	-0.13576	-0.0791485	0.0566113	FALSE		Rest
729	ENSMUSG00000005846_Rsl1d1	ENSMUSG00000005846	Rsl1d1	1.001e-09	1.09664e-09	0.999395	0.692519	0.999766	0.642839	0.644331	-0.00149251	0.109737	0.11123	FALSE		Rest
730	ENSMUSG00000005871_Apc	ENSMUSG00000005871	Apc	3.8675e-26	1.09779e-25	0.999395	0.701151	0.999766	-0.973149	-0.963536	-0.00961305	-0.0961706	-0.0865576	FALSE		Rest
731	ENSMUSG00000005873_Reep5	ENSMUSG00000005873	Reep5	2.37235e-05	4.09024e-06	0.999395	0.967091	0.999766	-0.521885	-0.567277	0.0453919	0.0216866	-0.0237053	FALSE		Rest
732	ENSMUSG00000005881_Ergic3	ENSMUSG00000005881	Ergic3	8.91889e-10	9.6072e-09	0.999395	0.729044	0.999766	0.542624	0.51068	0.0319439	0.0847248	0.0527808	FALSE		Rest
733	ENSMUSG00000005882_Uqcc1	ENSMUSG00000005882	Uqcc1	0.214719	0.338291	0.999395	0.261511	0.999766	0.170771	-0.134251	0.305022	0.276741	-0.028281	FALSE		Rest
734	ENSMUSG00000005886_Ncoa2	ENSMUSG00000005886	Ncoa2	0.216097	0.0184901	0.999395	0.830029	0.999766	-0.109188	-0.201072	0.0918837	0.0557171	-0.0361666	FALSE		Rest
735	ENSMUSG00000005892_Trh	ENSMUSG00000005892	Trh	0.267938	0.736402	0.999395	0.219646	0.999766	0.316263	-0.101908	0.418171	0.61274	0.194569	FALSE		Rest
736	ENSMUSG00000005893_Nr2c2	ENSMUSG00000005893	Nr2c2	5.57408e-11	5.9291e-06	0.999395	0.112949	0.999766	-0.524348	-0.365789	-0.158559	-0.221666	-0.0631072	FALSE		Rest
737	ENSMUSG00000005897_Nr2c1	ENSMUSG00000005897	Nr2c1	0.311859	0.262975	0.999395	0.998916	0.999766	-0.260065	-0.286548	0.0264829	-0.0016603	-0.0281432	FALSE		Rest
738	ENSMUSG00000005899_Smpd4	ENSMUSG00000005899	Smpd4	0.00782189	0.000601176	0.999395	0.488916	0.999766	0.356373	0.45373	-0.0973571	-0.199466	-0.102109	FALSE		Rest
739	ENSMUSG00000005907_Pex1	ENSMUSG00000005907	Pex1	0.0283798	0.0535354	0.999395	0.95109	0.999766	-0.392038	-0.347381	-0.0446576	-0.0460154	-0.0013578	FALSE		Rest
740	ENSMUSG00000005917_Otx1	ENSMUSG00000005917	Otx1	0.0134319	0.0120383	0.999395	0.918635	0.999766	0.750339	0.7618	-0.011461	-0.117791	-0.10633	FALSE		Rest
741	ENSMUSG00000005936_Kctd20	ENSMUSG00000005936	Kctd20	0.7578	0.0997886	0.999395	0.736189	0.999766	0.0393941	0.192249	-0.152855	-0.104064	0.0487911	FALSE		Rest
742	ENSMUSG00000005949_Ctns	ENSMUSG00000005949	Ctns	0.325305	0.810975	0.999395	0.815665	0.999766	0.255482	-0.0657925	0.321274	0.173824	-0.14745	FALSE		Rest
743	ENSMUSG00000005951_Shpk	ENSMUSG00000005951	Shpk	0.440586	0.424241	0.999395	0.56558	0.999766	0.420865	0.447885	-0.0270208	0.678538	0.705559	FALSE		Rest
744	ENSMUSG00000005958_Ephb3	ENSMUSG00000005958	Ephb3	0.000449076	0.0111075	0.999395	0.734434	0.999766	-1.01446	-0.739584	-0.274875	-0.272629	0.00224549	FALSE		Rest
745	ENSMUSG00000005968_Tuft1	ENSMUSG00000005968	Tuft1	0.00724478	0.0619452	0.999395	0.649033	0.999766	1.12846	0.808935	0.319524	0.468161	0.148637	FALSE		Rest
746	ENSMUSG00000005973_Rcn1	ENSMUSG00000005973	Rcn1	1.00406e-10	9.17942e-15	0.999395	0.843827	0.999766	1.08956	1.30335	-0.213786	-0.107041	0.106745	FALSE		Rest
747	ENSMUSG00000005980_Dnase1	ENSMUSG00000005980	Dnase1	0.0310118	0.0734359	0.999395	0.995137	0.999766	-0.542529	-0.455607	-0.0869224	-0.00742297	0.0794994	FALSE		Rest
748	ENSMUSG00000005981_Trap1	ENSMUSG00000005981	Trap1	0.00987739	0.149826	0.999395	0.471553	0.999766	0.314638	0.181704	0.132934	0.188408	0.0554736	FALSE		Rest
749	ENSMUSG00000005982_Naa60	ENSMUSG00000005982	Naa60	1.07944e-15	2.31644e-23	0.999395	0.562	0.999766	0.534835	0.665333	-0.130498	-0.0904841	0.0400144	FALSE		Rest
750	ENSMUSG00000005983_1700037C18Rik	ENSMUSG00000005983	1700037C18Rik	7.96808e-06	0.0703165	0.999395	0.755307	0.999766	1.34774	0.566712	0.781028	0.261196	-0.519832	FALSE		Rest
751	ENSMUSG00000005986_Ankrd13d	ENSMUSG00000005986	Ankrd13d	0.663795	0.0468693	0.999395	0.843827	0.999766	0.057325	0.244064	-0.186739	-0.0741677	0.112571	FALSE		Rest
752	ENSMUSG00000006005_Tpr	ENSMUSG00000006005	Tpr	2.09498e-16	5.57871e-18	0.999395	0.742483	0.999766	-0.652896	-0.686317	0.0334206	0.0744463	0.0410257	FALSE		Rest
753	ENSMUSG00000006010_Odr4	ENSMUSG00000006010	Odr4	0.804661	0.157888	0.999395	0.327278	0.999766	0.0262038	0.135862	-0.109658	-0.176457	-0.0667985	FALSE		Rest
754	ENSMUSG00000006014_Prg4	ENSMUSG00000006014	Prg4	0.000656297	0.112794	0.999395	0.634669	0.999766	-2.69626	-1.27383	-1.42243	-0.931573	0.490853	FALSE		Rest
755	ENSMUSG00000006019_Dhx34	ENSMUSG00000006019	Dhx34	8.47696e-11	1.20026e-10	0.999395	0.905949	0.999766	1.40399	1.4016	0.00238766	-0.0931535	-0.0955411	FALSE		Rest
756	ENSMUSG00000006021_Kptn	ENSMUSG00000006021	Kptn	0.0158486	0.0206591	0.999395	0.917343	0.999766	0.550212	0.534303	0.0159091	0.0894436	0.0735345	FALSE		Rest
757	ENSMUSG00000006024_Napa	ENSMUSG00000006024	Napa	0.379013	0.202469	0.999395	0.75388	0.999766	-0.0984881	-0.140409	0.0419204	0.091759	0.0498386	FALSE		Rest
758	ENSMUSG00000006050_Sra1	ENSMUSG00000006050	Sra1	9.23295e-07	1.91321e-05	0.999395	0.792068	0.999766	0.484387	0.426524	0.0578629	0.0773009	0.019438	FALSE		Rest
759	ENSMUSG00000006056_Calcoco2	ENSMUSG00000006056	Calcoco2	2.97928e-09	3.72747e-09	0.999395	0.886501	0.999766	4.23093	4.18436	0.0465649	-0.297053	-0.343618	FALSE		Rest
760	ENSMUSG00000006057_Atp5g1	ENSMUSG00000006057	Atp5g1	9.92848e-16	3.55975e-12	0.999395	0.13521	0.999766	0.464246	0.404919	0.0593279	0.154368	0.0950403	FALSE		Rest
761	ENSMUSG00000006058_Snf8	ENSMUSG00000006058	Snf8	0.60391	0.229517	0.999395	0.625415	0.999766	0.0555343	0.122838	-0.0673033	-0.115191	-0.047888	FALSE		Rest
762	ENSMUSG00000006095_Tbcb	ENSMUSG00000006095	Tbcb	2.58565e-19	7.45548e-17	0.999395	0.194811	0.999766	0.524414	0.492788	0.0316253	0.140073	0.108448	FALSE		Rest
763	ENSMUSG00000006127_Inpp5k	ENSMUSG00000006127	Inpp5k	0.726718	0.140871	0.999395	0.32709	0.999766	0.0465496	0.18067	-0.13412	-0.225645	-0.091525	FALSE		Rest
764	ENSMUSG00000006134_Crkl	ENSMUSG00000006134	Crkl	1.03578e-07	1.93003e-07	0.999395	0.629555	0.999766	0.379727	0.374036	0.00569184	0.0850562	0.0793644	FALSE		Rest
765	ENSMUSG00000006154_Eps8l1	ENSMUSG00000006154	Eps8l1	0.140181	0.13419	0.999395	0.952847	0.999766	0.300072	0.305298	-0.00522604	-0.0479356	-0.0427095	FALSE		Rest
766	ENSMUSG00000006169_Clint1	ENSMUSG00000006169	Clint1	8.58104e-05	0.000588617	0.999395	0.959998	0.999766	0.512756	0.45129	0.0614661	0.0272607	-0.0342054	FALSE		Rest
767	ENSMUSG00000006205_Htra1	ENSMUSG00000006205	Htra1	0.0141541	0.197306	0.999395	0.625415	0.999766	-0.640666	-0.346874	-0.293792	-0.306905	-0.0131133	FALSE		Rest
768	ENSMUSG00000006215_Zbtb17	ENSMUSG00000006215	Zbtb17	2.18355e-07	9.76117e-08	0.999395	0.934265	0.999766	0.845281	0.882347	-0.0370663	0.0542574	0.0913237	FALSE		Rest
769	ENSMUSG00000006218_Fam131c	ENSMUSG00000006218	Fam131c	0.108929	0.0153638	0.999395	0.93263	0.999766	0.624884	0.932837	-0.307953	-0.127377	0.180576	FALSE		Rest
770	ENSMUSG00000006219_Fblim1	ENSMUSG00000006219	Fblim1	0.974604	0.926218	0.999395	0.922496	0.999766	0.0334194	-0.096286	0.129705	0.350085	0.22038	FALSE		Rest
771	ENSMUSG00000006221_Hspb7	ENSMUSG00000006221	Hspb7	0.297202	0.316463	0.999702	0.843032	0.999766	0.649237	0.649781	-0.000544115	0.366366	0.36691	FALSE		Rest
772	ENSMUSG00000006235_Epor	ENSMUSG00000006235	Epor	0.220536	0.11962	0.999395	0.825413	0.999766	-0.916164	-1.16461	0.248446	0.498605	0.250159	FALSE		Rest
773	ENSMUSG00000006241_Ccdc159	ENSMUSG00000006241	Ccdc159	0.868483	0.754326	0.999395	0.85421	0.999766	0.0769549	0.137445	-0.0604896	-0.235716	-0.175227	FALSE		Rest
774	ENSMUSG00000006262_Mob1b	ENSMUSG00000006262	Mob1b	0.688827	0.64042	0.999395	0.724951	0.999766	-0.0512394	-0.0589272	0.00768779	-0.109242	-0.116929	FALSE		Rest
775	ENSMUSG00000006270_Vax1	ENSMUSG00000006270	Vax1	0.292846	0.159783	0.999395	0.966831	0.999766	0.955113	1.27367	-0.318555	-0.147497	0.171058	FALSE		Rest
776	ENSMUSG00000006273_Atp6v1b2	ENSMUSG00000006273	Atp6v1b2	5.38732e-08	4.94545e-11	0.999395	0.491124	0.999766	-0.547164	-0.658112	0.110947	0.154433	0.043486	FALSE		Rest
777	ENSMUSG00000006276_Eps15l1	ENSMUSG00000006276	Eps15l1	7.70052e-12	1.78968e-10	0.999395	0.988747	0.999766	-0.490725	-0.458758	-0.0319671	-0.00587181	0.0260953	FALSE		Rest
778	ENSMUSG00000006281_Tep1	ENSMUSG00000006281	Tep1	0.000246709	3.2186e-08	0.999395	0.335985	0.999766	0.738997	1.09936	-0.360358	-0.375309	-0.0149511	FALSE		Rest
779	ENSMUSG00000006288_Ttc5	ENSMUSG00000006288	Ttc5	0.00040881	2.85885e-06	0.999395	0.733082	0.999766	0.573574	0.754431	-0.180857	-0.149846	0.031011	FALSE		Rest
780	ENSMUSG00000006289_Osgep	ENSMUSG00000006289	Osgep	0.00230667	5.51212e-07	0.999395	0.442084	0.999766	0.383628	0.620748	-0.23712	-0.202474	0.0346464	FALSE		Rest
781	ENSMUSG00000006299_Aamp	ENSMUSG00000006299	Aamp	1.64969e-39	4.51558e-43	0.999395	0.976181	0.999766	1.32841	1.3997	-0.0712847	-0.0150773	0.0562074	FALSE		Rest
782	ENSMUSG00000006301_Tmbim1	ENSMUSG00000006301	Tmbim1	0.000603909	2.01967e-05	0.999395	0.820491	0.999766	0.771489	0.951772	-0.180283	-0.156265	0.0240176	FALSE		Rest
783	ENSMUSG00000006304_Arpc2	ENSMUSG00000006304	Arpc2	0.00752285	0.00136188	0.999395	0.976439	0.999766	0.212922	0.253362	-0.0404398	0.0110781	0.0515179	FALSE		Rest
784	ENSMUSG00000006307_Kmt2b	ENSMUSG00000006307	Kmt2b	4.6366e-06	3.32759e-05	0.999395	0.8664	0.999766	0.625806	0.571938	0.0538677	0.077708	0.0238403	FALSE		Rest
785	ENSMUSG00000006315_Tmem147	ENSMUSG00000006315	Tmem147	0.0492855	0.00110019	0.999395	0.565936	0.999766	0.354728	0.574749	-0.220022	-0.231718	-0.0116966	FALSE		Rest
786	ENSMUSG00000006333_Rps9	ENSMUSG00000006333	Rps9	4.73169e-47	7.03511e-52	0.999395	0.878805	0.999766	1.12611	1.18722	-0.0611057	-0.0424244	0.0186813	FALSE		Rest
787	ENSMUSG00000006335_Tfpt	ENSMUSG00000006335	Tfpt	1.16787e-06	4.74228e-11	0.999395	0.929372	0.999766	0.832177	1.13589	-0.303708	-0.0605768	0.243131	FALSE		Rest
788	ENSMUSG00000006342_Susd2	ENSMUSG00000006342	Susd2	0.0174179	0.0415936	0.999395	0.983891	0.999766	-0.346971	-0.300159	-0.0468121	0.0155865	0.0623985	FALSE		Rest
789	ENSMUSG00000006344_Ggt5	ENSMUSG00000006344	Ggt5	5.75398e-06	4.95154e-08	0.999395	0.698214	0.999766	2.5356	3.08045	-0.544851	-0.529906	0.0149456	FALSE		Rest
790	ENSMUSG00000006356_Crip2	ENSMUSG00000006356	Crip2	4.64502e-185	2.19894e-172	0.999395	0.592445	0.999766	3.36068	3.28419	0.0764919	0.146948	0.0704561	FALSE		Rest
791	ENSMUSG00000006360_Crip1	ENSMUSG00000006360	Crip1	1.66733e-60	6.40425e-55	0.999395	0.753015	0.999766	4.4178	4.38646	0.0313326	0.221774	0.190441	FALSE		Rest
792	ENSMUSG00000006369_Fbln1	ENSMUSG00000006369	Fbln1	5.51963e-08	2.98913e-08	0.999395	0.993246	0.999766	1.39724	1.43373	-0.0364948	-0.0130973	0.0233975	FALSE		Rest
793	ENSMUSG00000006373_Pgrmc1	ENSMUSG00000006373	Pgrmc1	0.489454	0.861617	0.999395	0.742483	0.999766	0.102778	-0.027083	0.129861	0.124882	-0.00497912	FALSE		Rest
794	ENSMUSG00000006378_Gcat	ENSMUSG00000006378	Gcat	0.11978	0.364488	0.999395	0.847576	0.999766	0.647687	0.391972	0.255715	0.2452	-0.0105157	FALSE		Rest
795	ENSMUSG00000006390_Elovl1	ENSMUSG00000006390	Elovl1	0.369004	0.2386	0.999395	0.437561	0.999766	-0.233201	0.300977	-0.534178	-0.399017	0.135161	FALSE		Rest
796	ENSMUSG00000006392_Med8	ENSMUSG00000006392	Med8	0.0372354	0.00402883	0.999395	0.843827	0.999766	0.448679	0.611125	-0.162446	-0.130605	0.031841	FALSE		Rest
797	ENSMUSG00000006398_Cdc20	ENSMUSG00000006398	Cdc20	0.030286	0.541058	0.999395	0.753736	0.999766	-1.71221	-0.50385	-1.20836	-0.693045	0.515318	FALSE		Rest
798	ENSMUSG00000006403_Adamts4	ENSMUSG00000006403	Adamts4	1.45659e-30	1.55673e-13	0.721856	0.0354649	0.999766	-2.11953	-1.35135	-0.768182	-0.640861	0.127321	TRUE		Significant other
799	ENSMUSG00000006411_Nectin4	ENSMUSG00000006411	Nectin4	0.00044689	0.0832384	0.999395	0.297946	0.999766	-2.08337	-1.05663	-1.02674	-1.1922	-0.165466	FALSE		Rest
800	ENSMUSG00000006412_Pfdn2	ENSMUSG00000006412	Pfdn2	0.000947234	1.18578e-05	0.999395	0.685307	0.999766	0.366911	0.481487	-0.114576	-0.11589	-0.00131438	FALSE		Rest
801	ENSMUSG00000006418_Rnf114	ENSMUSG00000006418	Rnf114	2.28673e-08	3.18024e-15	0.999395	0.361756	0.999766	0.744279	1.04097	-0.296695	-0.246374	0.0503211	FALSE		Rest
802	ENSMUSG00000006423_C330007P06Rik	ENSMUSG00000006423	C330007P06Rik	6.61226e-05	0.184995	0.999395	0.9953	0.999766	0.479336	0.167773	0.311564	0.00333434	-0.308229	FALSE		Rest
803	ENSMUSG00000006435_Neurl1a	ENSMUSG00000006435	Neurl1a	0.0774396	0.984043	0.999395	0.174339	0.999766	0.357319	-0.00462613	0.361945	0.478762	0.116817	FALSE		Rest
804	ENSMUSG00000006442_Srm	ENSMUSG00000006442	Srm	0.00332567	0.252765	0.999395	0.265977	0.999766	0.449233	0.184569	0.264664	0.318954	0.0542903	FALSE		Rest
805	ENSMUSG00000006456_Rbm14	ENSMUSG00000006456	Rbm14	4.19363e-08	0.00231011	0.999395	0.03128	0.999766	0.856798	0.496015	0.360783	0.530525	0.169742	TRUE		Significant tanycytes
806	ENSMUSG00000006463_Zdhhc24	ENSMUSG00000006463	Zdhhc24	0.0190192	0.255374	0.999395	0.57735	0.999766	-0.438559	-0.220696	-0.217863	-0.237873	-0.0200105	FALSE		Rest
807	ENSMUSG00000006464_Bbs1	ENSMUSG00000006464	Bbs1	2.40624e-10	9.4673e-11	0.999395	0.922224	0.999766	0.761678	0.779482	-0.0178046	-0.0470403	-0.0292357	FALSE		Rest
808	ENSMUSG00000006471_Ndor1	ENSMUSG00000006471	Ndor1	1.58969e-07	0.0176757	0.999395	0.0139859	0.999766	0.778642	0.372528	0.406114	0.550802	0.144687	TRUE		Significant tanycytes
809	ENSMUSG00000006476_Nsmf	ENSMUSG00000006476	Nsmf	1.36546e-06	2.20308e-05	0.999395	0.78126	0.999766	-0.648323	-0.572055	-0.0762676	-0.109777	-0.0335099	FALSE		Rest
810	ENSMUSG00000006494_Pdk1	ENSMUSG00000006494	Pdk1	0.0787974	0.000160839	0.999395	0.815243	0.999766	0.201233	0.417982	-0.21675	-0.0795616	0.137188	FALSE		Rest
811	ENSMUSG00000006498_Ptbp1	ENSMUSG00000006498	Ptbp1	6.77121e-92	7.31003e-84	0.999395	0.710422	0.999766	3.10643	2.9762	0.130225	0.15539	0.0251655	FALSE		Rest
812	ENSMUSG00000006517_Mvd	ENSMUSG00000006517	Mvd	0.00391759	0.0153692	0.999395	0.732474	0.999766	0.588244	0.503036	0.0852084	0.187988	0.102779	FALSE		Rest
813	ENSMUSG00000006519_Cyba	ENSMUSG00000006519	Cyba	0.00257727	0.000817931	0.999395	0.941226	0.999766	1.40434	1.56093	-0.156594	-0.136266	0.0203279	FALSE		Rest
814	ENSMUSG00000006522_Itih3	ENSMUSG00000006522	Itih3	2.71681e-20	2.41689e-14	0.999395	0.572375	0.999766	-1.74333	-1.44058	-0.302746	-0.25639	0.0463557	FALSE		Rest
815	ENSMUSG00000006526_Stimate	ENSMUSG00000006526	Stimate	0.189398	0.0613969	0.999395	0.995834	0.999766	-0.317216	-0.442528	0.125312	-0.00524366	-0.130556	FALSE		Rest
816	ENSMUSG00000006527_Sfmbt1	ENSMUSG00000006527	Sfmbt1	1.2442e-06	0.000320999	0.999395	0.753369	0.999766	-0.43482	-0.326102	-0.108718	-0.0801613	0.0285569	FALSE		Rest
817	ENSMUSG00000006546_Cryba2	ENSMUSG00000006546	Cryba2	0.289333	0.511002	0.999395	0.910939	0.999766	1.21272	0.735498	0.477223	-0.431798	-0.909021	FALSE		Rest
818	ENSMUSG00000006575_Rundc3a	ENSMUSG00000006575	Rundc3a	0.513578	0.403933	0.999395	0.905949	0.999766	-0.109874	-0.138796	0.0289217	0.0680938	0.039172	FALSE		Rest
819	ENSMUSG00000006576_Slc4a3	ENSMUSG00000006576	Slc4a3	0.151733	0.191734	0.999395	0.878583	0.999766	-0.224644	-0.205454	-0.0191901	-0.0797758	-0.0605856	FALSE		Rest
820	ENSMUSG00000006585_Cdt1	ENSMUSG00000006585	Cdt1	0.35064	0.00158706	0.999395	0.74795	0.999766	0.529545	1.72443	-1.19488	-0.4689	0.725983	FALSE		Rest
821	ENSMUSG00000006586_Runx1t1	ENSMUSG00000006586	Runx1t1	3.64844e-13	2.94076e-23	0.999395	0.172255	0.999766	-0.662525	-0.902403	0.239878	0.230408	-0.00946954	FALSE		Rest
822	ENSMUSG00000006589_Aprt	ENSMUSG00000006589	Aprt	1.1019e-19	3.01793e-29	0.999395	0.601515	0.999766	1.29195	1.6023	-0.310351	-0.178698	0.131653	FALSE		Rest
823	ENSMUSG00000006599_Gtf2h1	ENSMUSG00000006599	Gtf2h1	0.00564662	0.0437276	0.999395	0.732431	0.999766	0.343182	0.255581	0.0876013	0.114394	0.0267924	FALSE		Rest
824	ENSMUSG00000006611_Hfe	ENSMUSG00000006611	Hfe	2.25762e-17	6.32748e-18	0.999395	0.753103	0.999766	2.20064	2.24473	-0.0440847	-0.222249	-0.178164	FALSE		Rest
825	ENSMUSG00000006641_Slc5a6	ENSMUSG00000006641	Slc5a6	0.80847	0.143039	0.999395	0.478479	0.999766	-0.0754992	-0.416761	0.341262	0.422068	0.0808058	FALSE		Rest
826	ENSMUSG00000006651_Aplp1	ENSMUSG00000006651	Aplp1	0.964482	0.0390351	0.999395	0.202103	0.999766	-0.00446636	-0.183033	0.178566	0.200621	0.0220549	FALSE		Rest
827	ENSMUSG00000006673_Qrich1	ENSMUSG00000006673	Qrich1	0.9103	0.675581	0.999395	0.920673	0.999766	-0.0108671	0.0382165	-0.0490836	-0.0324472	0.0166363	FALSE		Rest
828	ENSMUSG00000006675_P4htm	ENSMUSG00000006675	P4htm	0.00457056	0.0446907	0.999395	0.951651	0.999766	-0.565811	-0.40783	-0.157981	-0.0509926	0.106988	FALSE		Rest
829	ENSMUSG00000006676_Usp19	ENSMUSG00000006676	Usp19	1.11424e-31	2.94142e-24	0.999395	0.284866	0.999766	0.970828	0.854169	0.116659	0.172567	0.0559086	FALSE		Rest
830	ENSMUSG00000006699_Cdc42	ENSMUSG00000006699	Cdc42	2.66415e-11	8.97628e-11	0.999395	0.787357	0.999766	0.427419	0.416798	0.0106217	0.0517399	0.0411182	FALSE		Rest
831	ENSMUSG00000006705_Pknox1	ENSMUSG00000006705	Pknox1	9.50868e-05	3.5084e-05	0.999395	0.686603	0.999766	0.853441	0.902149	-0.0487077	-0.22752	-0.178813	FALSE		Rest
832	ENSMUSG00000006711_D130043K22Rik	ENSMUSG00000006711	D130043K22Rik	8.84006e-06	3.44696e-06	0.999395	0.982057	0.999766	-0.657784	-0.686643	0.0288589	0.0170686	-0.0117903	FALSE		Rest
833	ENSMUSG00000006715_Gmnn	ENSMUSG00000006715	Gmnn	0.00758872	0.000593469	0.999395	0.848293	0.999766	-0.963764	-1.23393	0.270168	0.226681	-0.0434874	FALSE		Rest
834	ENSMUSG00000006717_Acot13	ENSMUSG00000006717	Acot13	0.195474	0.822344	0.999395	0.518545	0.999766	0.199213	0.0370489	0.162164	0.211403	0.0492388	FALSE		Rest
835	ENSMUSG00000006720_Zfp184	ENSMUSG00000006720	Zfp184	0.000695411	2.91556e-09	0.999395	0.79851	0.999766	0.823323	1.4384	-0.615082	-0.181651	0.433431	FALSE		Rest
836	ENSMUSG00000006728_Cdk4	ENSMUSG00000006728	Cdk4	1.72283e-50	7.79346e-58	0.999395	0.880223	0.999766	1.63176	1.76294	-0.13118	-0.0580027	0.0731768	FALSE		Rest
837	ENSMUSG00000006731_B4galnt1	ENSMUSG00000006731	B4galnt1	0.00193549	0.00724769	0.999395	0.734881	0.999766	0.384341	0.337114	0.0472266	0.114565	0.0673387	FALSE		Rest
838	ENSMUSG00000006732_Mettl1	ENSMUSG00000006732	Mettl1	1.56338e-06	0.0016436	0.999395	0.267464	0.999766	1.39036	0.937448	0.452908	0.608056	0.155148	FALSE		Rest
839	ENSMUSG00000006736_Tspan31	ENSMUSG00000006736	Tspan31	4.93178e-10	1.36586e-10	0.999395	0.988747	0.999766	0.763296	0.792263	-0.0289679	-0.00957197	0.019396	FALSE		Rest
840	ENSMUSG00000006740_Kif5b	ENSMUSG00000006740	Kif5b	1.77838e-06	1.90787e-11	0.999395	0.948507	0.999766	-0.392016	-0.54559	0.153574	0.0225921	-0.130982	FALSE		Rest
841	ENSMUSG00000006763_Saal1	ENSMUSG00000006763	Saal1	0.903865	0.0238634	0.999395	0.616685	0.999766	-0.0303706	-0.496565	0.466194	0.261095	-0.205099	FALSE		Rest
842	ENSMUSG00000006782_Cnp	ENSMUSG00000006782	Cnp	3.12035e-10	1.71728e-10	0.999395	0.992344	0.999766	-0.802369	-0.813722	0.0113531	0.00698741	-0.00436566	FALSE		Rest
843	ENSMUSG00000006784_Ttc25	ENSMUSG00000006784	Ttc25	8.03489e-32	3.57327e-22	0.999395	0.728036	0.999766	2.75967	2.29065	0.469014	0.220315	-0.248699	FALSE		Rest
844	ENSMUSG00000006800_Sulf2	ENSMUSG00000006800	Sulf2	0.191965	0.613659	0.999395	0.658407	0.999766	0.149585	0.0607896	0.0887952	0.121522	0.0327272	FALSE		Rest
845	ENSMUSG00000006818_Sod2	ENSMUSG00000006818	Sod2	0.294539	0.0857481	0.999395	0.956799	0.999766	-0.120464	-0.192429	0.0719644	0.0243393	-0.0476251	FALSE		Rest
846	ENSMUSG00000006850_Tmco6	ENSMUSG00000006850	Tmco6	0.12364	0.486991	0.999395	0.992165	0.999766	0.480756	0.225559	0.255197	0.016234	-0.238963	FALSE		Rest
847	ENSMUSG00000006906_Stambp	ENSMUSG00000006906	Stambp	0.0165229	0.0729978	0.999395	0.52115	0.999766	0.311393	0.238543	0.0728493	0.182786	0.109937	FALSE		Rest
848	ENSMUSG00000006920_Ezh1	ENSMUSG00000006920	Ezh1	0.357743	0.49512	0.999395	0.945114	0.999766	-0.128968	-0.0969834	-0.0319841	-0.0373588	-0.00537465	FALSE		Rest
849	ENSMUSG00000006930_Hap1	ENSMUSG00000006930	Hap1	1.15039e-14	1.64754e-15	0.999395	0.478871	0.999766	0.871032	0.900095	-0.0290626	0.178535	0.207598	FALSE		Rest
850	ENSMUSG00000006931_P3h4	ENSMUSG00000006931	P3h4	1.43888e-07	1.6323e-09	0.999395	0.827053	0.999766	0.988673	1.13612	-0.147448	-0.126526	0.0209218	FALSE		Rest
851	ENSMUSG00000006932_Ctnnb1	ENSMUSG00000006932	Ctnnb1	0.50099	0.738711	0.999395	0.559402	0.999766	0.060701	-0.0307488	0.0914499	0.111874	0.0204238	FALSE		Rest
852	ENSMUSG00000006941_Eif1b	ENSMUSG00000006941	Eif1b	1.8999e-05	2.63143e-08	0.999395	0.832514	0.999766	0.398816	0.516751	-0.117935	-0.0611354	0.0567997	FALSE		Rest
853	ENSMUSG00000006998_Psmd2	ENSMUSG00000006998	Psmd2	0.201346	0.677189	0.999395	0.598192	0.999766	0.153351	0.0525742	0.100777	0.142454	0.0416775	FALSE		Rest
854	ENSMUSG00000007021_Syngr3	ENSMUSG00000007021	Syngr3	2.29927e-05	5.15037e-13	0.999395	0.0484608	0.999766	-0.391195	-0.660182	0.268987	0.298167	0.0291795	TRUE		Significant other
855	ENSMUSG00000007029_Vars	ENSMUSG00000007029	Vars	1.12849e-05	3.37204e-05	0.999395	0.804025	0.999766	0.970095	0.928258	0.0418375	0.164511	0.122673	FALSE		Rest
856	ENSMUSG00000007033_Hspa1l	ENSMUSG00000007033	Hspa1l	0.2643	0.747647	0.999395	0.759826	0.999766	-0.655416	-0.197005	-0.458412	-0.479215	-0.0208032	FALSE		Rest
857	ENSMUSG00000007036_Abhd16a	ENSMUSG00000007036	Abhd16a	0.326008	0.190292	0.999395	0.767168	0.999766	0.16057	0.210878	-0.0503074	-0.128588	-0.0782802	FALSE		Rest
858	ENSMUSG00000007038_Neu1	ENSMUSG00000007038	Neu1	0.91285	0.309954	0.999395	0.606049	0.999766	0.0182513	0.153991	-0.13574	-0.175134	-0.0393942	FALSE		Rest
859	ENSMUSG00000007039_Ddah2	ENSMUSG00000007039	Ddah2	1.53833e-69	1.0828e-77	0.999395	0.469355	0.999766	2.70162	2.93653	-0.234902	-0.222476	0.0124262	FALSE		Rest
860	ENSMUSG00000007041_Clic1	ENSMUSG00000007041	Clic1	1.03885e-37	6.93003e-35	0.999395	0.998916	0.999766	3.30454	3.1849	0.119645	-0.00169583	-0.121341	FALSE		Rest
861	ENSMUSG00000007050_Lsm2	ENSMUSG00000007050	Lsm2	6.43522e-28	1.14673e-29	0.999395	0.827498	0.999766	1.87419	1.95761	-0.083422	0.116935	0.200357	FALSE		Rest
862	ENSMUSG00000007097_Atp1a2	ENSMUSG00000007097	Atp1a2	2.1808e-06	0.000116202	0.999395	0.73588	0.999766	-1.2786	-1.04805	-0.23055	-0.253562	-0.0230124	FALSE		Rest
863	ENSMUSG00000007122_Casq1	ENSMUSG00000007122	Casq1	0.34579	0.149826	0.999395	0.94702	0.999766	0.528607	0.798847	-0.27024	-0.142364	0.127876	FALSE		Rest
864	ENSMUSG00000007207_Stx1a	ENSMUSG00000007207	Stx1a	0.395364	0.463789	0.999395	0.742756	0.999766	0.179504	0.157001	0.0225028	0.179185	0.156682	FALSE		Rest
865	ENSMUSG00000007216_Zfp775	ENSMUSG00000007216	Zfp775	0.0160282	0.070627	0.999395	0.677109	0.999766	0.531145	0.406716	0.124429	0.231123	0.106694	FALSE		Rest
866	ENSMUSG00000007279_Scube2	ENSMUSG00000007279	Scube2	1.16893e-05	0.000112417	0.999395	0.877683	0.999766	-1.65752	-1.46019	-0.197334	-0.206976	-0.00964212	FALSE		Rest
867	ENSMUSG00000007338_Mrpl49	ENSMUSG00000007338	Mrpl49	3.98581e-07	4.94923e-09	0.999395	0.8254	0.999766	0.543376	0.625895	-0.082519	-0.0741016	0.00841746	FALSE		Rest
868	ENSMUSG00000007411_Mark3	ENSMUSG00000007411	Mark3	3.21718e-07	1.31045e-10	0.999395	0.75388	0.999766	0.526638	0.659697	-0.133058	-0.0909786	0.0420797	FALSE		Rest
869	ENSMUSG00000007415_Gatad1	ENSMUSG00000007415	Gatad1	1.60848e-07	8.01962e-12	0.999395	0.296374	0.999766	0.452579	0.586478	-0.133899	-0.175672	-0.0417734	FALSE		Rest
870	ENSMUSG00000007458_M6pr	ENSMUSG00000007458	M6pr	0.472759	0.76906	0.999395	0.726104	0.999766	0.102485	-0.0432435	0.145729	0.125308	-0.0204209	FALSE		Rest
871	ENSMUSG00000007476_Lrrc8a	ENSMUSG00000007476	Lrrc8a	0.242897	0.54054	0.999395	0.566915	0.999766	0.156125	-0.0844607	0.240585	0.168236	-0.0723491	FALSE		Rest
872	ENSMUSG00000007564_Ppp2r1a	ENSMUSG00000007564	Ppp2r1a	0.290539	0.0123512	0.999395	0.332698	0.999766	-0.122411	-0.277277	0.154866	0.207942	0.0530761	FALSE		Rest
873	ENSMUSG00000007570_Fance	ENSMUSG00000007570	Fance	4.40822e-06	2.76823e-08	0.999395	0.562	0.999766	0.761423	0.917573	-0.15615	-0.218162	-0.0620122	FALSE		Rest
874	ENSMUSG00000007589_Tinf2	ENSMUSG00000007589	Tinf2	1.04717e-13	3.1627e-11	0.999395	0.813575	0.999766	1.63968	1.4842	0.155483	0.158585	0.00310256	FALSE		Rest
875	ENSMUSG00000007591_Tssk4	ENSMUSG00000007591	Tssk4	0.506696	0.614951	0.999395	0.989457	0.999766	1.08986	0.83732	0.252543	0.0978141	-0.154728	FALSE		Rest
876	ENSMUSG00000007594_Hapln4	ENSMUSG00000007594	Hapln4	1.71247e-22	5.85333e-31	0.999395	0.442084	0.999766	-0.992508	-1.17717	0.184663	0.175351	-0.00931214	FALSE		Rest
877	ENSMUSG00000007603_Dus3l	ENSMUSG00000007603	Dus3l	0.168224	0.669123	0.999395	0.429276	0.999766	0.219701	0.0726367	0.147064	0.253569	0.106505	FALSE		Rest
878	ENSMUSG00000007610_Gtpbp3	ENSMUSG00000007610	Gtpbp3	5.05146e-05	4.78315e-07	0.999395	0.993948	0.999766	0.81992	1.03167	-0.211755	0.0080898	0.219845	FALSE		Rest
879	ENSMUSG00000007613_Tgfbr1	ENSMUSG00000007613	Tgfbr1	2.91841e-10	6.49001e-16	0.999395	0.925808	0.999766	-1.03949	-1.32194	0.282454	0.0637567	-0.218697	FALSE		Rest
880	ENSMUSG00000007617_Homer1	ENSMUSG00000007617	Homer1	4.21515e-06	2.74171e-11	0.999395	0.284911	0.999766	-0.459444	-0.662774	0.20333	0.210052	0.00672123	FALSE		Rest
881	ENSMUSG00000007646_Rad51c	ENSMUSG00000007646	Rad51c	0.741723	0.896483	0.999395	0.651737	0.999766	0.0677668	-0.0270063	0.0947731	0.205384	0.11061	FALSE		Rest
882	ENSMUSG00000007653_Gabrb2	ENSMUSG00000007653	Gabrb2	1.70223e-45	8.68638e-45	0.999395	0.741832	0.999766	-1.78383	-1.76613	-0.0177001	-0.119896	-0.102196	FALSE		Rest
883	ENSMUSG00000007655_Cav1	ENSMUSG00000007655	Cav1	0.00693665	0.00033215	0.999395	0.280368	0.999766	0.883112	1.1496	-0.266492	-0.654433	-0.387941	FALSE		Rest
884	ENSMUSG00000007656_Arpp19	ENSMUSG00000007656	Arpp19	0.412121	0.548752	0.999395	0.999382	0.999766	0.0718041	0.0533456	0.0184585	-0.000297678	-0.0187562	FALSE		Rest
885	ENSMUSG00000007659_Bcl2l1	ENSMUSG00000007659	Bcl2l1	5.53771e-20	1.82453e-27	0.999395	0.812881	0.999766	1.24821	1.48418	-0.235977	-0.100776	0.135201	FALSE		Rest
886	ENSMUSG00000007670_Khsrp	ENSMUSG00000007670	Khsrp	3.02965e-30	2.04442e-26	0.999395	0.881398	0.999766	1.29443	1.21101	0.0834191	0.0601285	-0.0232907	FALSE		Rest
887	ENSMUSG00000007682_Dio2	ENSMUSG00000007682	Dio2	8.91532e-11	2.29473e-12	0.999395	0.692221	0.999766	1.89833	2.05007	-0.15174	-0.307069	-0.155329	FALSE		Rest
888	ENSMUSG00000007721_Ccdc124	ENSMUSG00000007721	Ccdc124	1.10945e-15	2.86008e-09	0.999395	0.419692	0.999766	1.2099	0.911442	0.298457	0.257124	-0.0413327	FALSE		Rest
889	ENSMUSG00000007739_Cct4	ENSMUSG00000007739	Cct4	0.00710558	0.0669417	0.999395	0.550873	0.999766	0.310744	0.216207	0.0945366	0.155723	0.0611867	FALSE		Rest
890	ENSMUSG00000007777_0610009B22Rik	ENSMUSG00000007777	0610009B22Rik	0.184063	0.0178019	0.999395	0.744119	0.999766	0.142796	0.247185	-0.104389	-0.0924601	0.0119287	FALSE		Rest
891	ENSMUSG00000007783_Cpt1c	ENSMUSG00000007783	Cpt1c	0.480384	0.593541	0.999395	0.956799	0.999766	0.0974909	0.0748045	0.0226864	-0.0281728	-0.0508592	FALSE		Rest
892	ENSMUSG00000007812_Zfp655	ENSMUSG00000007812	Zfp655	9.48708e-05	0.0552767	0.999395	0.68556	0.999766	0.376507	0.191611	0.184896	0.101207	-0.0836895	FALSE		Rest
893	ENSMUSG00000007815_Rhoa	ENSMUSG00000007815	Rhoa	6.89229e-26	5.73047e-33	0.999395	0.607359	0.999766	0.938898	1.06639	-0.127497	-0.11235	0.0151471	FALSE		Rest
894	ENSMUSG00000007817_Zmiz1	ENSMUSG00000007817	Zmiz1	2.93571e-05	0.00807437	0.999395	0.254532	0.999766	0.339467	0.219784	0.119682	0.174782	0.0551001	FALSE		Rest
895	ENSMUSG00000007827_Ankrd26	ENSMUSG00000007827	Ankrd26	2.6438e-12	5.22519e-10	0.999395	0.971715	0.999766	-0.878915	-0.783513	-0.0954023	0.0208201	0.116222	FALSE		Rest
896	ENSMUSG00000007833_Aldh16a1	ENSMUSG00000007833	Aldh16a1	0.158442	0.633768	0.999395	0.576296	0.999766	0.731813	0.265739	0.466074	0.644396	0.178322	FALSE		Rest
897	ENSMUSG00000007836_Hnrnpa0	ENSMUSG00000007836	Hnrnpa0	0.105309	0.0173822	0.999395	0.72683	0.999766	0.201583	0.290367	-0.0887834	-0.113545	-0.024762	FALSE		Rest
898	ENSMUSG00000007837_Prrg2	ENSMUSG00000007837	Prrg2	0.172695	0.264398	0.999395	0.905901	0.999766	0.652196	0.545383	0.106813	0.199661	0.0928483	FALSE		Rest
899	ENSMUSG00000007850_Hnrnph1	ENSMUSG00000007850	Hnrnph1	0.472089	0.00252801	0.999395	0.175168	0.999766	-0.0689273	-0.269097	0.20017	0.215103	0.0149331	FALSE		Rest
900	ENSMUSG00000007867_Ift43	ENSMUSG00000007867	Ift43	5.9095e-96	3.92936e-95	0.999395	0.91081	0.999766	3.39368	3.42027	-0.0265963	-0.0681315	-0.0415353	FALSE		Rest
901	ENSMUSG00000007872_Id3	ENSMUSG00000007872	Id3	6.17404e-06	0.000360639	0.999395	0.597624	0.999766	0.956754	0.766193	0.190561	0.265592	0.0750307	FALSE		Rest
902	ENSMUSG00000007877_Tcap	ENSMUSG00000007877	Tcap	0.587983	0.168443	0.999395	0.225202	0.999766	1.20457	-3.44076	4.64532	5.2018	0.556472	FALSE		Rest
903	ENSMUSG00000007880_Arid1a	ENSMUSG00000007880	Arid1a	0.0271364	0.25739	0.999395	0.51318	0.999766	0.160351	0.085273	0.0750781	0.103457	0.0283793	FALSE		Rest
904	ENSMUSG00000007891_Ctsd	ENSMUSG00000007891	Ctsd	0.886039	0.00823551	0.999395	0.837589	0.999766	0.0189659	-0.301432	0.320398	0.0724819	-0.247916	FALSE		Rest
905	ENSMUSG00000007892_Rplp1	ENSMUSG00000007892	Rplp1	3.61216e-73	8.51068e-91	0.999395	0.956799	0.999766	1.61545	1.8214	-0.205955	0.0207569	0.226712	FALSE		Rest
906	ENSMUSG00000007908_Hmgcll1	ENSMUSG00000007908	Hmgcll1	5.82762e-05	0.00341353	0.999395	0.53954	0.999766	-0.678142	-0.496456	-0.181686	-0.238135	-0.0564488	FALSE		Rest
907	ENSMUSG00000007944_Ttc9b	ENSMUSG00000007944	Ttc9b	0.0724546	0.00614842	0.999395	0.941226	0.999766	0.578335	0.871739	-0.293405	-0.0924234	0.200981	FALSE		Rest
908	ENSMUSG00000007946_Phox2a	ENSMUSG00000007946	Phox2a	3.93037e-06	1.11484e-05	0.999395	0.969588	0.999766	5.05081	6.1353	-1.08449	0.155094	1.23958	FALSE		Rest
909	ENSMUSG00000007950_Abhd8	ENSMUSG00000007950	Abhd8	9.71809e-15	9.44588e-13	0.999395	0.779032	0.999766	0.628143	0.582557	0.0455859	0.0671135	0.0215277	FALSE		Rest
910	ENSMUSG00000007987_Ift22	ENSMUSG00000007987	Ift22	1.1801e-37	2.97529e-38	0.999395	0.999543	0.999766	1.34012	1.35479	-0.0146728	0.000292826	0.0149656	FALSE		Rest
911	ENSMUSG00000007989_Fzd3	ENSMUSG00000007989	Fzd3	0.762498	0.219041	0.999395	0.719011	0.999766	0.0390303	0.147285	-0.108255	-0.109769	-0.00151417	FALSE		Rest
912	ENSMUSG00000008028_1700008O03Rik	ENSMUSG00000008028	1700008O03Rik	0.0719499	0.326263	0.999395	0.010146	0.999766	-0.444606	0.243209	-0.687815	-0.893511	-0.205695	TRUE		Significant other
913	ENSMUSG00000008035_Mid1ip1	ENSMUSG00000008035	Mid1ip1	3.58034e-32	2.33721e-35	0.999395	0.854341	0.999766	1.17376	1.23701	-0.0632505	-0.0604636	0.0027869	FALSE		Rest
914	ENSMUSG00000008036_Ap2s1	ENSMUSG00000008036	Ap2s1	2.67974e-19	6.69912e-18	0.999395	0.680979	0.999766	0.886319	0.859472	0.0268474	0.106154	0.0793063	FALSE		Rest
915	ENSMUSG00000008090_Fgfrl1	ENSMUSG00000008090	Fgfrl1	4.47778e-10	3.63724e-06	0.999395	0.245989	0.999766	1.4734	1.11799	0.355418	0.515513	0.160095	FALSE		Rest
916	ENSMUSG00000008140_Emc10	ENSMUSG00000008140	Emc10	1.50506e-09	1.47736e-10	0.999395	0.940347	0.999766	0.881401	0.935484	-0.0540825	0.0455798	0.0996623	FALSE		Rest
917	ENSMUSG00000008153_Clstn3	ENSMUSG00000008153	Clstn3	0.0284352	6.50313e-05	0.999395	0.771322	0.999766	-0.224196	-0.398205	0.174009	0.0834686	-0.0905401	FALSE		Rest
918	ENSMUSG00000008167_Fbxw9	ENSMUSG00000008167	Fbxw9	5.8465e-21	2.3327e-25	0.999395	0.983036	0.999766	1.73035	1.96613	-0.235784	-0.0198109	0.215973	FALSE		Rest
919	ENSMUSG00000008200_Fnbp4	ENSMUSG00000008200	Fnbp4	0.555603	0.389706	0.999395	0.922224	0.999766	0.0781043	0.111804	-0.0336994	-0.0466056	-0.0129062	FALSE		Rest
920	ENSMUSG00000008206_Cers4	ENSMUSG00000008206	Cers4	4.60895e-05	1.21451e-11	0.999395	0.953054	0.999766	-0.53095	-0.868264	0.337314	0.0321471	-0.305167	FALSE		Rest
921	ENSMUSG00000008226_Scrn3	ENSMUSG00000008226	Scrn3	0.850232	0.669071	0.999395	0.978302	0.999766	0.0293333	0.0633649	-0.0340316	-0.0177408	0.0162908	FALSE		Rest
922	ENSMUSG00000008301_Phax	ENSMUSG00000008301	Phax	1.2438e-11	1.06375e-13	0.999395	0.960438	0.999766	0.642942	0.707322	-0.0643809	-0.0195978	0.0447831	FALSE		Rest
923	ENSMUSG00000008305_Tle1	ENSMUSG00000008305	Tle1	0.98998	0.717321	0.999395	0.98473	0.999766	-0.00177502	0.0479201	-0.0496951	-0.0121601	0.037535	FALSE		Rest
924	ENSMUSG00000008307_1700109H08Rik	ENSMUSG00000008307	1700109H08Rik	0.000290904	0.218539	0.999395	0.0201761	0.999766	-2.06692	-0.690838	-1.37608	-2.03972	-0.663637	TRUE		Significant other
925	ENSMUSG00000008318_Relt	ENSMUSG00000008318	Relt	0.00914039	0.00124261	0.999395	0.837241	0.999766	-0.548869	-0.676641	0.127772	0.136654	0.00888245	FALSE		Rest
926	ENSMUSG00000008333_Snrpb2	ENSMUSG00000008333	Snrpb2	4.63559e-16	4.46318e-17	0.999395	0.978649	0.999766	1.05478	1.09728	-0.042499	0.0171926	0.0596917	FALSE		Rest
927	ENSMUSG00000008348_Ubc	ENSMUSG00000008348	Ubc	5.54922e-40	1.14449e-30	0.999395	0.0288297	0.999766	1.19079	1.03948	0.15131	0.315518	0.164208	TRUE		Significant tanycytes
928	ENSMUSG00000008373_Prpf31	ENSMUSG00000008373	Prpf31	0.0217402	0.000394451	0.999395	0.566503	0.999766	0.281422	0.426126	-0.144704	-0.15911	-0.0144065	FALSE		Rest
929	ENSMUSG00000008384_Sertad1	ENSMUSG00000008384	Sertad1	2.80514e-26	1.94153e-21	0.999395	0.566914	0.999766	2.77332	2.57665	0.19667	0.331896	0.135226	FALSE		Rest
930	ENSMUSG00000008393_Carhsp1	ENSMUSG00000008393	Carhsp1	5.51963e-59	2.19939e-43	0.999395	0.580431	0.999766	1.55505	1.33485	0.220206	0.125932	-0.0942741	FALSE		Rest
931	ENSMUSG00000008398_Elk3	ENSMUSG00000008398	Elk3	4.6012e-06	7.7308e-09	0.999395	0.845457	0.999766	0.893885	1.12631	-0.232423	-0.120678	0.111745	FALSE		Rest
932	ENSMUSG00000008429_Herpud2	ENSMUSG00000008429	Herpud2	0.324902	0.0469088	0.999395	0.815243	0.999766	0.166874	0.324744	-0.15787	-0.114245	0.0436257	FALSE		Rest
933	ENSMUSG00000008435_Rdh13	ENSMUSG00000008435	Rdh13	0.38984	0.957772	0.999395	0.958112	0.999766	0.146671	-0.00958352	0.156254	0.0340919	-0.122163	FALSE		Rest
934	ENSMUSG00000008438_Adam21	ENSMUSG00000008438	Adam21	7.37291e-07	0.392367	0.571086	0.00672273	0.999766	-2.80125	-0.457895	-2.34335	-2.25836	0.0849954	TRUE		Significant other
935	ENSMUSG00000008450_Nutf2	ENSMUSG00000008450	Nutf2	6.79686e-09	9.33773e-07	0.999395	0.677662	0.999766	0.799315	0.685754	0.113562	0.147927	0.0343658	FALSE		Rest
936	ENSMUSG00000008475_Arpc5	ENSMUSG00000008475	Arpc5	2.41081e-08	2.3312e-07	0.999395	0.90578	0.999766	0.671026	0.623998	0.0470281	0.0539539	0.00692579	FALSE		Rest
937	ENSMUSG00000008489_Elavl2	ENSMUSG00000008489	Elavl2	2.18346e-23	5.58283e-33	0.999395	0.458531	0.999766	-1.12138	-1.34277	0.221389	0.186291	-0.035098	FALSE		Rest
938	ENSMUSG00000008496_Pou2f2	ENSMUSG00000008496	Pou2f2	0.836479	0.00842367	0.999395	0.0878392	0.999766	-0.0331473	-0.376226	0.343078	0.404398	0.0613196	FALSE		Rest
939	ENSMUSG00000008540_Mgst1	ENSMUSG00000008540	Mgst1	4.80259e-28	5.30026e-26	0.999395	0.788381	0.999766	2.42828	2.33328	0.0950064	-0.172433	-0.267439	FALSE		Rest
940	ENSMUSG00000008575_Nfib	ENSMUSG00000008575	Nfib	3.69308e-26	2.52747e-35	0.999395	0.412406	0.999766	1.33659	1.56428	-0.227693	-0.220779	0.00691406	FALSE		Rest
941	ENSMUSG00000008604_Ubqln4	ENSMUSG00000008604	Ubqln4	0.00206175	2.95046e-05	0.999395	0.491896	0.999766	0.335276	0.449314	-0.114038	-0.162503	-0.0484651	FALSE		Rest
942	ENSMUSG00000008658_Rbfox1	ENSMUSG00000008658	Rbfox1	6.63533e-62	2.17679e-70	0.999395	0.906205	0.999766	-1.42474	-1.51999	0.0952509	0.0394107	-0.0558402	FALSE		Rest
943	ENSMUSG00000008668_Rps18	ENSMUSG00000008668	Rps18	5.47774e-31	8.8883e-30	0.999395	0.967091	0.999766	1.28294	1.25887	0.0240718	0.0198491	-0.00422276	FALSE		Rest
944	ENSMUSG00000008682_Rpl10	ENSMUSG00000008682	Rpl10	0.00687319	6.12452e-09	0.999395	0.0156097	0.999766	0.380197	0.791384	-0.411187	-0.501672	-0.090485	TRUE		Significant tanycytes
945	ENSMUSG00000008683_Rps15a	ENSMUSG00000008683	Rps15a	7.98572e-05	1.0846e-05	0.999395	0.99332	0.999766	0.357796	0.398127	-0.0403307	0.0042234	0.0445541	FALSE		Rest
946	ENSMUSG00000008690_Ncaph2	ENSMUSG00000008690	Ncaph2	0.0232051	0.000539	0.999395	0.628397	0.999766	0.264307	0.395589	-0.131282	-0.134208	-0.00292558	FALSE		Rest
947	ENSMUSG00000008730_Hipk1	ENSMUSG00000008730	Hipk1	1.64783e-51	2.59155e-49	0.999395	0.999382	0.999766	1.51941	1.48677	0.0326427	0.000481903	-0.0321608	FALSE		Rest
948	ENSMUSG00000008734_Gprc5b	ENSMUSG00000008734	Gprc5b	1.71263e-05	6.46425e-05	0.999395	0.846278	0.999766	-0.555722	-0.517394	-0.0383281	-0.0809516	-0.0426235	FALSE		Rest
949	ENSMUSG00000008763_Man1a2	ENSMUSG00000008763	Man1a2	9.34595e-37	2.02274e-39	0.999395	0.91762	0.999766	-0.89257	-0.925322	0.0327516	0.0295507	-0.00320087	FALSE		Rest
950	ENSMUSG00000008822_Acyp1	ENSMUSG00000008822	Acyp1	4.79889e-07	1.69054e-05	0.999395	0.949421	0.999766	0.667864	0.574437	0.0934269	-0.0358502	-0.129277	FALSE		Rest
951	ENSMUSG00000008855_Hdac5	ENSMUSG00000008855	Hdac5	0.585274	0.00570207	0.999395	0.154965	0.999766	0.0676564	0.314196	-0.24654	-0.283727	-0.0371867	FALSE		Rest
952	ENSMUSG00000008859_Rala	ENSMUSG00000008859	Rala	0.961658	0.392677	0.999395	0.959264	0.999766	0.00466376	-0.0754606	0.0801243	0.0172566	-0.0628678	FALSE		Rest
953	ENSMUSG00000008892_Vdac3	ENSMUSG00000008892	Vdac3	0.681451	0.971617	0.999395	0.508338	0.999766	0.0323593	-0.00290703	0.0352664	0.103724	0.0684581	FALSE		Rest
954	ENSMUSG00000008958_Vps72	ENSMUSG00000008958	Vps72	2.04701e-16	3.00201e-16	0.999395	0.706409	0.999766	0.960965	0.969511	-0.00854512	0.117417	0.125963	FALSE		Rest
955	ENSMUSG00000008976_Gabpa	ENSMUSG00000008976	Gabpa	9.41825e-08	3.87781e-08	0.999395	0.939147	0.999766	0.553338	0.570342	-0.0170046	-0.0327951	-0.0157906	FALSE		Rest
956	ENSMUSG00000008999_Bmp7	ENSMUSG00000008999	Bmp7	0.0164511	0.00242223	0.999395	0.897109	0.999766	-0.747049	-0.934977	0.187928	0.145672	-0.0422564	FALSE		Rest
957	ENSMUSG00000009013_Dynll1	ENSMUSG00000009013	Dynll1	3.66374e-49	2.30209e-43	0.999395	0.481263	0.999766	1.55856	1.46482	0.0937447	0.168294	0.0745494	FALSE		Rest
958	ENSMUSG00000009030_Pdcl	ENSMUSG00000009030	Pdcl	0.106808	0.16967	0.999395	0.379418	0.999766	0.263809	-0.227646	0.491455	0.282086	-0.209369	FALSE		Rest
959	ENSMUSG00000009035_Tmem184b	ENSMUSG00000009035	Tmem184b	1.22457e-14	1.5601e-09	0.999395	0.43334	0.999766	0.961311	0.761186	0.200125	0.209952	0.00982719	FALSE		Rest
960	ENSMUSG00000009070_Rsph14	ENSMUSG00000009070	Rsph14	5.21851e-25	2.54953e-20	0.999395	0.987152	0.999766	4.03758	3.56437	0.473214	-0.0316679	-0.504882	FALSE		Rest
961	ENSMUSG00000009073_Nf2	ENSMUSG00000009073	Nf2	5.77471e-28	8.69461e-28	0.999395	0.972819	0.999766	1.11146	1.11209	-0.000638609	-0.0162757	-0.0156371	FALSE		Rest
962	ENSMUSG00000009075_Cabp7	ENSMUSG00000009075	Cabp7	2.87895e-06	5.60912e-06	0.999395	0.979402	0.999766	-1.24768	-1.21243	-0.035247	0.0349994	0.0702464	FALSE		Rest
963	ENSMUSG00000009076_Zmat5	ENSMUSG00000009076	Zmat5	3.04596e-22	1.92477e-20	0.999395	0.837589	0.999766	1.50938	1.47101	0.0383702	0.0985417	0.0601714	FALSE		Rest
964	ENSMUSG00000009079_Ewsr1	ENSMUSG00000009079	Ewsr1	3.33083e-16	1.09111e-10	0.999395	0.163999	0.999766	0.675564	0.539544	0.13602	0.210034	0.0740144	FALSE		Rest
965	ENSMUSG00000009090_Ap1b1	ENSMUSG00000009090	Ap1b1	0.000871505	0.00143873	0.999395	0.926944	0.999766	-0.267283	-0.25677	-0.0105131	0.0295588	0.0400719	FALSE		Rest
966	ENSMUSG00000009092_Derl3	ENSMUSG00000009092	Derl3	0.22211	0.155753	0.999395	0.90166	0.999766	0.678637	0.801778	-0.123141	0.239332	0.362473	FALSE		Rest
967	ENSMUSG00000009108_Gnat2	ENSMUSG00000009108	Gnat2	3.61785e-05	0.000817521	0.999395	0.75708	0.999766	2.22038	1.87521	0.345171	0.439315	0.0941444	FALSE		Rest
968	ENSMUSG00000009112_Bcl2l13	ENSMUSG00000009112	Bcl2l13	0.114556	0.0240522	0.999395	0.887172	0.999766	-0.214609	-0.30172	0.0871114	0.0664737	-0.0206377	FALSE		Rest
969	ENSMUSG00000009114_2610028H24Rik	ENSMUSG00000009114	2610028H24Rik	7.1136e-12	5.25224e-10	0.999395	0.953535	0.999766	5.23939	4.76013	0.479266	0.150447	-0.328819	FALSE		Rest
970	ENSMUSG00000009185_Ccl8	ENSMUSG00000009185	Ccl8	0.893131	0.60334	0.999395	0.920673	0.999766	0.188424	0.680363	-0.491939	-0.465185	0.0267539	FALSE		Rest
971	ENSMUSG00000009207_Lnpk	ENSMUSG00000009207	Lnpk	8.79639e-14	2.16854e-20	0.999395	0.823524	0.999766	-1.17366	-1.44905	0.275385	0.113661	-0.161723	FALSE		Rest
972	ENSMUSG00000009210_Prr29	ENSMUSG00000009210	Prr29	1.17949e-22	9.14338e-19	0.999395	0.75918	0.999766	6.84461	5.93951	0.905101	0.377354	-0.527747	FALSE		Rest
973	ENSMUSG00000009214_Mymk	ENSMUSG00000009214	Mymk	0.000414297	0.000339634	0.999395	0.961865	0.999766	2.3158	2.36836	-0.0525595	-0.12192	-0.0693604	FALSE		Rest
974	ENSMUSG00000009216_Fam163b	ENSMUSG00000009216	Fam163b	9.46247e-06	0.0045676	0.999395	0.701761	0.999766	-0.671153	-0.437043	-0.23411	-0.154722	0.0793878	FALSE		Rest
975	ENSMUSG00000009248_Ascl2	ENSMUSG00000009248	Ascl2	0.992259	0.359299	0.999395	0.827053	0.999766	-0.0162106	1.57865	-1.59487	0.949548	2.54441	FALSE		Rest
976	ENSMUSG00000009281_Rarres2	ENSMUSG00000009281	Rarres2	6.3427e-122	2.88708e-106	0.999395	0.664822	0.999766	4.33023	4.28664	0.0435923	0.175088	0.131495	FALSE		Rest
977	ENSMUSG00000009291_Pttg1ip	ENSMUSG00000009291	Pttg1ip	0.0262749	0.0108563	0.999395	0.861884	0.999766	0.805471	0.917147	-0.111676	-0.205946	-0.0942706	FALSE		Rest
978	ENSMUSG00000009292_Trpm2	ENSMUSG00000009292	Trpm2	1.32537e-12	1.07537e-06	0.999395	0.0998752	0.999766	-1.34377	-0.92382	-0.419947	-0.544125	-0.124179	FALSE		Rest
979	ENSMUSG00000009293_Ube2g2	ENSMUSG00000009293	Ube2g2	3.62438e-08	1.01981e-09	0.999395	0.87959	0.999766	0.638738	0.707979	-0.0692412	-0.0613994	0.00784174	FALSE		Rest
980	ENSMUSG00000009356_Lpo	ENSMUSG00000009356	Lpo	0.0161228	0.212419	0.999395	0.53381	0.999766	-0.819983	-0.429281	-0.390702	-0.475783	-0.0850819	FALSE		Rest
981	ENSMUSG00000009394_Syn2	ENSMUSG00000009394	Syn2	0.00218821	2.78129e-06	0.999395	0.251697	0.999766	-0.364459	-0.549244	0.184785	0.254487	0.0697024	FALSE		Rest
982	ENSMUSG00000009406_Elk1	ENSMUSG00000009406	Elk1	0.141392	0.100194	0.999395	0.877101	0.999766	0.221477	0.247144	-0.0256669	0.0775702	0.103237	FALSE		Rest
983	ENSMUSG00000009418_Nav1	ENSMUSG00000009418	Nav1	5.58896e-22	1.42421e-26	0.999395	0.982057	0.999766	-0.79039	-0.872627	0.082237	-0.00966804	-0.091905	FALSE		Rest
984	ENSMUSG00000009470_Tnpo1	ENSMUSG00000009470	Tnpo1	0.670688	0.884225	0.999395	0.927466	0.999766	0.0620569	0.0216438	0.040413	-0.0479126	-0.0883256	FALSE		Rest
985	ENSMUSG00000009535_Rnmt	ENSMUSG00000009535	Rnmt	0.000387359	9.09609e-06	0.999395	0.834704	0.999766	-0.372023	-0.461934	0.0899115	0.0683838	-0.0215276	FALSE		Rest
986	ENSMUSG00000009549_Srp14	ENSMUSG00000009549	Srp14	9.41387e-82	1.84672e-96	0.999395	0.697066	0.999766	1.58704	1.7369	-0.149857	-0.0863108	0.0635466	FALSE		Rest
987	ENSMUSG00000009551_6330409D20Rik	ENSMUSG00000009551	6330409D20Rik	0.0607567	0.22769	0.999395	0.677662	0.999766	-0.54694	-0.355425	-0.191515	-0.304635	-0.11312	FALSE		Rest
988	ENSMUSG00000009555_Cdk9	ENSMUSG00000009555	Cdk9	0.00273628	0.000496721	0.999395	0.924992	0.999766	0.427189	0.49502	-0.0678313	-0.0528417	0.0149896	FALSE		Rest
989	ENSMUSG00000009563_Tor2a	ENSMUSG00000009563	Tor2a	1.19865e-06	0.000372305	0.999395	0.661199	0.999766	0.912534	0.68684	0.225694	0.20525	-0.0204446	FALSE		Rest
990	ENSMUSG00000009566_Fpgs	ENSMUSG00000009566	Fpgs	0.0549357	0.00166052	0.999395	0.869861	0.999766	1.01003	1.64339	-0.63336	-0.279102	0.354258	FALSE		Rest
991	ENSMUSG00000009569_Mrtfb	ENSMUSG00000009569	Mrtfb	0.00451618	6.05822e-06	0.999395	0.251202	0.999766	-0.258628	-0.405121	0.146492	0.194277	0.0477849	FALSE		Rest
992	ENSMUSG00000009575_Cbx5	ENSMUSG00000009575	Cbx5	0.00970344	0.0841436	0.999395	0.696401	0.999766	-0.227789	-0.155235	-0.0725533	-0.088812	-0.0162587	FALSE		Rest
993	ENSMUSG00000009585_Apobec3	ENSMUSG00000009585	Apobec3	3.53913e-15	1.69426e-12	0.999395	0.826613	0.999766	2.04945	1.85056	0.198891	0.179371	-0.0195197	FALSE		Rest
994	ENSMUSG00000009614_Sardh	ENSMUSG00000009614	Sardh	0.853869	0.24953	0.999395	0.689928	0.999766	0.0847308	0.481604	-0.396873	-0.409149	-0.012276	FALSE		Rest
995	ENSMUSG00000009621_Vav2	ENSMUSG00000009621	Vav2	0.475674	0.0676736	0.999395	0.146598	0.999766	-0.214704	0.521113	-0.735817	-0.710787	0.0250301	FALSE		Rest
996	ENSMUSG00000009630_Ppp2cb	ENSMUSG00000009630	Ppp2cb	0.932575	0.953433	0.999395	0.969166	0.999766	0.00637197	0.00431387	0.0020581	-0.0108353	-0.0128934	FALSE		Rest
997	ENSMUSG00000009633_G0s2	ENSMUSG00000009633	G0s2	0.000951286	0.00689385	0.999395	0.995137	0.999766	1.1667	0.964641	0.20206	0.0106096	-0.19145	FALSE		Rest
998	ENSMUSG00000009640_Dmap1	ENSMUSG00000009640	Dmap1	0.0418217	0.00657075	0.999395	0.9099	0.999766	0.244239	0.323085	-0.078846	-0.0497991	0.0290469	FALSE		Rest
999	ENSMUSG00000009647_Mcu	ENSMUSG00000009647	Mcu	2.40221e-11	1.1763e-12	0.999395	0.715781	0.999766	0.973158	1.03569	-0.0625335	-0.142942	-0.0804089	FALSE		Rest
1000	ENSMUSG00000009681_Bcr	ENSMUSG00000009681	Bcr	1.35697e-18	3.26646e-16	0.999395	0.34008	0.999766	0.616034	0.576213	0.0398212	0.135009	0.0951875	FALSE		Rest
1001	ENSMUSG00000009687_Fxyd5	ENSMUSG00000009687	Fxyd5	0.0765056	0.49613	0.999395	0.687833	0.999766	-0.799243	-0.320383	-0.47886	-0.455897	0.0229627	FALSE		Rest
1002	ENSMUSG00000009731_Kcnd1	ENSMUSG00000009731	Kcnd1	0.0135201	0.30531	0.999395	0.314684	0.999766	-0.542569	-0.233819	-0.30875	-0.422959	-0.114209	FALSE		Rest
1003	ENSMUSG00000009733_Tfcp2	ENSMUSG00000009733	Tfcp2	0.0455079	0.0785603	0.999395	0.962239	0.999766	0.309621	0.275436	0.0341855	0.0289647	-0.00522087	FALSE		Rest
1004	ENSMUSG00000009739_Pou6f1	ENSMUSG00000009739	Pou6f1	0.00423737	5.71519e-05	0.999395	0.234816	0.999766	0.308583	0.426987	-0.118403	-0.234423	-0.11602	FALSE		Rest
1005	ENSMUSG00000009741_Ubp1	ENSMUSG00000009741	Ubp1	0.0012388	1.80509e-10	0.999395	0.203077	0.999766	0.331156	0.640224	-0.309068	-0.234839	0.0742283	FALSE		Rest
1006	ENSMUSG00000009772_Nuak2	ENSMUSG00000009772	Nuak2	8.38234e-10	2.22247e-16	0.999395	0.249926	0.999766	2.14193	2.86575	-0.723824	-0.726407	-0.00258273	FALSE		Rest
1007	ENSMUSG00000009828_Cilk1	ENSMUSG00000009828	Cilk1	0.00235988	0.079109	0.999395	0.284866	0.999766	-0.369022	-0.218501	-0.150521	-0.247459	-0.0969377	FALSE		Rest
1008	ENSMUSG00000009863_Sdhb	ENSMUSG00000009863	Sdhb	1.17926e-09	8.22326e-11	0.999395	0.93263	0.999766	0.619897	0.663443	-0.0435454	0.0356392	0.0791846	FALSE		Rest
1009	ENSMUSG00000009876_Cox4i2	ENSMUSG00000009876	Cox4i2	0.00752285	0.173174	0.999395	0.592445	0.999766	1.89632	1.03307	0.863251	0.848649	-0.0146023	FALSE		Rest
1010	ENSMUSG00000009894_Snap47	ENSMUSG00000009894	Snap47	0.00861878	9.05437e-07	0.999395	0.128431	0.999766	-0.228246	-0.417257	0.189011	0.227765	0.038754	FALSE		Rest
1011	ENSMUSG00000009905_Kdsr	ENSMUSG00000009905	Kdsr	0.0818348	0.00842752	0.999395	0.900268	0.999766	-0.272084	-0.403948	0.131863	0.0703698	-0.0614936	FALSE		Rest
1012	ENSMUSG00000009907_Vps4b	ENSMUSG00000009907	Vps4b	0.989038	0.675201	0.999395	0.955096	0.999766	-0.00176874	-0.0499864	0.0482176	0.0253711	-0.0228465	FALSE		Rest
1013	ENSMUSG00000009927_Rps25	ENSMUSG00000009927	Rps25	8.48534e-26	2.45396e-30	0.999395	0.990095	0.999766	1.0014	1.09144	-0.0900399	-0.00614247	0.0838974	FALSE		Rest
1014	ENSMUSG00000009995_Taz	ENSMUSG00000009995	Taz	0.000523317	0.148801	0.999395	0.870739	0.999766	0.599503	0.26046	0.339043	0.0950319	-0.244011	FALSE		Rest
1015	ENSMUSG00000010021_Kif19a	ENSMUSG00000010021	Kif19a	1.60712e-76	1.46849e-60	0.999395	0.356961	0.999766	4.81368	4.46421	0.349475	0.428972	0.0794977	FALSE		Rest
1016	ENSMUSG00000010025_Aldh3a2	ENSMUSG00000010025	Aldh3a2	0.0190412	0.00426951	0.999395	0.955949	0.999766	0.24685	0.298879	-0.052029	0.0239741	0.0760031	FALSE		Rest
1017	ENSMUSG00000010044_Zmynd10	ENSMUSG00000010044	Zmynd10	2.62548e-71	1.39145e-64	0.999395	0.650269	0.999766	3.99603	3.9702	0.0258332	0.238311	0.212478	FALSE		Rest
1018	ENSMUSG00000010045_Tmem115	ENSMUSG00000010045	Tmem115	3.57716e-05	0.00278507	0.999395	0.681835	0.999766	1.11882	0.830449	0.288374	0.282781	-0.00559338	FALSE		Rest
1019	ENSMUSG00000010047_Hyal2	ENSMUSG00000010047	Hyal2	0.000246109	6.07244e-06	0.999395	0.701687	0.999766	1.13989	1.3978	-0.257911	-0.308446	-0.0505357	FALSE		Rest
1020	ENSMUSG00000010048_Ifrd2	ENSMUSG00000010048	Ifrd2	0.00492781	0.000664013	0.999395	0.989075	0.999766	1.00885	1.22264	-0.213795	-0.0258296	0.187966	FALSE		Rest
1021	ENSMUSG00000010051_Hyal1	ENSMUSG00000010051	Hyal1	0.0175698	0.0456334	0.999395	0.972969	0.999766	0.544355	0.464605	0.0797495	0.0349637	-0.0447858	FALSE		Rest
1022	ENSMUSG00000010054_Tusc2	ENSMUSG00000010054	Tusc2	2.18325e-09	5.31901e-06	0.999395	0.582548	0.999766	0.718714	0.554441	0.164274	0.155528	-0.00874556	FALSE		Rest
1023	ENSMUSG00000010057_Nprl2	ENSMUSG00000010057	Nprl2	0.858485	0.974253	0.999395	0.721909	0.999766	0.0443598	0.008059	0.0363008	0.205638	0.169337	FALSE		Rest
1024	ENSMUSG00000010064_Slc38a3	ENSMUSG00000010064	Slc38a3	0.149003	0.217832	0.999395	0.936153	0.999766	0.299096	0.258717	0.0403793	0.0656433	0.025264	FALSE		Rest
1025	ENSMUSG00000010066_Cacna2d2	ENSMUSG00000010066	Cacna2d2	0.534869	0.98349	0.999395	0.543244	0.999766	0.0804869	-0.00288462	0.0833716	0.164484	0.0811128	FALSE		Rest
1026	ENSMUSG00000010067_Rassf1	ENSMUSG00000010067	Rassf1	0.000818519	8.74339e-07	0.999395	0.466274	0.999766	0.875848	1.2696	-0.39375	-0.407791	-0.0140414	FALSE		Rest
1027	ENSMUSG00000010080_Epn3	ENSMUSG00000010080	Epn3	0.00588513	0.216434	0.999395	0.280043	0.999766	-0.596507	-0.275885	-0.320622	-0.442762	-0.12214	FALSE		Rest
1028	ENSMUSG00000010086_Rnf112	ENSMUSG00000010086	Rnf112	0.000227261	2.19597e-07	0.999395	0.7633	0.999766	-0.579704	-0.805981	0.226276	0.135109	-0.0911669	FALSE		Rest
1029	ENSMUSG00000010095_Slc3a2	ENSMUSG00000010095	Slc3a2	0.773235	0.125309	0.999395	0.545785	0.999766	-0.0447116	-0.218003	0.173291	0.188394	0.0151029	FALSE		Rest
1030	ENSMUSG00000010097_Nxf1	ENSMUSG00000010097	Nxf1	2.55449e-19	1.81815e-15	0.999395	0.562617	0.999766	0.729611	0.651025	0.0785867	0.110961	0.0323742	FALSE		Rest
1031	ENSMUSG00000010110_Stx5a	ENSMUSG00000010110	Stx5a	0.0633696	0.323657	0.999395	0.893445	0.999766	0.252892	0.139491	0.113401	0.0633991	-0.0500015	FALSE		Rest
1032	ENSMUSG00000010136_Pifo	ENSMUSG00000010136	Pifo	3.67844e-195	4.36814e-194	0.999395	0.962239	0.999766	5.63071	5.88435	-0.253641	-0.0333008	0.22034	FALSE		Rest
1033	ENSMUSG00000010142_Tnfrsf13b	ENSMUSG00000010142	Tnfrsf13b	0.0611198	0.26297	0.999395	0.520794	0.999766	-0.916754	-0.549883	-0.366871	-0.686617	-0.319746	FALSE		Rest
1034	ENSMUSG00000010154_Spire2	ENSMUSG00000010154	Spire2	2.95438e-08	0.0010652	0.999395	0.202103	0.999766	1.03332	0.628124	0.4052	0.434764	0.0295644	FALSE		Rest
1035	ENSMUSG00000010175_Prox1	ENSMUSG00000010175	Prox1	2.575e-11	1.63202e-13	0.999395	0.990095	0.999766	-0.744192	-0.820829	0.0766366	-0.00718831	-0.0838249	FALSE		Rest
1036	ENSMUSG00000010205_Raver1	ENSMUSG00000010205	Raver1	1.89475e-100	1.37439e-97	0.999395	0.690438	0.999766	2.21927	2.20294	0.0163358	0.110369	0.0940335	FALSE		Rest
1037	ENSMUSG00000010277_2610507B11Rik	ENSMUSG00000010277	2610507B11Rik	0.942214	0.0944623	0.999395	0.238156	0.999766	-0.0079858	0.162972	-0.170958	-0.206563	-0.035605	FALSE		Rest
1038	ENSMUSG00000010290_AI597479	ENSMUSG00000010290	AI597479	0.293294	0.00769132	0.999395	0.619714	0.999766	0.139161	0.336514	-0.197353	-0.149705	0.0476483	FALSE		Rest
1039	ENSMUSG00000010307_Tmem86a	ENSMUSG00000010307	Tmem86a	0.101182	0.772341	0.999395	0.702192	0.999766	-0.444744	-0.0843393	-0.360405	-0.264256	0.0961484	FALSE		Rest
1040	ENSMUSG00000010311_Optc	ENSMUSG00000010311	Optc	5.18981e-06	0.118379	0.999395	0.00299465	0.999766	-2.42031	-0.739035	-1.68127	-2.24802	-0.566752	TRUE		Significant other
1041	ENSMUSG00000010358_Ifi35	ENSMUSG00000010358	Ifi35	3.87632e-17	1.39114e-18	0.999395	0.567323	0.999766	2.83658	3.03224	-0.19566	0.450345	0.646005	FALSE		Rest
1042	ENSMUSG00000010362_Rdm1	ENSMUSG00000010362	Rdm1	1.02213e-32	5.8171e-40	0.999395	0.391628	0.999766	2.21405	2.50166	-0.287611	-0.303142	-0.0155313	FALSE		Rest
1043	ENSMUSG00000010376_Nedd8	ENSMUSG00000010376	Nedd8	2.33098e-19	1.4351e-19	0.999395	0.686825	0.999766	1.01904	1.02985	-0.0108121	0.120759	0.131571	FALSE		Rest
1044	ENSMUSG00000010392_Gosr1	ENSMUSG00000010392	Gosr1	0.00240947	0.0001024	0.999395	0.518134	0.999766	0.248996	0.315822	-0.0668258	-0.117329	-0.0505034	FALSE		Rest
1045	ENSMUSG00000010406_Mrpl52	ENSMUSG00000010406	Mrpl52	8.96779e-39	5.43185e-38	0.999395	0.737238	0.999766	1.83064	1.83953	-0.00888493	0.130326	0.139211	FALSE		Rest
1046	ENSMUSG00000010453_Kansl3	ENSMUSG00000010453	Kansl3	0.249552	0.598248	0.999395	0.540115	0.999766	-0.123429	0.0586793	-0.182108	-0.140803	0.0413051	FALSE		Rest
1047	ENSMUSG00000010476_Ebf3	ENSMUSG00000010476	Ebf3	6.12067e-06	2.30696e-07	0.999395	0.641212	0.999766	-0.586148	-0.669762	0.0836131	0.151756	0.0681425	FALSE		Rest
1048	ENSMUSG00000010505_Myt1	ENSMUSG00000010505	Myt1	1.246e-11	1.35886e-10	0.999395	0.484726	0.999766	-1.10636	-1.03913	-0.0672312	-0.258848	-0.191617	FALSE		Rest
1049	ENSMUSG00000010517_Faf1	ENSMUSG00000010517	Faf1	0.568665	0.0186033	0.999395	0.241523	0.999766	-0.0550281	-0.21263	0.157602	0.193603	0.0360005	FALSE		Rest
1050	ENSMUSG00000010529_Gm266	ENSMUSG00000010529	Gm266	1.40298e-05	0.00151695	0.999395	0.991824	0.999766	1.23949	0.912202	0.327292	0.0153213	-0.311971	FALSE		Rest
1051	ENSMUSG00000010538_Tsacc	ENSMUSG00000010538	Tsacc	1.15639e-06	3.11077e-05	0.999395	0.87755	0.999766	2.68432	2.36127	0.323053	0.275759	-0.0472948	FALSE		Rest
1052	ENSMUSG00000010554_Mettl16	ENSMUSG00000010554	Mettl16	3.41936e-05	1.18851e-06	0.999395	0.837589	0.999766	0.345635	0.404536	-0.0589017	0.0538284	0.11273	FALSE		Rest
1053	ENSMUSG00000010607_Pigyl	ENSMUSG00000010607	Pigyl	4.01788e-05	0.000224391	0.999395	0.708071	0.999766	0.661886	0.605253	0.056633	0.159391	0.102758	FALSE		Rest
1054	ENSMUSG00000010608_Rbm25	ENSMUSG00000010608	Rbm25	0.76799	0.202457	0.999395	0.950239	0.999766	-0.0286053	-0.11432	0.0857145	0.0227496	-0.0629649	FALSE		Rest
1055	ENSMUSG00000010609_Psen2	ENSMUSG00000010609	Psen2	0.0970225	0.224329	0.999395	0.957363	0.999766	0.399515	0.297448	0.102067	-0.050369	-0.152436	FALSE		Rest
1056	ENSMUSG00000010651_Acaa1b	ENSMUSG00000010651	Acaa1b	0.05532	0.0891001	0.999395	0.987754	0.999766	1.65974	1.48154	0.178204	-0.0687207	-0.246925	FALSE		Rest
1057	ENSMUSG00000010660_Plcd1	ENSMUSG00000010660	Plcd1	5.99679e-21	3.52776e-25	0.999395	0.641232	0.999766	2.21762	2.47479	-0.257172	-0.263036	-0.00586461	FALSE		Rest
1058	ENSMUSG00000010663_Fads1	ENSMUSG00000010663	Fads1	0.0266271	0.112021	0.999395	0.710419	0.999766	-0.359568	-0.262043	-0.0975252	-0.156973	-0.0594483	FALSE		Rest
1059	ENSMUSG00000010721_Lmbr1	ENSMUSG00000010721	Lmbr1	6.25864e-07	6.76676e-06	0.999395	0.843827	0.999766	-0.565593	-0.512006	-0.0535874	-0.0724779	-0.0188905	FALSE		Rest
1060	ENSMUSG00000010751_Tnfrsf22	ENSMUSG00000010751	Tnfrsf22	0.204623	0.407271	0.999395	0.281076	0.999766	-0.296562	-0.195252	-0.10131	-0.456065	-0.354755	FALSE		Rest
1061	ENSMUSG00000010755_Cars	ENSMUSG00000010755	Cars	0.112044	0.0976178	0.999395	0.962239	0.999766	0.362507	0.378357	-0.0158499	0.0416533	0.0575032	FALSE		Rest
1062	ENSMUSG00000010803_Gabra1	ENSMUSG00000010803	Gabra1	4.78211e-34	1.27303e-40	0.999395	0.957595	0.999766	-1.47678	-1.61685	0.140066	0.0275552	-0.112511	FALSE		Rest
1063	ENSMUSG00000010825_Grid2ip	ENSMUSG00000010825	Grid2ip	0.000773972	0.000791979	0.999395	0.928167	0.999766	-0.817641	-0.812587	-0.0050538	-0.0890593	-0.0840055	FALSE		Rest
1064	ENSMUSG00000010830_Kdelr3	ENSMUSG00000010830	Kdelr3	1.20664e-06	2.74172e-05	0.999395	0.827053	0.999766	5.02043	5.71699	-0.696556	0.580257	1.27681	FALSE		Rest
1065	ENSMUSG00000010911_Apip	ENSMUSG00000010911	Apip	1.84413e-13	4.99112e-17	0.999395	0.947122	0.999766	1.03654	1.18781	-0.151267	-0.0391182	0.112149	FALSE		Rest
1066	ENSMUSG00000010914_Pdhx	ENSMUSG00000010914	Pdhx	0.000299538	0.00134825	0.999395	0.927466	0.999766	-0.477866	-0.425458	-0.0524089	-0.0486117	0.00379716	FALSE		Rest
1067	ENSMUSG00000010936_Vac14	ENSMUSG00000010936	Vac14	0.0161185	0.0050893	0.999395	0.967646	0.999766	0.36543	0.423061	-0.0576312	-0.0257681	0.031863	FALSE		Rest
1068	ENSMUSG00000011096_Akt1s1	ENSMUSG00000011096	Akt1s1	6.13047e-09	3.17425e-13	0.999395	0.993246	0.999766	1.13009	1.43665	-0.306552	0.00982208	0.316374	FALSE		Rest
1069	ENSMUSG00000011114_Tbrg1	ENSMUSG00000011114	Tbrg1	3.45668e-27	1.17234e-25	0.999395	0.60582	0.999766	1.43951	1.41396	0.025558	0.16611	0.140552	FALSE		Rest
1070	ENSMUSG00000011148_Adssl1	ENSMUSG00000011148	Adssl1	0.223296	0.291105	0.999395	0.874898	0.999766	-0.342038	-0.297807	-0.0442317	-0.145464	-0.101232	FALSE		Rest
1071	ENSMUSG00000011154_Cfap161	ENSMUSG00000011154	Cfap161	5.61416e-210	4.00552e-219	0.999395	0.967042	0.999766	4.8211	5.01259	-0.191492	-0.0272154	0.164277	FALSE		Rest
1072	ENSMUSG00000011158_Brf1	ENSMUSG00000011158	Brf1	0.0253007	0.00150277	0.999395	0.740276	0.999766	0.308584	0.431474	-0.122889	-0.122729	0.000160123	FALSE		Rest
1073	ENSMUSG00000011171_Vipr2	ENSMUSG00000011171	Vipr2	0.00111413	0.0019122	0.999395	0.878805	0.999766	-1.60017	-1.52241	-0.0777615	-0.258897	-0.181135	FALSE		Rest
1074	ENSMUSG00000011179_Odc1	ENSMUSG00000011179	Odc1	2.97576e-112	5.32287e-109	0.999395	0.989343	0.999766	2.58388	2.55002	0.0338601	0.00849853	-0.0253616	FALSE		Rest
1075	ENSMUSG00000011254_Thg1l	ENSMUSG00000011254	Thg1l	5.72858e-16	3.81367e-22	0.999395	0.568242	0.999766	1.58054	1.9019	-0.321361	-0.25532	0.0660408	FALSE		Rest
1076	ENSMUSG00000011256_Adam19	ENSMUSG00000011256	Adam19	3.17413e-13	7.55524e-07	0.999395	0.132368	0.999766	-1.15275	-0.783566	-0.369185	-0.428979	-0.0597948	FALSE		Rest
1077	ENSMUSG00000011257_Pabpc4	ENSMUSG00000011257	Pabpc4	0.735961	0.541583	0.999395	0.88922	0.999766	-0.0618742	0.108053	-0.169928	-0.0812004	0.0887273	FALSE		Rest
1078	ENSMUSG00000011267_Zfp296	ENSMUSG00000011267	Zfp296	0.760933	0.714968	0.999395	0.984924	0.999766	0.188474	0.223473	-0.0349989	0.0537134	0.0887123	FALSE		Rest
1079	ENSMUSG00000011305_Plin5	ENSMUSG00000011305	Plin5	2.48416e-32	2.36079e-24	0.999395	0.60582	0.999766	4.44585	3.93879	0.507056	0.403727	-0.103329	FALSE		Rest
1080	ENSMUSG00000011306_Sugp1	ENSMUSG00000011306	Sugp1	0.0730119	0.00507758	0.999395	0.891602	0.999766	0.243758	0.373659	-0.1299	-0.0643362	0.0655642	FALSE		Rest
1081	ENSMUSG00000011382_Dhdh	ENSMUSG00000011382	Dhdh	1.61683e-14	7.17262e-20	0.999395	0.638302	0.999766	1.00432	1.19208	-0.187761	-0.153765	0.0339957	FALSE		Rest
1082	ENSMUSG00000011427_Zfp790	ENSMUSG00000011427	Zfp790	0.262925	0.817912	0.999395	0.613673	0.999766	-0.176203	-0.0384286	-0.137775	-0.180374	-0.0425995	FALSE		Rest
1083	ENSMUSG00000011589_Fsd1	ENSMUSG00000011589	Fsd1	0.620156	0.99529	0.999395	0.918635	0.999766	-0.094197	-0.00113629	-0.0930607	0.0685536	0.161614	FALSE		Rest
1084	ENSMUSG00000011658_Fuz	ENSMUSG00000011658	Fuz	1.78835e-16	1.38634e-17	0.999395	0.99332	0.999766	1.75066	1.84161	-0.0909496	0.0103326	0.101282	FALSE		Rest
1085	ENSMUSG00000011751_Sptbn4	ENSMUSG00000011751	Sptbn4	3.9812e-06	0.0220329	0.999395	0.0898877	0.999766	-0.901841	-0.454018	-0.447824	-0.568561	-0.120737	FALSE		Rest
1086	ENSMUSG00000011752_Pgam1	ENSMUSG00000011752	Pgam1	0.822232	0.451813	0.999395	0.9953	0.999766	0.0206937	0.0646878	-0.0439942	-0.00203611	0.0419581	FALSE		Rest
1087	ENSMUSG00000011831_Evi5	ENSMUSG00000011831	Evi5	0.0018405	0.00038946	0.999395	0.496739	0.999766	0.343321	0.388737	-0.0454157	-0.163674	-0.118258	FALSE		Rest
1088	ENSMUSG00000011832_Evi5l	ENSMUSG00000011832	Evi5l	0.0655808	0.910671	0.999395	0.953054	0.999766	-0.224008	0.015191	-0.239199	0.0288507	0.268049	FALSE		Rest
1089	ENSMUSG00000011837_Snapc2	ENSMUSG00000011837	Snapc2	5.09665e-22	2.11484e-12	0.999395	0.830831	0.999766	1.10968	0.814888	0.294796	0.0766946	-0.218101	FALSE		Rest
1090	ENSMUSG00000011877_Git1	ENSMUSG00000011877	Git1	0.157953	0.265406	0.999395	0.800665	0.999766	0.180898	0.144624	0.036274	0.0922982	0.0560242	FALSE		Rest
1091	ENSMUSG00000011884_Gltp	ENSMUSG00000011884	Gltp	0.589838	0.456476	0.999395	0.394136	0.999766	-0.0840829	0.113707	-0.19779	-0.246718	-0.0489282	FALSE		Rest
1092	ENSMUSG00000011958_Bnip2	ENSMUSG00000011958	Bnip2	2.5619e-58	1.4424e-54	0.999395	0.738224	0.999766	1.45216	1.40785	0.0443028	-0.0840869	-0.12839	FALSE		Rest
1093	ENSMUSG00000011960_Ccnt1	ENSMUSG00000011960	Ccnt1	0.2175	0.231411	0.999395	0.961865	0.999766	-0.13828	-0.134399	-0.00388152	-0.0207411	-0.0168596	FALSE		Rest
1094	ENSMUSG00000012076_Brms1l	ENSMUSG00000012076	Brms1l	0.165479	0.19325	0.999395	0.989457	0.999766	-0.150994	-0.142269	-0.00872498	0.0069846	0.0157096	FALSE		Rest
1095	ENSMUSG00000012114_Med15	ENSMUSG00000012114	Med15	4.95672e-06	0.00411241	0.999395	0.363829	0.999766	0.410277	0.2638	0.146477	0.164801	0.0183243	FALSE		Rest
1096	ENSMUSG00000012117_Dhdds	ENSMUSG00000012117	Dhdds	0.000115384	2.80815e-05	0.999395	0.961662	0.999766	0.419874	0.457532	-0.0376581	0.0213834	0.0590415	FALSE		Rest
1097	ENSMUSG00000012126_Ubxn11	ENSMUSG00000012126	Ubxn11	1.15982e-54	2.35275e-62	0.999395	0.629851	0.999766	3.54764	3.83988	-0.292242	-0.265476	0.026766	FALSE		Rest
1098	ENSMUSG00000012296_Tjap1	ENSMUSG00000012296	Tjap1	2.87566e-06	1.21445e-06	0.999395	0.902169	0.999766	1.30673	1.3619	-0.0551661	-0.123849	-0.0686831	FALSE		Rest
1099	ENSMUSG00000012396_Nanog	ENSMUSG00000012396	Nanog	0.00407764	0.213246	0.999395	0.728786	0.999766	1.90192	0.86187	1.04005	0.599547	-0.440506	FALSE		Rest
1100	ENSMUSG00000012405_Rpl15	ENSMUSG00000012405	Rpl15	3.86789e-16	1.93956e-13	0.999395	0.955336	0.999766	0.913258	0.826753	0.0865053	-0.0268752	-0.11338	FALSE		Rest
1101	ENSMUSG00000012422_Tmem167	ENSMUSG00000012422	Tmem167	0.000851009	0.0127704	0.999395	0.685307	0.999766	-0.410353	-0.310094	-0.100259	-0.129211	-0.0289518	FALSE		Rest
1102	ENSMUSG00000012428_Steap4	ENSMUSG00000012428	Steap4	1.32275e-06	3.56321e-08	0.999395	0.245987	0.999766	3.80801	4.92154	-1.11352	1.7032	2.81672	FALSE		Rest
1103	ENSMUSG00000012429_Mplkip	ENSMUSG00000012429	Mplkip	0.89106	0.350195	0.999395	0.873264	0.999766	0.0319403	0.198491	-0.166551	-0.108711	0.05784	FALSE		Rest
1104	ENSMUSG00000012443_Kif11	ENSMUSG00000012443	Kif11	2.99917e-08	3.05467e-08	0.999449	0.905901	0.999766	1.51824	1.5196	-0.00135741	-0.120804	-0.119446	FALSE		Rest
1105	ENSMUSG00000012483_Rpa3	ENSMUSG00000012483	Rpa3	0.00047871	1.07763e-05	0.999395	0.762138	0.999766	0.935568	1.17533	-0.239762	-0.223153	0.0166097	FALSE		Rest
1106	ENSMUSG00000012519_Mlkl	ENSMUSG00000012519	Mlkl	3.06977e-06	5.79279e-09	0.999395	0.99729	0.999766	3.24928	4.11968	-0.870395	0.00952276	0.879918	FALSE		Rest
1107	ENSMUSG00000012535_Tnpo3	ENSMUSG00000012535	Tnpo3	0.367096	0.267467	0.999395	0.997453	0.999766	0.0855019	0.104138	-0.0186361	-0.00110575	0.0175304	FALSE		Rest
1108	ENSMUSG00000012609_Ttll5	ENSMUSG00000012609	Ttll5	1.05493e-10	7.87612e-13	0.999395	0.552673	0.999766	0.708263	0.783798	-0.0755348	-0.151597	-0.0760619	FALSE		Rest
1109	ENSMUSG00000012640_Zfp715	ENSMUSG00000012640	Zfp715	0.00789266	3.42307e-05	0.999395	0.604472	0.999766	-0.463938	-0.711974	0.248036	0.214587	-0.0334485	FALSE		Rest
1110	ENSMUSG00000012848_Rps5	ENSMUSG00000012848	Rps5	3.07276e-47	5.62128e-58	0.999395	0.923157	0.999766	1.23316	1.37248	-0.139321	-0.0337135	0.105607	FALSE		Rest
1111	ENSMUSG00000013033_Adgrl1	ENSMUSG00000013033	Adgrl1	2.62186e-08	1.13994e-09	0.999395	0.962239	0.999766	-0.436634	-0.476402	0.0397681	0.0152676	-0.0245005	FALSE		Rest
1112	ENSMUSG00000013076_Amotl1	ENSMUSG00000013076	Amotl1	2.71861e-06	7.90587e-08	0.999395	0.989359	0.999766	-0.63709	-0.726195	0.0891049	-0.00972828	-0.0988331	FALSE		Rest
1113	ENSMUSG00000013089_Etv5	ENSMUSG00000013089	Etv5	0.00364354	0.0211098	0.999395	0.828381	0.999766	-0.386982	-0.310177	-0.0768047	-0.0885073	-0.0117026	FALSE		Rest
1114	ENSMUSG00000013091_Tmem190	ENSMUSG00000013091	Tmem190	0.0956638	0.663984	0.999395	0.843752	0.999766	3.29843	-0.798577	4.09701	1.03611	-3.0609	FALSE		Rest
1115	ENSMUSG00000013150_Gfod2	ENSMUSG00000013150	Gfod2	3.36436e-13	5.02063e-11	0.999395	0.956799	0.999766	1.15932	1.05194	0.10738	-0.0353662	-0.142747	FALSE		Rest
1116	ENSMUSG00000013155_Enkd1	ENSMUSG00000013155	Enkd1	5.15159e-19	1.92107e-14	0.999395	0.445816	0.999766	2.26097	2.0078	0.253167	0.403817	0.15065	FALSE		Rest
1117	ENSMUSG00000013158_4933405L10Rik	ENSMUSG00000013158	4933405L10Rik	0.203762	0.291856	0.999395	0.76594	0.999766	2.09943	2.04536	0.0540702	1.28668	1.23261	FALSE		Rest
1118	ENSMUSG00000013160_Atp6v0d1	ENSMUSG00000013160	Atp6v0d1	0.533787	0.291749	0.999395	0.218122	0.999766	0.0591588	-0.0977332	0.156892	0.197802	0.0409101	FALSE		Rest
1119	ENSMUSG00000013236_Ptprs	ENSMUSG00000013236	Ptprs	0.400802	0.13508	0.999395	0.874719	0.999766	-0.076551	-0.132337	0.0557859	0.0463243	-0.00946162	FALSE		Rest
1120	ENSMUSG00000013275_Slc41a1	ENSMUSG00000013275	Slc41a1	3.13914e-08	3.48121e-10	0.999395	0.923372	0.999766	0.583744	0.660928	-0.0771843	-0.0406876	0.0364967	FALSE		Rest
1121	ENSMUSG00000013367_Iglon5	ENSMUSG00000013367	Iglon5	0.866357	0.970355	0.999395	0.936334	0.999766	-0.0316547	0.00692943	-0.0385841	-0.0528508	-0.0142667	FALSE		Rest
1122	ENSMUSG00000013419_Zfp651	ENSMUSG00000013419	Zfp651	0.000378748	0.0063506	0.999395	0.964341	0.999766	0.486266	0.378403	0.107863	0.0249313	-0.0829314	FALSE		Rest
1123	ENSMUSG00000013465_Nelfb	ENSMUSG00000013465	Nelfb	1.84109e-13	1.59759e-15	0.999395	0.932739	0.999766	0.969428	1.05298	-0.0835565	-0.0456466	0.0379099	FALSE		Rest
1124	ENSMUSG00000013495_Tmem175	ENSMUSG00000013495	Tmem175	0.326363	0.836651	0.999395	0.667768	0.999766	0.107909	-0.0241265	0.132036	0.112854	-0.0191818	FALSE		Rest
1125	ENSMUSG00000013523_Bcas1	ENSMUSG00000013523	Bcas1	2.42175e-19	2.7042e-19	0.999395	0.90578	0.999766	-1.44062	-1.43593	-0.00469507	-0.0736505	-0.0689554	FALSE		Rest
1126	ENSMUSG00000013539_Tango2	ENSMUSG00000013539	Tango2	0.000547895	0.000293531	0.999395	0.955096	0.999766	-0.364408	-0.381009	0.0166008	-0.0251368	-0.0417377	FALSE		Rest
1127	ENSMUSG00000013584_Aldh1a2	ENSMUSG00000013584	Aldh1a2	0.404073	0.327845	0.999395	0.788536	0.999766	-0.737724	-0.860683	0.122959	0.651464	0.528505	FALSE		Rest
1128	ENSMUSG00000013593_Ndufs2	ENSMUSG00000013593	Ndufs2	0.038384	0.0201785	0.999395	0.784819	0.999766	-0.188935	-0.211007	0.0220717	0.071185	0.0491133	FALSE		Rest
1129	ENSMUSG00000013611_Snx31	ENSMUSG00000013611	Snx31	0.0719499	0.237473	0.999395	0.60551	0.999766	-0.434739	-0.288646	-0.146093	-0.290139	-0.144045	FALSE		Rest
1130	ENSMUSG00000013622_Atraid	ENSMUSG00000013622	Atraid	2.53083e-06	2.87098e-07	0.999395	0.944597	0.999766	0.684793	0.748572	-0.0637791	-0.0415349	0.0222442	FALSE		Rest
1131	ENSMUSG00000013629_Cad	ENSMUSG00000013629	Cad	0.0013747	0.000993781	0.999395	0.986184	0.999766	0.72646	0.749762	-0.0233022	0.020946	0.0442482	FALSE		Rest
1132	ENSMUSG00000013646_Sh3bp5l	ENSMUSG00000013646	Sh3bp5l	0.17749	0.0193952	0.999395	0.810837	0.999766	0.159073	0.268735	-0.109662	-0.0819295	0.0277322	FALSE		Rest
1133	ENSMUSG00000013662_Atad1	ENSMUSG00000013662	Atad1	0.203719	0.00506268	0.999395	0.943831	0.999766	-0.146187	-0.309353	0.163166	0.0316582	-0.131508	FALSE		Rest
1134	ENSMUSG00000013663_Pten	ENSMUSG00000013663	Pten	3.50363e-10	4.06193e-06	0.999395	0.389253	0.999766	-0.50924	-0.377356	-0.131884	-0.14559	-0.0137066	FALSE		Rest
1135	ENSMUSG00000013698_Pea15a	ENSMUSG00000013698	Pea15a	7.53678e-16	1.63312e-13	0.999395	0.512831	0.999766	0.569889	0.522948	0.0469416	0.105559	0.0586178	FALSE		Rest
1136	ENSMUSG00000013701_Timm23	ENSMUSG00000013701	Timm23	0.742338	0.0113645	0.999395	0.778231	0.999766	0.129383	0.893592	-0.764209	-0.282734	0.481475	FALSE		Rest
1137	ENSMUSG00000013707_Tnfaip8l2	ENSMUSG00000013707	Tnfaip8l2	0.156093	0.180519	0.999395	0.924899	0.999766	-1.24785	-1.17137	-0.0764875	-0.319424	-0.242936	FALSE		Rest
1138	ENSMUSG00000013736_Trnt1	ENSMUSG00000013736	Trnt1	7.05933e-05	0.00275787	0.999395	0.987631	0.999766	-0.356868	-0.272405	-0.0844633	-0.00791585	0.0765474	FALSE		Rest
1139	ENSMUSG00000013766_Ly6g6e	ENSMUSG00000013766	Ly6g6e	0.196597	0.155626	0.999395	0.847072	0.999766	2.40101	2.55142	-0.150405	-1.03033	-0.879926	FALSE		Rest
1140	ENSMUSG00000013787_Ehmt2	ENSMUSG00000013787	Ehmt2	8.09058e-05	3.09141e-11	0.999395	0.405025	0.999766	0.369432	0.615438	-0.246006	-0.160141	0.0858649	FALSE		Rest
1141	ENSMUSG00000013822_Elof1	ENSMUSG00000013822	Elof1	8.17909e-87	4.81346e-87	0.999395	0.978649	0.999766	3.09472	3.12701	-0.0322904	0.0207891	0.0530795	FALSE		Rest
1142	ENSMUSG00000013833_Med16	ENSMUSG00000013833	Med16	1.04496e-23	6.58313e-23	0.999395	0.990757	0.999766	1.06194	1.04851	0.0134368	0.00648317	-0.00695362	FALSE		Rest
1143	ENSMUSG00000013846_St3gal1	ENSMUSG00000013846	St3gal1	0.523902	0.973283	0.999395	0.990095	0.999766	0.140965	-0.00788261	0.148847	0.0127218	-0.136126	FALSE		Rest
1144	ENSMUSG00000013858_Tmem259	ENSMUSG00000013858	Tmem259	0.000507944	0.0144355	0.999395	0.579366	0.999766	0.573165	0.413042	0.160123	0.211396	0.0512726	FALSE		Rest
1145	ENSMUSG00000013878_Rnf170	ENSMUSG00000013878	Rnf170	6.67522e-23	8.01034e-22	0.999395	0.90166	0.999766	-0.974096	-0.947918	-0.0261781	-0.0471442	-0.0209661	FALSE		Rest
1146	ENSMUSG00000013921_Clip3	ENSMUSG00000013921	Clip3	0.00109792	8.18235e-08	0.999395	0.116095	0.999766	-0.205723	-0.332184	0.126461	0.169558	0.0430966	FALSE		Rest
1147	ENSMUSG00000013973_Dedd	ENSMUSG00000013973	Dedd	0.0116218	0.0017354	0.999395	0.87445	0.999766	0.469628	0.578119	-0.10849	-0.0994343	0.00905616	FALSE		Rest
1148	ENSMUSG00000013974_Mcemp1	ENSMUSG00000013974	Mcemp1	0.384385	0.510276	0.999395	0.935973	0.999766	-1.23873	-0.961421	-0.277312	0.450494	0.727806	FALSE		Rest
1149	ENSMUSG00000013997_Nit1	ENSMUSG00000013997	Nit1	1.39996e-05	3.38243e-08	0.999395	0.849034	0.999766	0.474404	0.60215	-0.127745	-0.066727	0.0610185	FALSE		Rest
1150	ENSMUSG00000014039_Prdm15	ENSMUSG00000014039	Prdm15	0.421238	0.579899	0.999395	0.625432	0.999766	-0.228	0.159713	-0.387713	-0.313655	0.0740583	FALSE		Rest
1151	ENSMUSG00000014074_Rnf168	ENSMUSG00000014074	Rnf168	0.94342	0.00374814	0.999395	0.311814	0.999766	0.00888461	0.313668	-0.304783	-0.209892	0.0948917	FALSE		Rest
1152	ENSMUSG00000014075_Tctex1d2	ENSMUSG00000014075	Tctex1d2	1.26899e-36	2.08291e-45	0.999395	0.411564	0.999766	1.61668	1.81594	-0.199251	-0.219514	-0.0202625	FALSE		Rest
1153	ENSMUSG00000014077_Chp1	ENSMUSG00000014077	Chp1	0.0194844	0.00308497	0.999395	0.956799	0.999766	0.172289	0.216047	-0.0437581	-0.0165519	0.0272062	FALSE		Rest
1154	ENSMUSG00000014164_Klhl3	ENSMUSG00000014164	Klhl3	0.0758508	0.626444	0.999395	0.674014	0.999766	0.365816	-0.107076	0.472892	0.214179	-0.258713	FALSE		Rest
1155	ENSMUSG00000014177_Tvp23b	ENSMUSG00000014177	Tvp23b	0.627829	0.236096	0.999395	0.674014	0.999766	0.0803158	0.187076	-0.10676	-0.160624	-0.0538633	FALSE		Rest
1156	ENSMUSG00000014195_Dnajc7	ENSMUSG00000014195	Dnajc7	0.0158002	0.0885252	0.999395	0.788538	0.999766	0.212148	0.152638	0.0595096	0.0681557	0.00864607	FALSE		Rest
1157	ENSMUSG00000014226_Cacybp	ENSMUSG00000014226	Cacybp	3.64352e-36	1.32581e-18	0.999395	0.00585572	0.999766	1.07737	0.764136	0.313229	0.349117	0.0358881	TRUE		Significant tanycytes
1158	ENSMUSG00000014232_Cluap1	ENSMUSG00000014232	Cluap1	3.89078e-18	1.25794e-13	0.999395	0.432784	0.999766	0.987644	0.852122	0.135522	0.191876	0.0563537	FALSE		Rest
1159	ENSMUSG00000014243_Zswim7	ENSMUSG00000014243	Zswim7	0.168673	0.0824891	0.999395	0.955152	0.999766	0.434746	0.546831	-0.112085	0.0703572	0.182442	FALSE		Rest
1160	ENSMUSG00000014245_Pigl	ENSMUSG00000014245	Pigl	0.958591	0.460725	0.999395	0.924813	0.999766	-0.0119467	-0.155301	0.143354	0.0733364	-0.0700176	FALSE		Rest
1161	ENSMUSG00000014294_Ndufa2	ENSMUSG00000014294	Ndufa2	5.36672e-34	2.16035e-36	0.999395	0.986184	0.999766	1.5324	1.59253	-0.0601316	-0.0117992	0.0483324	FALSE		Rest
1162	ENSMUSG00000014301_Pam16	ENSMUSG00000014301	Pam16	0.0124034	0.00690772	0.999395	0.559358	0.999766	0.781919	0.855716	-0.0737975	0.413393	0.487191	FALSE		Rest
1163	ENSMUSG00000014303_Glis2	ENSMUSG00000014303	Glis2	2.25846e-14	3.82136e-11	0.999395	0.683006	0.999766	1.13171	0.996289	0.135421	0.156561	0.0211402	FALSE		Rest
1164	ENSMUSG00000014313_Cox6c	ENSMUSG00000014313	Cox6c	1.27048e-08	7.28887e-13	0.999395	0.65985	0.999766	0.680855	0.853827	-0.172972	-0.134432	0.0385399	FALSE		Rest
1165	ENSMUSG00000014329_Bicc1	ENSMUSG00000014329	Bicc1	3.47262e-35	1.65089e-35	0.999395	0.906205	0.999766	2.54892	2.57446	-0.0255379	-0.0908887	-0.0653509	FALSE		Rest
1166	ENSMUSG00000014349_Ube2z	ENSMUSG00000014349	Ube2z	1.29938e-07	2.4749e-11	0.999395	0.914875	0.999766	0.493389	0.621872	-0.128483	-0.0389448	0.0895377	FALSE		Rest
1167	ENSMUSG00000014353_Tmem87b	ENSMUSG00000014353	Tmem87b	0.00220552	0.000115795	0.999395	0.958043	0.999766	-0.374031	-0.466148	0.0921173	-0.026489	-0.118606	FALSE		Rest
1168	ENSMUSG00000014355_Anapc1	ENSMUSG00000014355	Anapc1	0.249272	0.0739917	0.999395	0.830831	0.999766	0.096063	0.14573	-0.0496666	-0.0520942	-0.00242761	FALSE		Rest
1169	ENSMUSG00000014361_Mertk	ENSMUSG00000014361	Mertk	2.01924e-09	4.40977e-06	0.999395	0.0545066	0.999766	-1.0632	-0.803015	-0.260186	-0.568352	-0.308166	FALSE		Rest
1170	ENSMUSG00000014402_Tsg101	ENSMUSG00000014402	Tsg101	1.70926e-23	2.18919e-19	0.999395	0.753369	0.999766	0.901702	0.818909	0.0827927	0.0806987	-0.00209393	FALSE		Rest
1171	ENSMUSG00000014418_Hps5	ENSMUSG00000014418	Hps5	0.334226	0.476331	0.999395	0.787357	0.999766	0.224456	0.167147	0.0573086	-0.171742	-0.22905	FALSE		Rest
1172	ENSMUSG00000014426_Map3k4	ENSMUSG00000014426	Map3k4	0.391297	0.969731	0.999395	0.902128	0.999766	-0.0774464	0.00369673	-0.0811431	-0.0384393	0.0427038	FALSE		Rest
1173	ENSMUSG00000014470_Rnf166	ENSMUSG00000014470	Rnf166	9.9858e-13	1.55427e-16	0.999395	0.770752	0.999766	1.07285	1.24308	-0.170233	-0.126414	0.0438191	FALSE		Rest
1174	ENSMUSG00000014496_Ankrd28	ENSMUSG00000014496	Ankrd28	1.16994e-08	0.0196466	0.999395	0.0253692	0.999766	-0.729506	-0.307343	-0.422163	-0.450767	-0.0286032	TRUE		Significant other
1175	ENSMUSG00000014498_Ankrd52	ENSMUSG00000014498	Ankrd52	0.835673	0.805512	0.999395	0.986184	0.999766	0.023987	-0.0276602	0.0516473	-0.00925672	-0.060904	FALSE		Rest
1176	ENSMUSG00000014503_Pkd2l2	ENSMUSG00000014503	Pkd2l2	0.554949	0.791197	0.999395	0.872679	0.999766	-0.157728	-0.0723079	-0.0854198	-0.134263	-0.0488433	FALSE		Rest
1177	ENSMUSG00000014504_Srp19	ENSMUSG00000014504	Srp19	0.00419611	0.00535691	0.999395	0.978162	0.999766	0.335171	0.327208	0.00796353	-0.0154049	-0.0233685	FALSE		Rest
1178	ENSMUSG00000014550_Rbsn	ENSMUSG00000014550	Rbsn	0.22379	0.135214	0.999395	0.807082	0.999766	0.104907	0.1275	-0.0225935	-0.0604869	-0.0378934	FALSE		Rest
1179	ENSMUSG00000014551_Mrps25	ENSMUSG00000014551	Mrps25	0.0487662	0.114234	0.999395	0.956059	0.999766	0.248095	0.201462	0.0466326	0.0283698	-0.0182628	FALSE		Rest
1180	ENSMUSG00000014554_Dguok	ENSMUSG00000014554	Dguok	0.00101107	1.44849e-06	0.999395	0.449515	0.999766	0.79786	1.15308	-0.355222	-0.384986	-0.029764	FALSE		Rest
1181	ENSMUSG00000014592_Camta1	ENSMUSG00000014592	Camta1	3.18191e-21	5.20925e-30	0.999395	0.342258	0.999766	-0.882915	-1.05936	0.176449	0.181203	0.00475397	FALSE		Rest
1182	ENSMUSG00000014599_Csf1	ENSMUSG00000014599	Csf1	0.00445253	0.000772024	0.999395	0.956799	0.999766	0.62513	0.73494	-0.109811	-0.0497296	0.060081	FALSE		Rest
1183	ENSMUSG00000014601_Strip1	ENSMUSG00000014601	Strip1	0.0632614	0.000341729	0.999395	0.736282	0.999766	0.184927	0.346881	-0.161954	-0.0891643	0.07279	FALSE		Rest
1184	ENSMUSG00000014602_Kif1a	ENSMUSG00000014602	Kif1a	3.245e-19	9.78108e-25	0.999395	0.627178	0.999766	-0.69732	-0.797286	0.0999658	0.0948984	-0.00506741	FALSE		Rest
1185	ENSMUSG00000014606_Slc25a11	ENSMUSG00000014606	Slc25a11	0.498329	0.769587	0.999395	0.367115	0.999766	0.0685244	-0.0306224	0.0991469	0.168973	0.0698263	FALSE		Rest
1186	ENSMUSG00000014633_Cmc2	ENSMUSG00000014633	Cmc2	0.198167	0.594524	0.999395	0.961865	0.999766	0.235067	0.101735	0.133332	0.0338247	-0.0995076	FALSE		Rest
1187	ENSMUSG00000014668_Chfr	ENSMUSG00000014668	Chfr	0.00747542	0.370381	0.999395	0.108106	0.999766	-0.476536	-0.166556	-0.30998	-0.483382	-0.173401	FALSE		Rest
1188	ENSMUSG00000014748_Tex261	ENSMUSG00000014748	Tex261	4.19172e-05	3.06017e-06	0.999395	0.693791	0.999766	0.607846	0.689755	-0.0819089	-0.151933	-0.0700241	FALSE		Rest
1189	ENSMUSG00000014763_Fam120b	ENSMUSG00000014763	Fam120b	0.0813684	0.0306368	0.999395	0.704926	0.999766	-0.152264	-0.187068	0.0348046	0.0847148	0.0499102	FALSE		Rest
1190	ENSMUSG00000014767_Tbp	ENSMUSG00000014767	Tbp	0.22444	0.456476	0.999395	0.878805	0.999766	0.149136	-0.0936925	0.242828	0.061392	-0.181436	FALSE		Rest
1191	ENSMUSG00000014769_Psmb1	ENSMUSG00000014769	Psmb1	2.72757e-16	3.80337e-19	0.999395	0.887172	0.999766	0.684789	0.751286	-0.0664969	0.0431095	0.109606	FALSE		Rest
1192	ENSMUSG00000014771_Pdcd2	ENSMUSG00000014771	Pdcd2	0.00428108	2.12722e-07	0.999395	0.38118	0.999766	0.551102	0.981125	-0.430023	-0.336844	0.093179	FALSE		Rest
1193	ENSMUSG00000014773_Dll1	ENSMUSG00000014773	Dll1	0.446557	0.850778	0.999395	0.660572	0.999766	-0.422686	0.10872	-0.531406	-0.569167	-0.0377612	FALSE		Rest
1194	ENSMUSG00000014776_Nol3	ENSMUSG00000014776	Nol3	0.00810059	0.0854106	0.999395	0.428529	0.999766	0.384538	0.256716	0.127822	0.238485	0.110663	FALSE		Rest
1195	ENSMUSG00000014778_Fhod1	ENSMUSG00000014778	Fhod1	0.011921	0.53579	0.999395	0.276098	0.999766	0.99413	0.264595	0.729535	0.80641	0.0768744	FALSE		Rest
1196	ENSMUSG00000014782_Plekhg4	ENSMUSG00000014782	Plekhg4	0.296021	0.0227481	0.999395	0.708155	0.999766	-0.834253	-1.77952	0.945265	0.77365	-0.171615	FALSE		Rest
1197	ENSMUSG00000014786_Slc9a5	ENSMUSG00000014786	Slc9a5	0.369751	0.0614216	0.999395	0.585995	0.999766	-0.219483	-0.446806	0.227323	0.29653	0.0692064	FALSE		Rest
1198	ENSMUSG00000014791_Elmo3	ENSMUSG00000014791	Elmo3	3.90052e-08	1.78824e-05	0.999395	0.801973	0.999766	2.19503	1.73686	0.458173	0.296046	-0.162126	FALSE		Rest
1199	ENSMUSG00000014813_Stc1	ENSMUSG00000014813	Stc1	0.625791	0.00458753	0.999395	0.225932	0.999766	-0.119891	-0.645108	0.525218	0.506971	-0.0182462	FALSE		Rest
1200	ENSMUSG00000014837_4931428F04Rik	ENSMUSG00000014837	4931428F04Rik	0.377298	0.0711192	0.999395	0.258789	0.999766	-0.259456	0.509826	-0.769282	-0.581766	0.187516	FALSE		Rest
1201	ENSMUSG00000014846_Tppp3	ENSMUSG00000014846	Tppp3	7.75182e-90	6.46529e-83	0.999395	0.113157	0.999766	2.53793	2.44961	0.0883204	0.353266	0.264946	FALSE		Rest
1202	ENSMUSG00000014850_Msh3	ENSMUSG00000014850	Msh3	0.000294888	0.000657853	0.999395	0.989457	0.999766	-0.574599	-0.542634	-0.0319651	0.010775	0.0427401	FALSE		Rest
1203	ENSMUSG00000014856_Tmem208	ENSMUSG00000014856	Tmem208	0.567533	0.0147596	0.999395	0.367115	0.999766	0.144496	0.569082	-0.424586	-0.413224	0.011362	FALSE		Rest
1204	ENSMUSG00000014859_E2f4	ENSMUSG00000014859	E2f4	1.26271e-14	2.3316e-17	0.999395	0.999719	0.999766	1.49399	1.65463	-0.160639	0.000225696	0.160865	FALSE		Rest
1205	ENSMUSG00000014867_Surf4	ENSMUSG00000014867	Surf4	1.4465e-11	5.30317e-08	0.999395	0.771798	0.999766	1.11184	0.903699	0.208142	0.138351	-0.0697911	FALSE		Rest
1206	ENSMUSG00000014873_Surf2	ENSMUSG00000014873	Surf2	0.00386587	0.312207	0.999395	0.500332	0.999766	0.395402	0.146689	0.248713	0.201625	-0.047088	FALSE		Rest
1207	ENSMUSG00000014905_Dnajb9	ENSMUSG00000014905	Dnajb9	0.237357	0.926863	0.999395	0.607241	0.999766	0.19297	0.0162823	0.176688	0.19016	0.013472	FALSE		Rest
1208	ENSMUSG00000014907_Naf1	ENSMUSG00000014907	Naf1	1.83741e-36	3.04963e-20	0.999395	0.25908	0.999766	2.304	1.70254	0.601454	0.387301	-0.214153	FALSE		Rest
1209	ENSMUSG00000014932_Yes1	ENSMUSG00000014932	Yes1	0.0179604	0.132903	0.999395	0.628919	0.999766	-0.422714	-0.273967	-0.148747	-0.20783	-0.0590832	FALSE		Rest
1210	ENSMUSG00000014956_Ppp1cb	ENSMUSG00000014956	Ppp1cb	0.000210415	0.0353465	0.999395	0.719011	0.999766	0.392155	0.228401	0.163754	0.102418	-0.0613363	FALSE		Rest
1211	ENSMUSG00000014959_Gorasp2	ENSMUSG00000014959	Gorasp2	6.26017e-12	1.56078e-07	0.999395	0.163635	0.999766	0.645088	0.498655	0.146433	0.237414	0.090981	FALSE		Rest
1212	ENSMUSG00000014980_Tsen15	ENSMUSG00000014980	Tsen15	0.000663465	1.52681e-06	0.999395	0.90166	0.999766	0.559776	0.785716	-0.225939	-0.0745515	0.151388	FALSE		Rest
1213	ENSMUSG00000015002_Efr3a	ENSMUSG00000015002	Efr3a	0.00193549	0.000350682	0.999395	0.989457	0.999766	-0.346489	-0.397253	0.0507634	-0.00747588	-0.0582392	FALSE		Rest
1214	ENSMUSG00000015013_Trappc2l	ENSMUSG00000015013	Trappc2l	8.72837e-16	6.70981e-15	0.999395	0.921813	0.999766	1.14829	1.12038	0.027903	0.0558381	0.027935	FALSE		Rest
1215	ENSMUSG00000015016_Acsf3	ENSMUSG00000015016	Acsf3	0.257689	0.410094	0.999395	0.877683	0.999766	0.300473	0.223566	0.0769069	0.133663	0.0567558	FALSE		Rest
1216	ENSMUSG00000015023_Ddx19a	ENSMUSG00000015023	Ddx19a	2.32596e-36	3.55696e-24	0.999395	0.367115	0.999766	1.3576	1.10628	0.251319	0.197636	-0.0536825	FALSE		Rest
1217	ENSMUSG00000015027_Galns	ENSMUSG00000015027	Galns	0.532502	0.0442854	0.999395	0.550046	0.999766	0.226433	0.683746	-0.457313	-0.449107	0.00820666	FALSE		Rest
1218	ENSMUSG00000015053_Gata2	ENSMUSG00000015053	Gata2	0.00322241	0.0176667	0.999395	0.989457	0.999766	1.76891	1.43562	0.333286	-0.0393701	-0.372656	FALSE		Rest
1219	ENSMUSG00000015083_C8g	ENSMUSG00000015083	C8g	0.202603	0.112488	0.999395	0.60551	0.999766	1.00238	1.19548	-0.193106	-0.885138	-0.692031	FALSE		Rest
1220	ENSMUSG00000015085_Entpd2	ENSMUSG00000015085	Entpd2	0.943309	0.180848	0.999395	0.654408	0.999766	0.0348518	-0.590354	0.625206	0.472568	-0.152638	FALSE		Rest
1221	ENSMUSG00000015087_Rabl6	ENSMUSG00000015087	Rabl6	0.0233203	0.0903444	0.999395	0.467946	0.999766	0.175677	0.133674	0.0420028	0.119726	0.0777231	FALSE		Rest
1222	ENSMUSG00000015090_Ptgds	ENSMUSG00000015090	Ptgds	0.272044	0.5231	0.999395	0.804493	0.999766	0.961469	0.573427	0.388042	0.616639	0.228596	FALSE		Rest
1223	ENSMUSG00000015092_Edf1	ENSMUSG00000015092	Edf1	7.49178e-27	4.52931e-24	0.999395	0.696401	0.999766	0.799712	0.758551	0.0411613	0.0779264	0.0367651	FALSE		Rest
1224	ENSMUSG00000015093_Clic3	ENSMUSG00000015093	Clic3	7.73935e-11	1.25949e-07	0.999395	0.0998752	0.999766	4.22193	4.02772	0.194209	1.74667	1.55246	FALSE		Rest
1225	ENSMUSG00000015094_Npdc1	ENSMUSG00000015094	Npdc1	6.66047e-11	3.81269e-08	0.999395	0.606049	0.999766	0.896616	0.762624	0.133992	0.171395	0.0374034	FALSE		Rest
1226	ENSMUSG00000015095_Fbxw5	ENSMUSG00000015095	Fbxw5	7.77888e-13	2.0289e-15	0.999395	0.958668	0.999766	0.626794	0.696036	-0.069242	-0.0188	0.050442	FALSE		Rest
1227	ENSMUSG00000015120_Ube2i	ENSMUSG00000015120	Ube2i	1.64197e-24	7.01051e-29	0.999395	0.825413	0.999766	0.81411	0.889803	-0.0756933	-0.0557394	0.0199539	FALSE		Rest
1228	ENSMUSG00000015126_Tsr3	ENSMUSG00000015126	Tsr3	1.75667e-22	4.9637e-23	0.999395	0.954353	0.999766	1.18114	1.21305	-0.0319067	0.028959	0.0608658	FALSE		Rest
1229	ENSMUSG00000015127_Unkl	ENSMUSG00000015127	Unkl	0.522879	0.256173	0.999395	0.500825	0.999766	0.0716303	-0.124168	0.195799	0.153263	-0.0425352	FALSE		Rest
1230	ENSMUSG00000015143_Actn1	ENSMUSG00000015143	Actn1	7.98997e-06	4.73658e-05	0.999395	0.577476	0.999766	1.03249	0.952742	0.0797479	0.299686	0.219938	FALSE		Rest
1231	ENSMUSG00000015149_Sirt2	ENSMUSG00000015149	Sirt2	6.91429e-11	6.56339e-14	0.999395	0.825413	0.999766	0.58387	0.669505	-0.0856354	-0.0624476	0.0231878	FALSE		Rest
1232	ENSMUSG00000015165_Hnrnpl	ENSMUSG00000015165	Hnrnpl	4.16319e-09	0.00316643	0.999395	0.187319	0.999766	0.51826	0.268697	0.249563	0.212319	-0.0372439	FALSE		Rest
1233	ENSMUSG00000015176_Nolc1	ENSMUSG00000015176	Nolc1	0.200737	0.718637	0.999395	0.249926	0.999766	0.168861	-0.0504576	0.219319	0.270589	0.0512704	FALSE		Rest
1234	ENSMUSG00000015189_Casd1	ENSMUSG00000015189	Casd1	0.0303153	0.0314908	0.999395	0.925739	0.999766	-0.277134	-0.275517	-0.00161758	0.0468614	0.048479	FALSE		Rest
1235	ENSMUSG00000015214_Mtmr1	ENSMUSG00000015214	Mtmr1	0.0326203	0.536882	0.999395	0.307696	0.999766	-0.349342	-0.107023	-0.242319	-0.31553	-0.0732116	FALSE		Rest
1236	ENSMUSG00000015217_Hmgb3	ENSMUSG00000015217	Hmgb3	3.69613e-16	3.42774e-11	0.999395	0.79105	0.999766	0.756788	0.621723	0.135065	0.0733666	-0.0616982	FALSE		Rest
1237	ENSMUSG00000015222_Map2	ENSMUSG00000015222	Map2	3.18121e-67	1.64109e-78	0.999395	0.754927	0.999766	-1.31302	-1.42087	0.107844	0.068908	-0.0389363	FALSE		Rest
1238	ENSMUSG00000015224_Cyp2j9	ENSMUSG00000015224	Cyp2j9	9.73431e-05	5.55411e-05	0.999395	0.917343	0.999766	-1.2897	-1.32904	0.0393466	-0.134789	-0.174136	FALSE		Rest
1239	ENSMUSG00000015243_Abca1	ENSMUSG00000015243	Abca1	0.580459	0.441571	0.999395	0.40677	0.999766	-0.104853	0.143038	-0.247892	-0.295741	-0.0478498	FALSE		Rest
1240	ENSMUSG00000015247_Nipsnap3b	ENSMUSG00000015247	Nipsnap3b	1.6094e-17	6.38639e-15	0.999395	0.708718	0.999766	1.23905	1.14904	0.0900098	0.144986	0.0549761	FALSE		Rest
1241	ENSMUSG00000015289_Lage3	ENSMUSG00000015289	Lage3	2.71154e-31	5.88476e-26	0.999395	0.694003	0.999766	1.6996	1.56389	0.135706	0.148912	0.0132052	FALSE		Rest
1242	ENSMUSG00000015290_Ubl4a	ENSMUSG00000015290	Ubl4a	0.950609	0.0715844	0.999395	0.161543	0.999766	0.00707975	-0.182895	0.189974	0.245482	0.055508	FALSE		Rest
1243	ENSMUSG00000015291_Gdi1	ENSMUSG00000015291	Gdi1	0.151433	0.103837	0.999395	0.576523	0.999766	-0.0988532	-0.111332	0.0124784	0.085645	0.0731666	FALSE		Rest
1244	ENSMUSG00000015305_Sash1	ENSMUSG00000015305	Sash1	5.23241e-07	3.14103e-07	0.999395	0.820046	0.999766	-0.444791	-0.452826	0.00803472	-0.0629125	-0.0709473	FALSE		Rest
1245	ENSMUSG00000015312_Gadd45b	ENSMUSG00000015312	Gadd45b	2.21794e-21	5.20129e-17	0.999395	0.529629	0.999766	3.00071	2.70067	0.300042	0.444162	0.14412	FALSE		Rest
1246	ENSMUSG00000015335_Zdhhc12	ENSMUSG00000015335	Zdhhc12	2.19299e-05	0.049278	0.999395	0.419692	0.999766	1.73719	0.846017	0.891172	0.671204	-0.219968	FALSE		Rest
1247	ENSMUSG00000015337_Endog	ENSMUSG00000015337	Endog	8.95234e-08	2.79241e-08	0.999395	0.561252	0.999766	1.18516	1.27416	-0.089005	0.294935	0.38394	FALSE		Rest
1248	ENSMUSG00000015340_Cybb	ENSMUSG00000015340	Cybb	7.30119e-07	9.7322e-10	0.999395	0.925808	0.999766	-2.02242	-2.47815	0.455726	0.159449	-0.296278	FALSE		Rest
1249	ENSMUSG00000015341_Golga7	ENSMUSG00000015341	Golga7	4.5339e-05	0.0188843	0.999395	0.293601	0.999766	-0.347956	-0.20488	-0.143077	-0.173875	-0.0307981	FALSE		Rest
1250	ENSMUSG00000015342_Xk	ENSMUSG00000015342	Xk	3.02668e-06	3.73877e-11	0.999395	0.303623	0.999766	-0.603499	-0.84973	0.246231	0.262244	0.0160122	FALSE		Rest
1251	ENSMUSG00000015354_Pcolce2	ENSMUSG00000015354	Pcolce2	8.09798e-07	0.0488264	0.999395	0.0236435	0.999766	-1.11237	-0.446202	-0.666165	-0.804295	-0.13813	TRUE		Significant other
1252	ENSMUSG00000015357_Clpx	ENSMUSG00000015357	Clpx	0.378373	0.823882	0.999395	0.988747	0.999766	0.128638	0.034149	0.0944891	-0.0102854	-0.104774	FALSE		Rest
1253	ENSMUSG00000015363_Trabd	ENSMUSG00000015363	Trabd	0.000115352	1.14705e-05	0.999395	0.980244	0.999766	0.741411	0.846082	-0.104671	-0.0235991	0.0810718	FALSE		Rest
1254	ENSMUSG00000015377_Dennd6b	ENSMUSG00000015377	Dennd6b	0.023286	0.0667077	0.999395	0.95232	0.999766	0.37132	0.303641	0.0676791	-0.0396342	-0.107313	FALSE		Rest
1255	ENSMUSG00000015396_Cd83	ENSMUSG00000015396	Cd83	0.012623	0.412052	0.999395	0.568242	0.999766	-0.31917	-0.111003	-0.208167	-0.166992	0.041175	FALSE		Rest
1256	ENSMUSG00000015437_Gzmb	ENSMUSG00000015437	Gzmb	0.00417794	0.0387981	0.999395	0.860873	0.999766	-2.19727	-1.59751	-0.599769	-0.448749	0.15102	FALSE		Rest
1257	ENSMUSG00000015452_Ager	ENSMUSG00000015452	Ager	7.91882e-09	4.72996e-08	0.999395	0.831583	0.999766	4.71569	5.61728	-0.90159	0.477252	1.37884	FALSE		Rest
1258	ENSMUSG00000015461_Atf6b	ENSMUSG00000015461	Atf6b	1.66889e-08	3.92393e-05	0.999395	0.476404	0.999766	1.04794	0.784199	0.263739	0.287732	0.0239933	FALSE		Rest
1259	ENSMUSG00000015468_Notch4	ENSMUSG00000015468	Notch4	0.204403	0.031621	0.999395	0.826351	0.999766	0.809162	1.3362	-0.527039	-0.407298	0.119741	FALSE		Rest
1260	ENSMUSG00000015474_Ppt2	ENSMUSG00000015474	Ppt2	0.226792	0.0477743	0.999395	0.559358	0.999766	0.359329	0.570136	-0.210807	-0.37589	-0.165082	FALSE		Rest
1261	ENSMUSG00000015476_Prrt1	ENSMUSG00000015476	Prrt1	2.41631e-11	8.45972e-07	0.999395	0.179806	0.999766	0.977777	0.730825	0.246952	0.358519	0.111567	FALSE		Rest
1262	ENSMUSG00000015478_Rnf5	ENSMUSG00000015478	Rnf5	1.28176e-13	3.01347e-21	0.999395	0.622262	0.999766	0.783616	0.997948	-0.214333	-0.129076	0.0852568	FALSE		Rest
1263	ENSMUSG00000015484_Fam163a	ENSMUSG00000015484	Fam163a	5.7771e-08	6.0578e-09	0.999395	0.877683	0.999766	-1.05111	-1.11894	0.0678366	-0.106216	-0.174052	FALSE		Rest
1264	ENSMUSG00000015488_Cacfd1	ENSMUSG00000015488	Cacfd1	6.44417e-05	1.93414e-13	0.999395	0.199928	0.999766	0.453508	0.820438	-0.36693	-0.264564	0.102366	FALSE		Rest
1265	ENSMUSG00000015501_Hivep2	ENSMUSG00000015501	Hivep2	0.000394323	0.000115155	0.999395	0.826573	0.999766	-0.370081	-0.40173	0.0316486	0.0713968	0.0397482	FALSE		Rest
1266	ENSMUSG00000015522_Arnt	ENSMUSG00000015522	Arnt	0.442054	0.0110922	0.999395	0.311817	0.999766	0.106234	0.32993	-0.223696	-0.250323	-0.0266273	FALSE		Rest
1267	ENSMUSG00000015536_Mocs2	ENSMUSG00000015536	Mocs2	1.29859e-05	5.41253e-13	0.999395	0.166868	0.999766	0.325436	0.531366	-0.20593	-0.184819	0.0211107	FALSE		Rest
1268	ENSMUSG00000015542_Nat9	ENSMUSG00000015542	Nat9	1.61668e-06	2.81695e-07	0.999395	0.951417	0.999766	1.09901	1.18145	-0.0824373	-0.0589191	0.0235182	FALSE		Rest
1269	ENSMUSG00000015568_Lpl	ENSMUSG00000015568	Lpl	0.100527	0.00177339	0.999395	0.989297	0.999766	-0.455087	-0.835364	0.380277	0.0194129	-0.360864	FALSE		Rest
1270	ENSMUSG00000015575_Atp6v0e	ENSMUSG00000015575	Atp6v0e	1.35702e-53	6.04942e-55	0.999395	0.827778	0.999766	1.75167	1.79257	-0.0409053	-0.0757346	-0.0348293	FALSE		Rest
1271	ENSMUSG00000015597_Zfp318	ENSMUSG00000015597	Zfp318	0.000112633	1.88245e-07	0.999395	0.385067	0.999766	-0.354381	-0.475339	0.120958	0.164299	0.0433412	FALSE		Rest
1272	ENSMUSG00000015599_Ttbk1	ENSMUSG00000015599	Ttbk1	0.779386	0.854333	0.999395	0.79851	0.999766	0.0430364	-0.02804	0.0710764	0.102876	0.0317992	FALSE		Rest
1273	ENSMUSG00000015605_Srf	ENSMUSG00000015605	Srf	7.38715e-19	1.63219e-21	0.999395	0.944193	0.999766	1.69722	1.83343	-0.13621	0.0561086	0.192319	FALSE		Rest
1274	ENSMUSG00000015653_Steap2	ENSMUSG00000015653	Steap2	5.76768e-07	1.99787e-11	0.999395	0.730166	0.999766	-0.677443	-0.901964	0.224521	0.129935	-0.0945861	FALSE		Rest
1275	ENSMUSG00000015656_Hspa8	ENSMUSG00000015656	Hspa8	0.287216	0.0936838	0.999395	0.00672273	0.999766	0.0789211	-0.12134	0.200262	0.272793	0.0725317	TRUE		Significant other
1276	ENSMUSG00000015659_Serac1	ENSMUSG00000015659	Serac1	1.91607e-05	0.00558887	0.999395	0.956799	0.999766	-0.557667	-0.369253	-0.188414	0.0293401	0.217755	FALSE		Rest
1277	ENSMUSG00000015668_Pdzd11	ENSMUSG00000015668	Pdzd11	1.5166e-10	1.14786e-15	0.999395	0.686532	0.999766	0.69592	0.86823	-0.17231	-0.115242	0.0570687	FALSE		Rest
1278	ENSMUSG00000015671_Psma2	ENSMUSG00000015671	Psma2	2.21084e-33	4.85604e-27	0.999395	0.493341	0.999766	0.931699	0.838359	0.0933397	0.119421	0.0260813	FALSE		Rest
1279	ENSMUSG00000015672_Mrpl32	ENSMUSG00000015672	Mrpl32	1.20053e-16	6.24797e-16	0.999395	0.906205	0.999766	1.0947	1.08325	0.0114459	0.0578854	0.0464395	FALSE		Rest
1280	ENSMUSG00000015697_Setdb1	ENSMUSG00000015697	Setdb1	0.344415	0.0395042	0.999395	0.568242	0.999766	0.118678	0.248046	-0.129368	-0.154809	-0.0254412	FALSE		Rest
1281	ENSMUSG00000015702_Anxa9	ENSMUSG00000015702	Anxa9	0.665314	0.000960775	0.999395	0.304292	0.999766	0.262852	1.82953	-1.56667	-1.05256	0.514111	FALSE		Rest
1282	ENSMUSG00000015709_Arnt2	ENSMUSG00000015709	Arnt2	2.09388e-05	1.11447e-09	0.999395	0.333818	0.999766	-0.362706	-0.514306	0.1516	0.16389	0.0122907	FALSE		Rest
1283	ENSMUSG00000015711_Prune1	ENSMUSG00000015711	Prune1	6.67335e-07	1.00585e-07	0.999395	0.877683	0.999766	0.6463	0.692965	-0.0466651	-0.0696424	-0.0229773	FALSE		Rest
1284	ENSMUSG00000015714_Cers2	ENSMUSG00000015714	Cers2	0.00332156	0.145374	0.999395	0.729721	0.999766	0.337696	0.174016	0.163681	0.107304	-0.0563768	FALSE		Rest
1285	ENSMUSG00000015733_Capza2	ENSMUSG00000015733	Capza2	0.199	0.889724	0.999395	0.275036	0.999766	-0.0830006	-0.00962468	-0.073376	-0.127621	-0.0542449	FALSE		Rest
1286	ENSMUSG00000015745_Plekho1	ENSMUSG00000015745	Plekho1	2.8516e-05	0.000579108	0.999395	0.956071	0.999766	0.710263	0.591995	0.118267	0.0387712	-0.0794961	FALSE		Rest
1287	ENSMUSG00000015747_Vps45	ENSMUSG00000015747	Vps45	0.0217402	0.249331	0.999395	0.450403	0.999766	0.248508	0.130367	0.11814	0.171776	0.0536355	FALSE		Rest
1288	ENSMUSG00000015748_Prpf3	ENSMUSG00000015748	Prpf3	0.000424337	0.066295	0.999395	0.491124	0.999766	0.537981	0.290594	0.247387	0.229836	-0.0175507	FALSE		Rest
1289	ENSMUSG00000015749_Anp32e	ENSMUSG00000015749	Anp32e	8.31205e-30	4.66694e-24	0.999395	0.849044	0.999766	0.906747	0.812702	0.0940446	0.0499818	-0.0440628	FALSE		Rest
1290	ENSMUSG00000015750_Aph1a	ENSMUSG00000015750	Aph1a	0.581467	0.262975	0.999395	0.334005	0.999766	-0.165176	0.321307	-0.486483	-0.516999	-0.0305161	FALSE		Rest
1291	ENSMUSG00000015755_Tab2	ENSMUSG00000015755	Tab2	0.000111713	9.79345e-12	0.999395	0.0112843	0.999766	0.274678	0.475319	-0.200641	-0.265561	-0.0649201	TRUE		Significant tanycytes
1292	ENSMUSG00000015757_Ppil4	ENSMUSG00000015757	Ppil4	0.0184923	0.120965	0.999395	0.869884	0.999766	0.319473	0.215165	0.104309	0.0740993	-0.0302093	FALSE		Rest
1293	ENSMUSG00000015759_Cnih1	ENSMUSG00000015759	Cnih1	0.237316	0.0710477	0.999395	0.890836	0.999766	0.145204	0.217266	-0.0720618	-0.0575899	0.0144719	FALSE		Rest
1294	ENSMUSG00000015766_Eps8	ENSMUSG00000015766	Eps8	4.10036e-07	2.52702e-10	0.999395	0.195734	0.999766	-0.412774	-0.51518	0.102406	0.195539	0.0931334	FALSE		Rest
1295	ENSMUSG00000015776_Med22	ENSMUSG00000015776	Med22	8.9815e-08	8.66521e-18	0.999395	0.452068	0.999766	0.78531	1.26489	-0.479579	-0.234874	0.244704	FALSE		Rest
1296	ENSMUSG00000015790_Surf1	ENSMUSG00000015790	Surf1	0.0271218	0.00401305	0.999395	0.978302	0.999766	0.293542	0.378707	-0.0851652	-0.017195	0.0679702	FALSE		Rest
1297	ENSMUSG00000015804_Med28	ENSMUSG00000015804	Med28	1.14004e-22	4.59371e-21	0.999395	0.661718	0.999766	1.11398	1.07743	0.0365415	0.127966	0.0914247	FALSE		Rest
1298	ENSMUSG00000015806_Qdpr	ENSMUSG00000015806	Qdpr	0.0219425	0.00323521	0.999395	0.977864	0.999766	-0.398778	-0.506052	0.107274	0.022869	-0.0844049	FALSE		Rest
1299	ENSMUSG00000015812_Gnrh1	ENSMUSG00000015812	Gnrh1	0.220076	0.350059	0.999395	0.877212	0.999766	-1.50874	-1.13782	-0.370918	-0.636014	-0.265096	FALSE		Rest
1300	ENSMUSG00000015829_Tnr	ENSMUSG00000015829	Tnr	1.50404e-41	3.9157e-49	0.999395	0.651078	0.999766	-1.39385	-1.51943	0.125581	0.121326	-0.00425439	FALSE		Rest
1301	ENSMUSG00000015837_Sqstm1	ENSMUSG00000015837	Sqstm1	5.64517e-15	3.70768e-21	0.999395	0.776041	0.999766	0.558602	0.673716	-0.115114	-0.0600054	0.0551081	FALSE		Rest
1302	ENSMUSG00000015839_Nfe2l2	ENSMUSG00000015839	Nfe2l2	1.26796e-29	8.1716e-31	0.999395	0.874472	0.999766	1.60561	1.64335	-0.0377422	-0.078997	-0.0412548	FALSE		Rest
1303	ENSMUSG00000015843_Rxrg	ENSMUSG00000015843	Rxrg	0.502681	0.672078	0.999395	0.960281	0.999766	-0.192546	-0.124599	-0.0679474	0.0548975	0.122845	FALSE		Rest
1304	ENSMUSG00000015846_Rxra	ENSMUSG00000015846	Rxra	3.43326e-39	2.82814e-44	0.999395	0.738996	0.999766	1.53206	1.63653	-0.104468	-0.109943	-0.00547498	FALSE		Rest
1305	ENSMUSG00000015850_Adamtsl4	ENSMUSG00000015850	Adamtsl4	0.00024891	0.000330041	0.999395	0.760657	0.999766	-0.878012	-0.852474	-0.0255376	-0.209107	-0.18357	FALSE		Rest
1306	ENSMUSG00000015852_Fcrls	ENSMUSG00000015852	Fcrls	0.111714	1.73719e-05	0.999395	0.147869	0.999766	-0.946847	-2.52415	1.5773	1.52898	-0.0483217	FALSE		Rest
1307	ENSMUSG00000015869_Prpsap1	ENSMUSG00000015869	Prpsap1	1.3562e-23	1.43836e-22	0.999395	0.9099	0.999766	1.05689	1.03616	0.0207255	-0.0458398	-0.0665653	FALSE		Rest
1308	ENSMUSG00000015882_Lcorl	ENSMUSG00000015882	Lcorl	9.17772e-14	2.41231e-13	0.999395	0.959998	0.999766	-0.791172	-0.777369	-0.0138027	-0.0227445	-0.00894178	FALSE		Rest
1309	ENSMUSG00000015889_Lta4h	ENSMUSG00000015889	Lta4h	0.000110421	0.00467752	0.999395	0.536354	0.999766	0.641623	0.480443	0.16118	0.230922	0.069742	FALSE		Rest
1310	ENSMUSG00000015932_Dstn	ENSMUSG00000015932	Dstn	1.40062e-41	6.27063e-36	0.999395	0.554875	0.999766	1.15522	1.07363	0.0815924	0.11973	0.038138	FALSE		Rest
1311	ENSMUSG00000015937_Macroh2a1	ENSMUSG00000015937	Macroh2a1	1.3114e-15	1.66478e-09	0.999395	0.202727	0.999766	0.948875	0.724765	0.22411	0.280276	0.0561658	FALSE		Rest
1312	ENSMUSG00000015942_Gtf2ird2	ENSMUSG00000015942	Gtf2ird2	0.445923	0.416339	0.999395	0.477005	0.999766	0.191684	-0.205266	0.39695	0.363877	-0.0330728	FALSE		Rest
1313	ENSMUSG00000015943_Bola1	ENSMUSG00000015943	Bola1	1.26872e-52	4.50811e-50	0.999395	0.989359	0.999766	2.07693	2.04919	0.0277368	0.0093602	-0.0183766	FALSE		Rest
1314	ENSMUSG00000015944_Castor2	ENSMUSG00000015944	Castor2	3.8217e-06	0.00161589	0.999395	0.576296	0.999766	-0.376422	-0.260474	-0.115948	-0.107184	0.00876398	FALSE		Rest
1315	ENSMUSG00000015947_Fcgr1	ENSMUSG00000015947	Fcgr1	0.0012114	0.0257548	0.999395	0.847677	0.999766	-1.48289	-1.03306	-0.449833	-0.285617	0.164216	FALSE		Rest
1316	ENSMUSG00000015950_Ncf1	ENSMUSG00000015950	Ncf1	1.67929e-22	3.17458e-14	0.999395	0.167756	0.999766	-2.58607	-1.96474	-0.621328	-0.689	-0.0676714	FALSE		Rest
1317	ENSMUSG00000015961_Adss	ENSMUSG00000015961	Adss	0.0213015	0.116546	0.999395	0.0480919	0.999766	0.230139	0.160802	0.0693368	0.312235	0.242899	TRUE		Significant other
1318	ENSMUSG00000015966_Il17rb	ENSMUSG00000015966	Il17rb	0.00444256	0.00755344	0.999395	0.878583	0.999766	-1.32336	-1.21963	-0.103732	-0.253196	-0.149464	FALSE		Rest
1319	ENSMUSG00000015970_Chdh	ENSMUSG00000015970	Chdh	5.68957e-11	9.58941e-08	0.999395	0.854521	0.999766	-2.03416	-1.65315	-0.38101	-0.193627	0.187383	FALSE		Rest
1320	ENSMUSG00000015971_Actr8	ENSMUSG00000015971	Actr8	0.346633	0.386624	0.999395	0.893863	0.999766	0.120262	0.111547	0.00871447	0.0573406	0.0486262	FALSE		Rest
1321	ENSMUSG00000015980_Lrrc27	ENSMUSG00000015980	Lrrc27	0.000132402	0.000105095	0.999395	0.989359	0.999766	0.7159	0.729532	-0.0136319	0.0130646	0.0266965	FALSE		Rest
1322	ENSMUSG00000015981_Stk32c	ENSMUSG00000015981	Stk32c	0.000938335	0.0497331	0.999395	0.640739	0.999766	0.835907	0.51016	0.325746	0.288686	-0.0370598	FALSE		Rest
1323	ENSMUSG00000015994_Fnta	ENSMUSG00000015994	Fnta	8.7115e-13	1.41569e-14	0.999395	0.895209	0.999766	0.60272	0.649142	-0.0464224	-0.0407336	0.00568888	FALSE		Rest
1324	ENSMUSG00000016018_Mtrex	ENSMUSG00000016018	Mtrex	1.97824e-06	7.01242e-07	0.999395	0.638009	0.999766	-0.343513	-0.359353	0.0158401	0.0851603	0.0693203	FALSE		Rest
1325	ENSMUSG00000016024_Lbp	ENSMUSG00000016024	Lbp	5.64682e-52	9.25679e-35	0.999395	0.051796	0.999766	4.1639	3.55158	0.612322	0.803636	0.191314	FALSE		Rest
1326	ENSMUSG00000016028_Celsr1	ENSMUSG00000016028	Celsr1	1.60641e-39	1.80247e-42	0.999395	0.815243	0.999766	3.37632	3.61333	-0.23701	-0.170671	0.0663388	FALSE		Rest
1327	ENSMUSG00000016128_Stard13	ENSMUSG00000016128	Stard13	5.71394e-42	2.8458e-46	0.999395	0.35877	0.999766	1.67888	1.76857	-0.0896835	-0.228008	-0.138324	FALSE		Rest
1328	ENSMUSG00000016150_Tenm1	ENSMUSG00000016150	Tenm1	3.79188e-44	2.84723e-43	0.999395	0.710993	0.999766	-1.33659	-1.32037	-0.0162208	-0.0986683	-0.0824475	FALSE		Rest
1329	ENSMUSG00000016179_Camk1g	ENSMUSG00000016179	Camk1g	0.614373	0.0179545	0.999395	0.0967489	0.999766	-0.081138	-0.355901	0.274763	0.414013	0.13925	FALSE		Rest
1330	ENSMUSG00000016181_Utp25	ENSMUSG00000016181	Utp25	0.0228942	0.0750957	0.999395	0.902731	0.999766	-0.371268	-0.29402	-0.0772476	-0.0729352	0.00431243	FALSE		Rest
1331	ENSMUSG00000016194_Hsd11b1	ENSMUSG00000016194	Hsd11b1	0.000575311	0.0110317	0.999395	0.649728	0.999766	-1.81166	-1.34182	-0.469832	-0.601281	-0.131449	FALSE		Rest
1332	ENSMUSG00000016200_Syt14	ENSMUSG00000016200	Syt14	0.0884837	0.000104922	0.999395	0.756372	0.999766	-0.25708	-0.56379	0.30671	0.127443	-0.179267	FALSE		Rest
1333	ENSMUSG00000016206_H2-M3	ENSMUSG00000016206	H2-M3	1.23825e-05	2.72185e-08	0.999395	0.458531	0.999766	1.45579	1.83643	-0.380641	-0.528896	-0.148254	FALSE		Rest
1334	ENSMUSG00000016239_Lonrf3	ENSMUSG00000016239	Lonrf3	0.247022	0.972164	0.999395	0.530828	0.999766	-0.210439	-0.00690084	-0.203538	-0.242945	-0.0394073	FALSE		Rest
1335	ENSMUSG00000016252_Atp5e	ENSMUSG00000016252	Atp5e	1.64018e-38	6.19502e-42	0.999395	0.902128	0.999766	1.57306	1.65334	-0.0802822	-0.0560659	0.0242162	FALSE		Rest
1336	ENSMUSG00000016253_Nelfcd	ENSMUSG00000016253	Nelfcd	1.36527e-06	7.90884e-08	0.999395	0.812057	0.999766	0.547444	0.612228	-0.0647841	0.0830303	0.147814	FALSE		Rest
1337	ENSMUSG00000016256_Ctsz	ENSMUSG00000016256	Ctsz	0.0354845	0.010725	0.999395	0.815243	0.999766	0.494117	0.594083	-0.0999662	-0.164265	-0.0642989	FALSE		Rest
1338	ENSMUSG00000016257_Prelid3b	ENSMUSG00000016257	Prelid3b	0.00188783	0.00339773	0.999395	0.950945	0.999766	0.29308	0.277451	0.0156294	0.0245781	0.00894872	FALSE		Rest
1339	ENSMUSG00000016262_Sertad4	ENSMUSG00000016262	Sertad4	0.37105	0.0450602	0.999395	0.579008	0.999766	-0.189692	-0.408578	0.218885	0.256486	0.0376004	FALSE		Rest
1340	ENSMUSG00000016283_H2-M2	ENSMUSG00000016283	H2-M2	0.00378466	5.06271e-06	0.999395	0.625936	0.999766	2.87404	4.91694	-2.0429	-1.07775	0.965144	FALSE		Rest
1341	ENSMUSG00000016308_Ube2a	ENSMUSG00000016308	Ube2a	0.0605138	0.169229	0.999395	0.820746	0.999766	0.251991	0.188374	0.0636162	0.0907494	0.0271332	FALSE		Rest
1342	ENSMUSG00000016319_Slc25a5	ENSMUSG00000016319	Slc25a5	0.00053066	0.000320515	0.999395	0.925979	0.999766	-0.359868	-0.373297	0.0134284	0.0387388	0.0253104	FALSE		Rest
1343	ENSMUSG00000016344_Ppdpf	ENSMUSG00000016344	Ppdpf	2.2511e-52	4.10566e-51	0.999395	0.777196	0.999766	1.65958	1.65536	0.00421421	0.0904507	0.0862365	FALSE		Rest
1344	ENSMUSG00000016346_Kcnq2	ENSMUSG00000016346	Kcnq2	6.79931e-08	4.45641e-07	0.999395	0.917195	0.999766	-0.564374	-0.528922	-0.0354523	-0.0431717	-0.00771941	FALSE		Rest
1345	ENSMUSG00000016349_Eef1a2	ENSMUSG00000016349	Eef1a2	0.133952	0.0060631	0.999395	0.284866	0.999766	-0.140519	-0.250266	0.109748	0.184859	0.0751112	FALSE		Rest
1346	ENSMUSG00000016382_Pls3	ENSMUSG00000016382	Pls3	1.81824e-15	9.68131e-15	0.999395	0.977224	0.999766	-0.639211	-0.622771	-0.0164399	-0.0114383	0.00500153	FALSE		Rest
1347	ENSMUSG00000016386_Mpped2	ENSMUSG00000016386	Mpped2	1.5926e-15	6.98467e-07	0.999395	0.491874	0.999766	0.990996	0.626646	0.36435	0.190083	-0.174267	FALSE		Rest
1348	ENSMUSG00000016409_Nkap	ENSMUSG00000016409	Nkap	5.97555e-07	2.04606e-06	0.999395	0.994182	0.999766	0.436171	0.417693	0.0184786	0.0031261	-0.0153525	FALSE		Rest
1349	ENSMUSG00000016427_Ndufa1	ENSMUSG00000016427	Ndufa1	2.45445e-29	9.41331e-26	0.999395	0.950523	0.999766	1.16343	1.08888	0.0745414	-0.0278164	-0.102358	FALSE		Rest
1350	ENSMUSG00000016477_E2f3	ENSMUSG00000016477	E2f3	0.114466	0.159886	0.999395	0.989297	0.999766	-0.191679	-0.172092	-0.0195865	-0.00845474	0.0111318	FALSE		Rest
1351	ENSMUSG00000016481_Cr1l	ENSMUSG00000016481	Cr1l	0.0194836	0.00069237	0.999395	0.815086	0.999766	-0.377488	-0.536101	0.158613	-0.11481	-0.273423	FALSE		Rest
1352	ENSMUSG00000016487_Ppfibp1	ENSMUSG00000016487	Ppfibp1	0.797508	0.51211	0.999395	0.815716	0.999766	0.047699	0.115436	-0.0677367	-0.115498	-0.0477614	FALSE		Rest
1353	ENSMUSG00000016493_Cd46	ENSMUSG00000016493	Cd46	1.59187e-15	9.68465e-06	0.711346	0.000189296	0.999766	-3.52958	-1.76855	-1.76103	-2.25167	-0.490641	TRUE		Significant other
1354	ENSMUSG00000016494_Cd34	ENSMUSG00000016494	Cd34	0.687679	0.0146462	0.999395	0.647779	0.999766	-0.22752	-1.26104	1.03352	0.581583	-0.451933	FALSE		Rest
1355	ENSMUSG00000016495_Plgrkt	ENSMUSG00000016495	Plgrkt	0.000502529	0.000988533	0.999395	0.995137	0.999766	0.708139	0.674322	0.0338172	-0.00584891	-0.0396661	FALSE		Rest
1356	ENSMUSG00000016496_Cd274	ENSMUSG00000016496	Cd274	0.000252432	1.56207e-05	0.999395	0.962239	0.999766	2.1946	2.57549	-0.380891	-0.115452	0.265439	FALSE		Rest
1357	ENSMUSG00000016503_Gtf3a	ENSMUSG00000016503	Gtf3a	1.89936e-16	7.34369e-12	0.999395	0.572095	0.999766	1.19456	1.00866	0.1859	0.191675	0.00577525	FALSE		Rest
1358	ENSMUSG00000016510_Mtif3	ENSMUSG00000016510	Mtif3	0.0151954	0.32949	0.999395	0.260673	0.999766	0.472121	0.201498	0.270623	0.405185	0.134562	FALSE		Rest
1359	ENSMUSG00000016520_Lnx2	ENSMUSG00000016520	Lnx2	6.4916e-08	1.21587e-05	0.999395	0.852746	0.999766	1.24038	1.01766	0.222715	0.1367	-0.0860155	FALSE		Rest
1360	ENSMUSG00000016526_Dyrk3	ENSMUSG00000016526	Dyrk3	2.76553e-21	1.05843e-16	0.999395	0.674032	0.999766	2.27352	2.02125	0.252267	0.256532	0.00426489	FALSE		Rest
1361	ENSMUSG00000016528_Mapkapk2	ENSMUSG00000016528	Mapkapk2	5.5058e-43	1.13825e-51	0.999395	0.20858	0.999766	1.28959	1.42151	-0.131927	-0.216112	-0.0841847	FALSE		Rest
1362	ENSMUSG00000016534_Lamp2	ENSMUSG00000016534	Lamp2	0.00292579	0.108652	0.999395	0.815665	0.999766	0.486353	0.270603	0.215751	0.115655	-0.100096	FALSE		Rest
1363	ENSMUSG00000016541_Atxn10	ENSMUSG00000016541	Atxn10	0.878956	0.211292	0.999395	0.404719	0.999766	-0.0140887	-0.10421	0.0901216	0.135955	0.0458336	FALSE		Rest
1364	ENSMUSG00000016552_Foxred2	ENSMUSG00000016552	Foxred2	0.0770544	0.950334	0.999395	0.258789	0.999766	0.365473	-0.0143861	0.379859	0.425173	0.0453133	FALSE		Rest
1365	ENSMUSG00000016554_Eif3d	ENSMUSG00000016554	Eif3d	1.44488e-11	2.41344e-08	0.999395	0.387918	0.999766	0.900147	0.75161	0.148537	0.238799	0.090262	FALSE		Rest
1366	ENSMUSG00000016559_H3f3b	ENSMUSG00000016559	H3f3b	7.36179e-33	2.18914e-26	0.999395	0.928094	0.999766	1.79544	1.60224	0.193195	0.0561337	-0.137062	FALSE		Rest
1367	ENSMUSG00000016619_Nup50	ENSMUSG00000016619	Nup50	0.311492	0.0138151	0.999395	0.87704	0.999766	0.120469	0.280329	-0.15986	-0.0601787	0.0996815	FALSE		Rest
1368	ENSMUSG00000016637_Ift27	ENSMUSG00000016637	Ift27	6.11551e-23	1.12625e-19	0.999395	0.940614	0.999766	1.74602	1.62161	0.124413	0.0538745	-0.0705389	FALSE		Rest
1369	ENSMUSG00000016664_Pacsin2	ENSMUSG00000016664	Pacsin2	0.000596227	0.000342327	0.999395	0.922768	0.999766	0.380588	0.396699	-0.0161105	0.0424951	0.0586056	FALSE		Rest
1370	ENSMUSG00000016756_Cmah	ENSMUSG00000016756	Cmah	1.60797e-07	2.44536e-08	0.999395	0.500825	0.999766	-1.45534	-1.53504	0.0797048	-0.42095	-0.500655	FALSE		Rest
1371	ENSMUSG00000016757_Ttll12	ENSMUSG00000016757	Ttll12	1.38342e-47	2.55797e-39	0.999395	0.449189	0.999766	1.58958	1.47061	0.118965	0.176664	0.057699	FALSE		Rest
1372	ENSMUSG00000016763_Scube1	ENSMUSG00000016763	Scube1	0.972558	0.967223	0.999395	0.93686	0.999766	0.0212868	0.025088	-0.00380125	0.172896	0.176697	FALSE		Rest
1373	ENSMUSG00000016831_Tox4	ENSMUSG00000016831	Tox4	0.00118289	3.78203e-06	0.999395	0.702192	0.999766	0.513011	0.722173	-0.209162	-0.158144	0.0510172	FALSE		Rest
1374	ENSMUSG00000016833_Mrps18c	ENSMUSG00000016833	Mrps18c	6.47591e-22	5.6494e-19	0.999395	0.899365	0.999766	1.5872	1.48151	0.105689	0.0768764	-0.0288131	FALSE		Rest
1375	ENSMUSG00000016918_Sulf1	ENSMUSG00000016918	Sulf1	1.48037e-23	2.64618e-14	0.999395	0.0493142	0.999766	1.57597	1.21461	0.361366	0.510322	0.148956	TRUE		Significant tanycytes
1376	ENSMUSG00000016921_Srsf6	ENSMUSG00000016921	Srsf6	0.0453491	0.0656317	0.999395	0.938462	0.999766	0.255847	0.237	0.0188472	0.0394068	0.0205596	FALSE		Rest
1377	ENSMUSG00000016933_Plcg1	ENSMUSG00000016933	Plcg1	0.941563	0.140324	0.999395	0.500825	0.999766	0.0314971	0.562084	-0.530587	-0.5431	-0.0125131	FALSE		Rest
1378	ENSMUSG00000016940_Kctd2	ENSMUSG00000016940	Kctd2	6.03434e-13	2.02846e-13	0.999395	0.960281	0.999766	0.731161	0.748304	-0.0171425	-0.0210673	-0.00392474	FALSE		Rest
1379	ENSMUSG00000016946_Kctd5	ENSMUSG00000016946	Kctd5	0.00234199	7.03759e-05	0.999395	0.551899	0.999766	0.572993	0.739907	-0.166914	-0.252093	-0.085179	FALSE		Rest
1380	ENSMUSG00000016984_Etaa1	ENSMUSG00000016984	Etaa1	0.514738	0.816307	0.999395	0.665334	0.999766	-0.135256	-0.0497791	-0.0854769	-0.209133	-0.123656	FALSE		Rest
1381	ENSMUSG00000017009_Sdc4	ENSMUSG00000017009	Sdc4	0.04976	0.0485774	0.999395	0.980793	0.999766	0.809938	0.813947	-0.00400987	0.0481196	0.0521295	FALSE		Rest
1382	ENSMUSG00000017057_Il13ra1	ENSMUSG00000017057	Il13ra1	0.798647	0.853287	0.999395	0.867475	0.999766	0.0796684	-0.0571927	0.136861	0.153516	0.0166546	FALSE		Rest
1383	ENSMUSG00000017119_Nbr1	ENSMUSG00000017119	Nbr1	0.0739027	0.00640009	0.999395	0.883739	0.999766	-0.155843	-0.232972	0.0771298	0.0434837	-0.033646	FALSE		Rest
1384	ENSMUSG00000017132_Cyth1	ENSMUSG00000017132	Cyth1	0.000601478	0.0185083	0.999395	0.402406	0.999766	-0.461769	-0.320255	-0.141514	-0.233149	-0.0916347	FALSE		Rest
1385	ENSMUSG00000017144_Rnd3	ENSMUSG00000017144	Rnd3	7.57526e-09	6.06369e-10	0.999395	0.905901	0.999766	0.799004	0.856394	-0.0573909	0.0618169	0.119208	FALSE		Rest
1386	ENSMUSG00000017165_Gast	ENSMUSG00000017165	Gast	0.845173	0.924639	0.999395	0.901518	0.999766	-0.201455	0.0950787	-0.296533	-0.406866	-0.110333	FALSE		Rest
1387	ENSMUSG00000017167_Cntnap1	ENSMUSG00000017167	Cntnap1	5.04906e-11	3.46786e-08	0.999395	0.839782	0.999766	-1.02369	-0.862769	-0.160922	-0.101841	0.0590808	FALSE		Rest
1388	ENSMUSG00000017176_Nt5c3b	ENSMUSG00000017176	Nt5c3b	9.27718e-06	3.96744e-09	0.999395	0.854521	0.999766	0.662915	0.878313	-0.215397	-0.0887989	0.126598	FALSE		Rest
1389	ENSMUSG00000017188_Coa3	ENSMUSG00000017188	Coa3	6.609e-11	4.20307e-15	0.999395	0.779424	0.999766	0.842204	1.01181	-0.169604	-0.105775	0.0638291	FALSE		Rest
1390	ENSMUSG00000017210_Med24	ENSMUSG00000017210	Med24	0.0132962	0.00323091	0.999395	0.926578	0.999766	0.37888	0.447526	-0.0686457	-0.0555949	0.0130508	FALSE		Rest
1391	ENSMUSG00000017221_Psmd3	ENSMUSG00000017221	Psmd3	1.19666e-21	1.08805e-18	0.999395	0.560768	0.999766	1.17566	1.09558	0.0800752	0.168177	0.0881023	FALSE		Rest
1392	ENSMUSG00000017264_Exosc10	ENSMUSG00000017264	Exosc10	0.000343927	0.000363581	0.999395	0.707423	0.999766	0.411653	0.413603	-0.00195025	0.114039	0.11599	FALSE		Rest
1393	ENSMUSG00000017286_Glod4	ENSMUSG00000017286	Glod4	0.000169604	0.000186144	0.999613	0.815243	0.999766	0.333749	0.333452	0.000296343	0.0636216	0.0633253	FALSE		Rest
1394	ENSMUSG00000017288_Vps53	ENSMUSG00000017288	Vps53	0.935439	0.731377	0.999395	0.862328	0.999766	-0.00853761	0.0343632	-0.0429008	0.0522246	0.0951255	FALSE		Rest
1395	ENSMUSG00000017291_Taok1	ENSMUSG00000017291	Taok1	9.32251e-13	1.42592e-13	0.999395	0.487852	0.999766	-0.511694	-0.529208	0.0175145	-0.111647	-0.129161	FALSE		Rest
1396	ENSMUSG00000017299_Dnttip1	ENSMUSG00000017299	Dnttip1	4.18599e-08	3.75829e-07	0.999395	0.787357	0.999766	0.931894	0.87653	0.0553645	0.13423	0.078865	FALSE		Rest
1397	ENSMUSG00000017307_Acot8	ENSMUSG00000017307	Acot8	0.0352834	0.127354	0.999395	0.830299	0.999766	0.470409	0.34953	0.120879	0.143866	0.0229872	FALSE		Rest
1398	ENSMUSG00000017314_Mpp2	ENSMUSG00000017314	Mpp2	0.243848	0.769899	0.999395	0.471748	0.999766	0.118928	0.0316793	0.0872484	0.151414	0.0641661	FALSE		Rest
1399	ENSMUSG00000017344_Vtn	ENSMUSG00000017344	Vtn	0.0256491	0.0739937	0.999395	0.974873	0.999766	-1.15087	-0.934073	-0.216794	0.0763827	0.293177	FALSE		Rest
1400	ENSMUSG00000017376_Nlk	ENSMUSG00000017376	Nlk	0.0183849	0.941306	0.999395	0.196626	0.999766	-0.234101	-0.00817937	-0.225921	-0.22839	-0.00246914	FALSE		Rest
1401	ENSMUSG00000017386_Traf4	ENSMUSG00000017386	Traf4	0.398449	0.332847	0.999395	0.805373	0.999766	0.273163	0.30987	-0.0367066	-0.222309	-0.185603	FALSE		Rest
1402	ENSMUSG00000017390_Aldoc	ENSMUSG00000017390	Aldoc	1.75299e-10	9.02748e-07	0.999395	0.57274	0.999766	0.649786	0.504036	0.14575	0.135742	-0.0100082	FALSE		Rest
1403	ENSMUSG00000017400_Stac2	ENSMUSG00000017400	Stac2	0.0398067	0.0319483	0.999395	0.94372	0.999766	-0.367416	-0.382106	0.0146905	-0.0511248	-0.0658153	FALSE		Rest
1404	ENSMUSG00000017404_Rpl19	ENSMUSG00000017404	Rpl19	1.10471e-40	5.22056e-45	0.999395	0.850534	0.999766	1.23541	1.30336	-0.0679458	-0.0578005	0.0101453	FALSE		Rest
1405	ENSMUSG00000017405_Nek8	ENSMUSG00000017405	Nek8	9.44649e-19	4.25559e-16	0.999395	0.994182	0.999766	2.62202	2.43092	0.191095	0.0102312	-0.180864	FALSE		Rest
1406	ENSMUSG00000017412_Cacnb4	ENSMUSG00000017412	Cacnb4	8.23862e-50	5.32182e-54	0.999395	0.988747	0.999766	-1.74653	-1.81894	0.0724064	-0.00959576	-0.0820022	FALSE		Rest
1407	ENSMUSG00000017417_Plxdc1	ENSMUSG00000017417	Plxdc1	9.06052e-05	3.67056e-08	0.999395	0.785725	0.999766	-0.691515	-0.964037	0.272521	0.1447	-0.127821	FALSE		Rest
1408	ENSMUSG00000017418_Arl5b	ENSMUSG00000017418	Arl5b	2.56826e-10	1.52813e-09	0.999395	0.658407	0.999766	-0.884732	-0.843319	-0.0414126	-0.160103	-0.11869	FALSE		Rest
1409	ENSMUSG00000017421_Zfp207	ENSMUSG00000017421	Zfp207	0.000417412	0.000125947	0.999395	0.996632	0.999766	0.318528	0.345315	-0.0267871	-0.00171464	0.0250725	FALSE		Rest
1410	ENSMUSG00000017428_Psmd11	ENSMUSG00000017428	Psmd11	5.41268e-07	4.86343e-07	0.999395	0.887172	0.999766	0.670718	0.674788	-0.00407067	0.0684805	0.0725512	FALSE		Rest
1411	ENSMUSG00000017446_C1qtnf1	ENSMUSG00000017446	C1qtnf1	0.00011591	4.72101e-05	0.999395	0.905056	0.999766	1.55169	1.64574	-0.0940549	-0.171698	-0.0776429	FALSE		Rest
1412	ENSMUSG00000017453_Pipox	ENSMUSG00000017453	Pipox	0.010099	0.291669	0.999395	0.310504	0.999766	0.892867	0.390692	0.502175	0.669798	0.167624	FALSE		Rest
1413	ENSMUSG00000017466_Timp2	ENSMUSG00000017466	Timp2	0.875427	0.512828	0.999395	0.73594	0.999766	-0.0183448	-0.0712043	0.0528595	0.0929654	0.0401059	FALSE		Rest
1414	ENSMUSG00000017478_Zc3h18	ENSMUSG00000017478	Zc3h18	7.34134e-10	2.62813e-09	0.999395	0.903956	0.999766	0.74577	0.727492	0.018278	0.0546013	0.0363233	FALSE		Rest
1415	ENSMUSG00000017485_Top2b	ENSMUSG00000017485	Top2b	0.479493	0.532932	0.999395	0.893445	0.999766	-0.0859168	-0.076047	-0.00986982	-0.0541666	-0.0442968	FALSE		Rest
1416	ENSMUSG00000017493_Igfbp4	ENSMUSG00000017493	Igfbp4	0.0131018	0.440324	0.999395	0.579366	0.999766	0.446747	0.148699	0.298047	0.227622	-0.0704255	FALSE		Rest
1417	ENSMUSG00000017548_Suz12	ENSMUSG00000017548	Suz12	1.7967e-05	4.30955e-06	0.999395	0.591154	0.999766	0.420561	0.449746	-0.0291849	-0.124222	-0.0950368	FALSE		Rest
1418	ENSMUSG00000017550_Atad5	ENSMUSG00000017550	Atad5	0.861172	0.956657	0.999395	0.98473	0.999766	-0.0504031	0.0153134	-0.0657165	-0.0256115	0.0401049	FALSE		Rest
1419	ENSMUSG00000017561_Crlf3	ENSMUSG00000017561	Crlf3	2.73962e-05	5.89444e-05	0.999395	0.906205	0.999766	0.862264	0.827883	0.0343801	-0.0895549	-0.123935	FALSE		Rest
1420	ENSMUSG00000017615_Tnfaip1	ENSMUSG00000017615	Tnfaip1	1.02221e-47	1.41405e-64	0.999395	0.336703	0.999766	1.3032	1.52756	-0.224351	-0.17359	0.050761	FALSE		Rest
1421	ENSMUSG00000017631_Abr	ENSMUSG00000017631	Abr	1.51341e-07	1.17207e-05	0.999395	0.962239	0.999766	-0.403124	-0.338693	-0.064431	0.0148927	0.0793236	FALSE		Rest
1422	ENSMUSG00000017639_Rab11fip4	ENSMUSG00000017639	Rab11fip4	0.0339083	0.633521	0.999395	0.206362	0.999766	-0.181476	-0.0438769	-0.137599	-0.192791	-0.0551917	FALSE		Rest
1423	ENSMUSG00000017652_Cd40	ENSMUSG00000017652	Cd40	0.0370508	0.212749	0.999395	0.78126	0.999766	-0.768505	-0.4693	-0.299205	-0.292548	0.00665702	FALSE		Rest
1424	ENSMUSG00000017664_Slc35c2	ENSMUSG00000017664	Slc35c2	0.000718726	0.000521339	0.999395	0.997205	0.999766	0.657247	0.676478	-0.0192312	0.00274751	0.0219788	FALSE		Rest
1425	ENSMUSG00000017667_Zfp334	ENSMUSG00000017667	Zfp334	5.59544e-08	3.02934e-08	0.999395	0.933289	0.999766	0.423191	0.432571	-0.00938023	-0.0267039	-0.0173237	FALSE		Rest
1426	ENSMUSG00000017670_Elmo2	ENSMUSG00000017670	Elmo2	2.87761e-08	3.97481e-09	0.999395	0.78243	0.999766	0.44991	0.47709	-0.0271804	-0.0657661	-0.0385857	FALSE		Rest
1427	ENSMUSG00000017677_Wsb1	ENSMUSG00000017677	Wsb1	3.05041e-07	9.62498e-05	0.999395	0.294753	0.999766	-1.04127	-0.795633	-0.24564	-0.418422	-0.172781	FALSE		Rest
1428	ENSMUSG00000017679_Ttpal	ENSMUSG00000017679	Ttpal	0.0563831	0.25237	0.999395	0.951651	0.999766	0.256201	0.158341	0.09786	0.0333482	-0.0645117	FALSE		Rest
1429	ENSMUSG00000017686_Rhot1	ENSMUSG00000017686	Rhot1	0.00470112	0.0281744	0.999395	0.827778	0.999766	-0.260473	-0.20471	-0.0557633	-0.0615103	-0.00574692	FALSE		Rest
1430	ENSMUSG00000017692_Rhbdl3	ENSMUSG00000017692	Rhbdl3	5.80184e-08	5.01391e-07	0.999395	0.793252	0.999766	-0.935447	-0.864734	-0.0707126	-0.137136	-0.0664238	FALSE		Rest
1431	ENSMUSG00000017707_Serinc3	ENSMUSG00000017707	Serinc3	0.00405805	2.79458e-06	0.999395	0.724075	0.999766	-0.273944	-0.438513	0.164569	0.0904427	-0.074126	FALSE		Rest
1432	ENSMUSG00000017713_Tha1	ENSMUSG00000017713	Tha1	0.138316	0.481585	0.999395	0.863154	0.999766	0.734131	0.365029	0.369102	0.271598	-0.0975042	FALSE		Rest
1433	ENSMUSG00000017715_Pgs1	ENSMUSG00000017715	Pgs1	0.0127375	0.00420611	0.999395	0.778231	0.999766	0.403281	0.460236	-0.0569558	-0.12927	-0.0723142	FALSE		Rest
1434	ENSMUSG00000017716_Birc5	ENSMUSG00000017716	Birc5	0.0552303	0.396742	0.999395	0.861203	0.999766	-1.16874	-0.53699	-0.631754	-0.349277	0.282477	FALSE		Rest
1435	ENSMUSG00000017718_Afmid	ENSMUSG00000017718	Afmid	0.317201	0.818197	0.999395	0.799057	0.999766	0.337803	-0.0822235	0.420027	0.240622	-0.179405	FALSE		Rest
1436	ENSMUSG00000017721_Pigt	ENSMUSG00000017721	Pigt	1.03226e-05	0.000304817	0.999395	0.701868	0.999766	0.422375	0.349788	0.072587	0.096922	0.024335	FALSE		Rest
1437	ENSMUSG00000017734_Dbndd2	ENSMUSG00000017734	Dbndd2	3.45031e-08	5.62227e-12	0.999395	0.622262	0.999766	-0.629361	-0.782026	0.152666	0.139591	-0.0130751	FALSE		Rest
1438	ENSMUSG00000017740_Slc12a5	ENSMUSG00000017740	Slc12a5	3.26761e-18	5.13895e-23	0.999395	0.74348	0.999766	-0.938576	-1.06339	0.124815	0.100903	-0.0239123	FALSE		Rest
1439	ENSMUSG00000017747_Ghdc	ENSMUSG00000017747	Ghdc	0.762832	0.628561	0.999395	0.99332	0.999766	0.122281	0.190763	-0.0684822	-0.0156683	0.0528139	FALSE		Rest
1440	ENSMUSG00000017754_Pltp	ENSMUSG00000017754	Pltp	2.07888e-93	7.86517e-88	0.999395	0.672223	0.999766	3.12534	3.03655	0.0887928	-0.159909	-0.248702	FALSE		Rest
1441	ENSMUSG00000017756_Slc12a7	ENSMUSG00000017756	Slc12a7	3.06479e-08	3.36919e-06	0.999395	0.604689	0.999766	2.13519	1.83421	0.300977	0.470801	0.169824	FALSE		Rest
1442	ENSMUSG00000017760_Ctsa	ENSMUSG00000017760	Ctsa	0.914282	0.65472	0.999395	0.980471	0.999766	0.0167882	-0.0660439	0.0828321	0.016194	-0.0666382	FALSE		Rest
1443	ENSMUSG00000017764_Zswim1	ENSMUSG00000017764	Zswim1	2.00137e-13	9.34176e-12	0.999395	0.275036	0.999766	0.877983	0.833731	0.0442519	0.249968	0.205716	FALSE		Rest
1444	ENSMUSG00000017765_Slc12a4	ENSMUSG00000017765	Slc12a4	3.62568e-05	0.000396094	0.999395	0.997142	0.999766	1.02187	0.884581	0.137294	-0.00358688	-0.14088	FALSE		Rest
1445	ENSMUSG00000017774_Myo1c	ENSMUSG00000017774	Myo1c	0.0375787	0.0010536	0.999395	0.84695	0.999766	0.525522	0.813448	-0.287926	-0.15137	0.136556	FALSE		Rest
1446	ENSMUSG00000017776_Crk	ENSMUSG00000017776	Crk	0.000734814	0.000141668	0.999395	0.527226	0.999766	0.229343	0.25721	-0.0278677	-0.0961165	-0.0682487	FALSE		Rest
1447	ENSMUSG00000017778_Cox7c	ENSMUSG00000017778	Cox7c	1.22592e-13	2.15366e-21	0.999395	0.683713	0.999766	0.707963	0.903366	-0.195404	-0.102905	0.0924985	FALSE		Rest
1448	ENSMUSG00000017781_Pitpna	ENSMUSG00000017781	Pitpna	0.380765	0.649778	0.999395	0.53954	0.999766	0.070439	-0.0376447	0.108084	0.104284	-0.00379962	FALSE		Rest
1449	ENSMUSG00000017801_Mlx	ENSMUSG00000017801	Mlx	2.16344e-06	6.19518e-09	0.999395	0.825214	0.999766	0.924731	1.13228	-0.207551	-0.134311	0.0732396	FALSE		Rest
1450	ENSMUSG00000017802_Retreg3	ENSMUSG00000017802	Retreg3	0.313084	0.671254	0.999395	0.776907	0.999766	-0.235359	-0.102643	-0.132715	-0.179882	-0.047167	FALSE		Rest
1451	ENSMUSG00000017817_Jph2	ENSMUSG00000017817	Jph2	0.00652243	4.29195e-06	0.999395	0.653711	0.999766	1.1638	1.94847	-0.784669	-0.465569	0.3191	FALSE		Rest
1452	ENSMUSG00000017830_Dhx58	ENSMUSG00000017830	Dhx58	1.64036e-11	6.74595e-15	0.999395	0.716413	0.999766	2.4472	2.89722	-0.450021	0.354497	0.804518	FALSE		Rest
1453	ENSMUSG00000017831_Rab5a	ENSMUSG00000017831	Rab5a	0.101411	0.0806059	0.999395	0.970818	0.999766	-0.125385	-0.133488	0.00810282	-0.0121132	-0.0202161	FALSE		Rest
1454	ENSMUSG00000017832_Hspb9	ENSMUSG00000017832	Hspb9	0.499669	0.691201	0.999395	0.300335	0.999766	1.68637	-1.22945	2.91582	5.06979	2.15397	FALSE		Rest
1455	ENSMUSG00000017837_Nkiras2	ENSMUSG00000017837	Nkiras2	0.00767415	0.000573797	0.999395	0.903234	0.999766	0.703352	0.901517	-0.198165	-0.116306	0.0818594	FALSE		Rest
1456	ENSMUSG00000017843_Ppp2r5c	ENSMUSG00000017843	Ppp2r5c	0.000912929	2.17209e-09	0.999395	0.226152	0.999766	-0.238235	-0.4229	0.184665	0.161858	-0.0228067	FALSE		Rest
1457	ENSMUSG00000017858_Ift52	ENSMUSG00000017858	Ift52	3.17327e-19	4.11383e-16	0.999395	0.819331	0.999766	1.06057	0.97043	0.0901441	0.0842762	-0.0058679	FALSE		Rest
1458	ENSMUSG00000017861_Mybl2	ENSMUSG00000017861	Mybl2	0.00102362	0.00147237	0.999395	0.997205	0.999766	2.21461	2.15946	0.0551475	-0.00932722	-0.0644748	FALSE		Rest
1459	ENSMUSG00000017929_B4galt5	ENSMUSG00000017929	B4galt5	0.158742	0.315153	0.999395	0.858109	0.999766	0.203894	0.148232	0.0556622	0.0812355	0.0255733	FALSE		Rest
1460	ENSMUSG00000017943_Gdap1l1	ENSMUSG00000017943	Gdap1l1	3.38748e-07	0.00105773	0.999395	0.23196	0.999766	0.503877	0.331738	0.172139	0.221286	0.0491471	FALSE		Rest
1461	ENSMUSG00000017978_Cadps2	ENSMUSG00000017978	Cadps2	0.580113	0.00181457	0.999395	0.00551021	0.999766	-0.0557789	-0.290112	0.234333	0.367503	0.133169	TRUE		Significant other
1462	ENSMUSG00000017999_Ddx27	ENSMUSG00000017999	Ddx27	0.570227	0.0569285	0.999395	0.304743	0.999766	-0.107151	0.336579	-0.443731	-0.340526	0.103205	FALSE		Rest
1463	ENSMUSG00000018001_Cyth3	ENSMUSG00000018001	Cyth3	0.0719914	0.728176	0.999395	0.194066	0.999766	-0.231259	0.0478548	-0.279114	-0.293229	-0.0141148	FALSE		Rest
1464	ENSMUSG00000018008_Cyth4	ENSMUSG00000018008	Cyth4	0.0577963	0.694513	0.999395	0.58309	0.999766	-0.97615	-0.2156	-0.76055	-0.642062	0.118488	FALSE		Rest
1465	ENSMUSG00000018012_Rac3	ENSMUSG00000018012	Rac3	1.81432e-07	4.09031e-05	0.999395	0.74475	0.999766	0.852446	0.683968	0.168478	0.146621	-0.0218577	FALSE		Rest
1466	ENSMUSG00000018040_Rrp7a	ENSMUSG00000018040	Rrp7a	1.12417e-33	1.04643e-30	0.999395	0.823113	0.999766	1.40607	1.34614	0.0599323	0.082272	0.0223397	FALSE		Rest
1467	ENSMUSG00000018042_Cyb5r3	ENSMUSG00000018042	Cyb5r3	3.1139e-87	2.40029e-99	0.999395	0.864964	0.999766	1.92311	2.0585	-0.135393	-0.0572037	0.0781897	FALSE		Rest
1468	ENSMUSG00000018068_Ints2	ENSMUSG00000018068	Ints2	0.633452	0.395941	0.999395	0.912719	0.999766	-0.122333	-0.210794	0.0884601	-0.0973362	-0.185796	FALSE		Rest
1469	ENSMUSG00000018076_Med13l	ENSMUSG00000018076	Med13l	0.741434	0.887762	0.999395	0.634062	0.999766	-0.0364183	0.0155446	-0.0519629	-0.113258	-0.0612947	FALSE		Rest
1470	ENSMUSG00000018102_H2bc4	ENSMUSG00000018102	H2bc4	1.60372e-139	7.42833e-141	0.999395	0.67764	0.999766	2.56885	2.5878	-0.0189542	-0.111945	-0.0929907	FALSE		Rest
1471	ENSMUSG00000018143_Mafk	ENSMUSG00000018143	Mafk	0.000458227	0.00110628	0.999395	0.960281	0.999766	1.05348	0.98653	0.0669451	0.0609822	-0.00596294	FALSE		Rest
1472	ENSMUSG00000018160_Med1	ENSMUSG00000018160	Med1	0.262537	0.835413	0.999395	0.736834	0.999766	0.0971496	0.0192831	0.0778665	0.0757624	-0.00210419	FALSE		Rest
1473	ENSMUSG00000018166_Erbb3	ENSMUSG00000018166	Erbb3	9.39666e-22	5.94804e-20	0.999395	0.609403	0.999766	-1.71645	-1.59878	-0.117669	-0.237077	-0.119408	FALSE		Rest
1474	ENSMUSG00000018167_Stard3	ENSMUSG00000018167	Stard3	0.67353	0.461406	0.999395	0.576296	0.999766	0.108449	-0.18572	0.294169	0.301873	0.00770338	FALSE		Rest
1475	ENSMUSG00000018169_Mfng	ENSMUSG00000018169	Mfng	0.158822	0.45149	0.999395	0.893445	0.999766	-0.755896	-0.415189	-0.340707	-0.249831	0.0908758	FALSE		Rest
1476	ENSMUSG00000018171_Vmp1	ENSMUSG00000018171	Vmp1	5.6682e-09	4.62284e-15	0.999395	0.528274	0.999766	-0.623656	-0.834485	0.210829	0.156172	-0.0546579	FALSE		Rest
1477	ENSMUSG00000018189_Uchl5	ENSMUSG00000018189	Uchl5	1.42853e-14	3.38127e-20	0.999395	0.580704	0.999766	-0.801626	-0.957043	0.155417	0.138302	-0.0171152	FALSE		Rest
1478	ENSMUSG00000018196_Glrx2	ENSMUSG00000018196	Glrx2	0.789062	0.844474	0.999395	0.822513	0.999766	-0.0282484	0.0204902	-0.0487387	-0.0639552	-0.0152166	FALSE		Rest
1479	ENSMUSG00000018199_Ro60	ENSMUSG00000018199	Ro60	0.00137884	0.00262613	0.999395	0.832806	0.999766	-0.351735	-0.331527	-0.0202077	-0.0716517	-0.051444	FALSE		Rest
1480	ENSMUSG00000018209_Stk4	ENSMUSG00000018209	Stk4	0.970386	0.526701	0.999395	0.894541	0.999766	0.00575601	0.0918359	-0.0860799	-0.063579	0.022501	FALSE		Rest
1481	ENSMUSG00000018217_Pmp22	ENSMUSG00000018217	Pmp22	0.0141763	0.00857596	0.999395	0.892528	0.999766	-0.283174	-0.302111	0.0189366	-0.0556366	-0.0745732	FALSE		Rest
1482	ENSMUSG00000018238_Gdf9	ENSMUSG00000018238	Gdf9	0.0373581	0.703646	0.999395	0.512533	0.999766	1.86361	0.373661	1.48995	1.26094	-0.229009	FALSE		Rest
1483	ENSMUSG00000018239_Zcchc10	ENSMUSG00000018239	Zcchc10	0.000872839	0.00671998	0.999395	0.625415	0.999766	0.618792	0.51466	0.104133	0.219454	0.115321	FALSE		Rest
1484	ENSMUSG00000018286_Psmb6	ENSMUSG00000018286	Psmb6	2.10911e-35	1.55726e-30	0.999395	0.320705	0.999766	0.979064	0.91365	0.0654137	0.155935	0.0905209	FALSE		Rest
1485	ENSMUSG00000018287_Spag7	ENSMUSG00000018287	Spag7	6.87613e-28	1.32855e-34	0.999395	0.762073	0.999766	1.35474	1.5187	-0.163953	-0.108587	0.0553654	FALSE		Rest
1486	ENSMUSG00000018293_Pfn1	ENSMUSG00000018293	Pfn1	7.15609e-34	9.06096e-36	0.999395	0.915484	0.999766	1.53522	1.5833	-0.0480808	0.0534791	0.10156	FALSE		Rest
1487	ENSMUSG00000018322_Tomm34	ENSMUSG00000018322	Tomm34	1.3436e-06	2.73168e-06	0.999395	0.790203	0.999766	0.520972	0.508138	0.0128343	0.0850934	0.0722591	FALSE		Rest
1488	ENSMUSG00000018326_Ywhab	ENSMUSG00000018326	Ywhab	2.74059e-17	5.1801e-21	0.999395	0.180529	0.999766	-0.384863	-0.427594	0.0427312	0.112503	0.0697721	FALSE		Rest
1489	ENSMUSG00000018334_Ksr1	ENSMUSG00000018334	Ksr1	5.36551e-22	3.08525e-18	0.999395	0.864964	0.999766	1.50216	1.36606	0.136097	0.0898713	-0.0462253	FALSE		Rest
1490	ENSMUSG00000018339_Gpx3	ENSMUSG00000018339	Gpx3	7.05133e-29	6.58082e-27	0.999395	0.352756	0.999766	1.74449	1.68618	0.0583044	0.297558	0.239254	FALSE		Rest
1491	ENSMUSG00000018340_Anxa6	ENSMUSG00000018340	Anxa6	1.63555e-06	0.000168221	0.999395	0.604476	0.999766	0.479731	0.381164	0.0985671	0.124748	0.0261814	FALSE		Rest
1492	ENSMUSG00000018341_Il12rb2	ENSMUSG00000018341	Il12rb2	0.000135737	3.2115e-05	0.999395	0.888457	0.999766	-1.00426	-1.09365	0.0893935	0.134668	0.0452742	FALSE		Rest
1493	ENSMUSG00000018347_Zkscan6	ENSMUSG00000018347	Zkscan6	0.114868	0.953711	0.999395	0.721856	0.999766	0.324409	-0.0133123	0.337722	0.189614	-0.148108	FALSE		Rest
1494	ENSMUSG00000018362_Kpna2	ENSMUSG00000018362	Kpna2	0.99403	0.101884	0.999395	0.484222	0.999766	0.00127569	-0.247908	0.249183	0.223581	-0.025602	FALSE		Rest
1495	ENSMUSG00000018363_Smurf2	ENSMUSG00000018363	Smurf2	1.19227e-05	1.36948e-07	0.999395	0.684921	0.999766	0.421942	0.505381	-0.0834394	-0.101803	-0.0183641	FALSE		Rest
1496	ENSMUSG00000018372_Cep95	ENSMUSG00000018372	Cep95	0.0263894	0.000160277	0.999395	0.608667	0.999766	0.395892	0.658865	-0.262974	-0.211244	0.0517296	FALSE		Rest
1497	ENSMUSG00000018377_Vezf1	ENSMUSG00000018377	Vezf1	4.70279e-39	4.45812e-47	0.999395	0.657553	0.999766	1.28792	1.42007	-0.132146	-0.113104	0.0190415	FALSE		Rest
1498	ENSMUSG00000018378_Cuedc1	ENSMUSG00000018378	Cuedc1	1.99943e-22	2.35623e-25	0.999395	0.487304	0.999766	1.11268	1.19099	-0.0783069	-0.172176	-0.0938688	FALSE		Rest
1499	ENSMUSG00000018379_Srsf1	ENSMUSG00000018379	Srsf1	0.204875	0.00548461	0.999395	0.311526	0.999766	-0.110424	-0.232893	0.12247	0.162808	0.0403386	FALSE		Rest
1500	ENSMUSG00000018381_Abi3	ENSMUSG00000018381	Abi3	0.00358391	0.000108461	0.999395	0.887415	0.999766	-1.08976	-1.43404	0.344276	0.191429	-0.152847	FALSE		Rest
1501	ENSMUSG00000018387_Shroom1	ENSMUSG00000018387	Shroom1	0.0479904	0.0650819	0.999395	0.989359	0.999766	-0.706956	-0.663583	-0.0433734	0.0250388	0.0684122	FALSE		Rest
1502	ENSMUSG00000018395_Kif3a	ENSMUSG00000018395	Kif3a	4.48759e-10	1.44937e-18	0.999395	0.02214	0.999766	-0.455666	-0.639428	0.183762	0.264083	0.0803214	TRUE		Significant other
1503	ENSMUSG00000018398_Septin8	ENSMUSG00000018398	Septin8	1.06676e-30	2.01462e-26	0.999395	0.990013	0.999766	-0.620334	-0.574139	-0.0461951	-0.0035959	0.0425992	FALSE		Rest
1504	ENSMUSG00000018401_Mtmr4	ENSMUSG00000018401	Mtmr4	0.00264445	0.000616381	0.999395	0.827778	0.999766	-0.307848	-0.349343	0.0414952	0.0688722	0.027377	FALSE		Rest
1505	ENSMUSG00000018405_Mrm1	ENSMUSG00000018405	Mrm1	0.560903	0.268012	0.999395	0.174493	0.999766	-0.141334	0.257911	-0.399245	-0.53823	-0.138985	FALSE		Rest
1506	ENSMUSG00000018411_Mapt	ENSMUSG00000018411	Mapt	1.34202e-10	2.45183e-08	0.999395	0.961662	0.999766	-0.599394	-0.522778	-0.0766166	0.0188822	0.0954987	FALSE		Rest
1507	ENSMUSG00000018412_Kansl1	ENSMUSG00000018412	Kansl1	0.694701	0.231244	0.999395	0.225202	0.999766	-0.0365606	0.105138	-0.141698	-0.18697	-0.045272	FALSE		Rest
1508	ENSMUSG00000018415_Gid4	ENSMUSG00000018415	Gid4	4.45068e-12	1.09491e-08	0.999395	0.585995	0.999766	-0.79891	-0.661759	-0.137151	-0.151153	-0.0140028	FALSE		Rest
1509	ENSMUSG00000018417_Myo1b	ENSMUSG00000018417	Myo1b	2.32111e-08	3.90271e-09	0.999395	0.817619	0.999766	-0.961225	-1.01406	0.0528319	0.125227	0.0723951	FALSE		Rest
1510	ENSMUSG00000018425_Dhx40	ENSMUSG00000018425	Dhx40	3.75862e-11	9.11967e-07	0.999395	0.655667	0.999766	0.891861	0.669539	0.222322	0.15328	-0.069042	FALSE		Rest
1511	ENSMUSG00000018427_Ypel2	ENSMUSG00000018427	Ypel2	3.68276e-06	5.86309e-12	0.999395	0.439354	0.999766	-0.690474	-1.01693	0.326459	0.249462	-0.076997	FALSE		Rest
1512	ENSMUSG00000018428_Akap1	ENSMUSG00000018428	Akap1	4.1317e-07	0.0023162	0.999395	0.18935	0.999766	-1.31089	-0.789117	-0.521772	-0.629211	-0.107439	FALSE		Rest
1513	ENSMUSG00000018433_Nol11	ENSMUSG00000018433	Nol11	0.514731	0.00763523	0.999395	0.828587	0.999766	0.0684396	0.26272	-0.19428	-0.0643467	0.129934	FALSE		Rest
1514	ENSMUSG00000018442_Derl2	ENSMUSG00000018442	Derl2	0.191662	0.479575	0.999395	0.940614	0.999766	0.245772	0.137229	0.108543	0.0548058	-0.0537376	FALSE		Rest
1515	ENSMUSG00000018446_C1qbp	ENSMUSG00000018446	C1qbp	2.39998e-23	9.51932e-22	0.999395	0.677662	0.999766	0.794063	0.773771	0.0202917	0.0861265	0.0658348	FALSE		Rest
1516	ENSMUSG00000018449_Rpain	ENSMUSG00000018449	Rpain	1.93621e-15	1.15898e-12	0.999395	0.582835	0.999766	1.33949	1.22505	0.114447	0.214948	0.100501	FALSE		Rest
1517	ENSMUSG00000018451_6330403K07Rik	ENSMUSG00000018451	6330403K07Rik	5.63083e-56	7.97103e-64	0.999395	0.927089	0.999766	2.67785	2.86354	-0.185686	-0.0645443	0.121142	FALSE		Rest
1518	ENSMUSG00000018459_Slc13a3	ENSMUSG00000018459	Slc13a3	0.00157489	0.043227	0.999395	0.48226	0.999766	0.868457	0.571069	0.297388	0.41999	0.122602	FALSE		Rest
1519	ENSMUSG00000018470_Kcnab3	ENSMUSG00000018470	Kcnab3	3.38178e-21	5.05026e-10	0.999395	0.0016114	0.999766	-1.91359	-1.23686	-0.676737	-0.916061	-0.239324	TRUE		Significant other
1520	ENSMUSG00000018474_Chd3	ENSMUSG00000018474	Chd3	1.34319e-16	2.53199e-14	0.999395	0.789776	0.999766	-0.860797	-0.794182	-0.0666148	-0.0840148	-0.0174	FALSE		Rest
1521	ENSMUSG00000018476_Kdm6b	ENSMUSG00000018476	Kdm6b	1.80708e-14	3.45726e-17	0.999395	0.866432	0.999766	1.09111	1.20537	-0.114264	0.0817063	0.19597	FALSE		Rest
1522	ENSMUSG00000018481_Appbp2	ENSMUSG00000018481	Appbp2	1.36099e-11	7.31129e-14	0.999395	0.672445	0.999766	-0.540754	-0.59746	0.0567056	0.0888447	0.0321391	FALSE		Rest
1523	ENSMUSG00000018486_Wnt9b	ENSMUSG00000018486	Wnt9b	0.0182796	0.0303912	0.999395	0.788161	0.999766	-1.22688	-1.11556	-0.111319	-0.407988	-0.296669	FALSE		Rest
1524	ENSMUSG00000018500_Adora2b	ENSMUSG00000018500	Adora2b	0.398285	0.715289	0.999395	0.987754	0.999766	0.435835	0.194136	0.241699	-0.0406728	-0.282372	FALSE		Rest
1525	ENSMUSG00000018501_Ncor1	ENSMUSG00000018501	Ncor1	0.554197	0.77513	0.999395	0.974873	0.999766	0.0498241	0.024563	0.0252611	-0.0115603	-0.0368214	FALSE		Rest
1526	ENSMUSG00000018507_Trpv2	ENSMUSG00000018507	Trpv2	0.654166	0.182764	0.999395	0.784147	0.999766	-0.103287	-0.291334	0.188047	0.166947	-0.0211	FALSE		Rest
1527	ENSMUSG00000018509_Cenpv	ENSMUSG00000018509	Cenpv	3.13872e-09	7.1074e-13	0.999395	0.905901	0.999766	0.993435	1.21748	-0.224046	-0.0730925	0.150953	FALSE		Rest
1528	ENSMUSG00000018537_Pcgf2	ENSMUSG00000018537	Pcgf2	2.72184e-27	2.4893e-22	0.999395	0.451812	0.999766	1.49647	1.3621	0.134371	0.225826	0.0914546	FALSE		Rest
1529	ENSMUSG00000018541_Cwc25	ENSMUSG00000018541	Cwc25	0.00271915	0.317999	0.999395	0.199611	0.999766	0.411685	0.147393	0.264292	0.317812	0.0535199	FALSE		Rest
1530	ENSMUSG00000018547_Pip4k2b	ENSMUSG00000018547	Pip4k2b	0.00186637	9.04538e-05	0.999395	0.830029	0.999766	0.331526	0.414978	-0.0834511	0.0703233	0.153774	FALSE		Rest
1531	ENSMUSG00000018548_Trim37	ENSMUSG00000018548	Trim37	0.000394099	4.12772e-05	0.999395	0.958441	0.999766	-0.289509	-0.333081	0.0435719	-0.0174379	-0.0610098	FALSE		Rest
1532	ENSMUSG00000018559_Ctdnep1	ENSMUSG00000018559	Ctdnep1	3.53485e-08	7.88067e-07	0.999395	0.893445	0.999766	0.61276	0.553612	0.0591484	0.0540545	-0.00509387	FALSE		Rest
1533	ENSMUSG00000018565_Elp5	ENSMUSG00000018565	Elp5	2.93496e-06	6.13946e-07	0.999395	0.95232	0.999766	0.551595	0.589666	-0.0380711	0.0299728	0.0680439	FALSE		Rest
1534	ENSMUSG00000018566_Slc2a4	ENSMUSG00000018566	Slc2a4	0.730094	0.83042	0.999395	0.760599	0.999766	0.389369	0.250682	0.138687	0.867814	0.729128	FALSE		Rest
1535	ENSMUSG00000018567_Gabarap	ENSMUSG00000018567	Gabarap	8.66004e-101	2.64138e-110	0.999395	0.654543	0.999766	1.86379	1.95736	-0.093574	-0.100799	-0.00722531	FALSE		Rest
1536	ENSMUSG00000018570_2810408A11Rik	ENSMUSG00000018570	2810408A11Rik	1.77404e-08	3.29664e-05	0.999395	0.928939	0.999766	2.93912	2.12428	0.814834	0.165344	-0.649491	FALSE		Rest
1537	ENSMUSG00000018572_Phf23	ENSMUSG00000018572	Phf23	2.85383e-06	1.74254e-10	0.999395	0.481476	0.999766	0.827261	1.12012	-0.292861	-0.272235	0.0206255	FALSE		Rest
1538	ENSMUSG00000018574_Acadvl	ENSMUSG00000018574	Acadvl	2.90104e-18	2.54342e-25	0.999395	0.486662	0.999766	0.948024	1.13175	-0.183727	-0.167812	0.0159148	FALSE		Rest
1539	ENSMUSG00000018583_G3bp1	ENSMUSG00000018583	G3bp1	0.00064553	1.97499e-07	0.999395	0.893445	0.999766	0.264741	0.39959	-0.134849	-0.0373332	0.0975156	FALSE		Rest
1540	ENSMUSG00000018585_Atox1	ENSMUSG00000018585	Atox1	3.52072e-11	8.35026e-14	0.999395	0.968156	0.999766	1.10877	1.25792	-0.149151	-0.0288562	0.120295	FALSE		Rest
1541	ENSMUSG00000018589_Glra2	ENSMUSG00000018589	Glra2	0.998173	0.402346	0.999395	0.996959	0.999766	0.000513696	0.156566	-0.156052	-0.00308915	0.152963	FALSE		Rest
1542	ENSMUSG00000018593_Sparc	ENSMUSG00000018593	Sparc	2.88868e-10	6.99622e-13	0.999395	0.815665	0.999766	-1.06315	-1.2068	0.143646	0.122704	-0.020942	FALSE		Rest
1543	ENSMUSG00000018599_Mief2	ENSMUSG00000018599	Mief2	0.000381578	0.010848	0.999395	0.550046	0.999766	0.826371	0.611863	0.214508	0.314426	0.0999177	FALSE		Rest
1544	ENSMUSG00000018604_Tbx3	ENSMUSG00000018604	Tbx3	1.41504e-169	4.05159e-161	0.999395	0.940596	0.999766	3.88428	3.86674	0.0175385	0.0414979	0.0239594	FALSE		Rest
1545	ENSMUSG00000018648_Dusp14	ENSMUSG00000018648	Dusp14	6.62724e-76	4.16166e-69	0.999395	0.550037	0.999766	2.10927	2.04818	0.061094	0.156041	0.0949465	FALSE		Rest
1546	ENSMUSG00000018651_Tada2a	ENSMUSG00000018651	Tada2a	0.822268	0.638653	0.999395	0.970486	0.999766	-0.0571115	-0.114047	0.0569353	0.0362698	-0.0206655	FALSE		Rest
1547	ENSMUSG00000018654_Ikzf1	ENSMUSG00000018654	Ikzf1	2.59467e-08	4.02117e-06	0.999395	0.500825	0.999766	-1.86911	-1.54165	-0.327465	-0.511332	-0.183867	FALSE		Rest
1548	ENSMUSG00000018659_Pnpo	ENSMUSG00000018659	Pnpo	1.9328e-07	4.8825e-05	0.999395	0.672828	0.999766	0.494954	0.391364	0.10359	0.103822	0.000231956	FALSE		Rest
1549	ENSMUSG00000018661_Cog1	ENSMUSG00000018661	Cog1	0.222545	0.721131	0.999395	0.225202	0.999766	0.173011	-0.0538188	0.22683	0.303286	0.0764558	FALSE		Rest
1550	ENSMUSG00000018666_Cbx1	ENSMUSG00000018666	Cbx1	9.12587e-15	2.20062e-17	0.999395	0.876916	0.999766	0.662968	0.732463	-0.0694946	0.046772	0.116267	FALSE		Rest
1551	ENSMUSG00000018669_Cdk5rap3	ENSMUSG00000018669	Cdk5rap3	2.1988e-12	1.57874e-10	0.999395	0.825413	0.999766	0.966493	0.894047	0.0724463	0.0941676	0.0217213	FALSE		Rest
1552	ENSMUSG00000018672_Copz2	ENSMUSG00000018672	Copz2	2.489e-42	8.12506e-32	0.999395	0.737008	0.999766	2.82664	2.46119	0.365455	0.18385	-0.181604	FALSE		Rest
1553	ENSMUSG00000018677_Slc25a39	ENSMUSG00000018677	Slc25a39	4.00671e-24	1.32347e-24	0.999395	0.9953	0.999766	1.47584	1.49785	-0.0220101	0.00412037	0.0261305	FALSE		Rest
1554	ENSMUSG00000018678_Sp2	ENSMUSG00000018678	Sp2	2.30236e-25	5.08838e-25	0.999395	0.821653	0.999766	1.18714	1.19306	-0.00592288	0.0797674	0.0856903	FALSE		Rest
1555	ENSMUSG00000018697_Aatf	ENSMUSG00000018697	Aatf	0.0626934	0.00042113	0.999395	0.897109	0.999766	0.322198	0.594879	-0.272681	-0.0789947	0.193686	FALSE		Rest
1556	ENSMUSG00000018698_Lhx1	ENSMUSG00000018698	Lhx1	0.000303611	0.0581278	0.999395	0.76594	0.999766	-0.523469	-0.283	-0.240469	-0.124074	0.116394	FALSE		Rest
1557	ENSMUSG00000018707_Dync1h1	ENSMUSG00000018707	Dync1h1	1.31074e-10	7.40898e-05	0.999395	0.176569	0.999766	-0.852244	-0.533207	-0.319037	-0.327954	-0.00891771	FALSE		Rest
1558	ENSMUSG00000018733_Pex12	ENSMUSG00000018733	Pex12	7.11623e-06	4.6277e-05	0.999395	0.99859	0.999766	0.77543	0.70975	0.0656808	-0.00137859	-0.0670594	FALSE		Rest
1559	ENSMUSG00000018736_Ndel1	ENSMUSG00000018736	Ndel1	0.0168485	7.97252e-08	0.999395	0.099664	0.999766	0.250199	0.543628	-0.293428	-0.284639	0.00878923	FALSE		Rest
1560	ENSMUSG00000018740_Slc25a35	ENSMUSG00000018740	Slc25a35	0.0733402	0.00253137	0.999395	0.628985	0.999766	0.450884	0.740852	-0.289967	-0.285212	0.0047549	FALSE		Rest
1561	ENSMUSG00000018750_Zbtb4	ENSMUSG00000018750	Zbtb4	4.39353e-09	1.14653e-12	0.999395	0.278888	0.999766	0.38349	0.462464	-0.0789744	-0.136472	-0.0574978	FALSE		Rest
1562	ENSMUSG00000018752_Tnfsfm13	ENSMUSG00000018752	Tnfsfm13	0.192328	0.0138529	0.999395	0.501852	0.999766	0.82709	1.49686	-0.66977	-0.875353	-0.205583	FALSE		Rest
1563	ENSMUSG00000018761_Mpdu1	ENSMUSG00000018761	Mpdu1	6.83736e-09	7.41988e-13	0.999395	0.236084	0.999766	0.835806	1.02586	-0.190049	-0.313741	-0.123692	FALSE		Rest
1564	ENSMUSG00000018765_Fxr2	ENSMUSG00000018765	Fxr2	1.21667e-06	1.2959e-05	0.999395	0.444596	0.999766	0.47983	0.438246	0.0415847	0.162466	0.120881	FALSE		Rest
1565	ENSMUSG00000018770_Atp5g3	ENSMUSG00000018770	Atp5g3	4.18463e-06	3.03111e-07	0.999395	0.999322	0.999766	0.468909	0.521031	-0.0521224	-0.000519366	0.051603	FALSE		Rest
1566	ENSMUSG00000018774_Cd68	ENSMUSG00000018774	Cd68	0.883482	0.981576	0.999395	0.822853	0.999766	-0.0791871	-0.0125184	-0.0666687	-0.318619	-0.25195	FALSE		Rest
1567	ENSMUSG00000018776_Slc35g3	ENSMUSG00000018776	Slc35g3	7.02482e-05	0.000933457	0.999395	0.969411	0.999766	3.1672	2.57769	0.589509	-0.120561	-0.71007	FALSE		Rest
1568	ENSMUSG00000018796_Acsl1	ENSMUSG00000018796	Acsl1	0.0180207	0.00289076	0.999395	0.585522	0.999766	-0.252395	-0.315868	0.0634725	0.134684	0.0712118	FALSE		Rest
1569	ENSMUSG00000018800_Abca5	ENSMUSG00000018800	Abca5	5.75767e-06	5.27917e-07	0.999395	0.929057	0.999766	-0.815179	-0.89764	0.0824614	-0.0651922	-0.147654	FALSE		Rest
1570	ENSMUSG00000018809_Smyd4	ENSMUSG00000018809	Smyd4	0.0470451	0.729572	0.999395	0.284836	0.999766	-0.383295	-0.0714031	-0.311892	-0.385681	-0.073789	FALSE		Rest
1571	ENSMUSG00000018819_Lsp1	ENSMUSG00000018819	Lsp1	0.282886	0.422523	0.999395	0.785725	0.999766	-0.471395	-0.354363	-0.117032	-0.330078	-0.213046	FALSE		Rest
1572	ENSMUSG00000018820_Zfyve27	ENSMUSG00000018820	Zfyve27	4.84818e-05	0.000356558	0.999395	0.875503	0.999766	-0.67746	-0.597334	-0.0801258	-0.0917269	-0.0116012	FALSE		Rest
1573	ENSMUSG00000018821_Avpi1	ENSMUSG00000018821	Avpi1	4.81559e-41	2.16787e-32	0.999395	0.350873	0.999766	1.71438	1.5341	0.180283	0.239882	0.059599	FALSE		Rest
1574	ENSMUSG00000018822_Sfrp5	ENSMUSG00000018822	Sfrp5	0.202545	0.150806	0.999395	0.99332	0.999766	0.545747	0.614427	-0.06868	-0.0190679	0.0496121	FALSE		Rest
1575	ENSMUSG00000018841_Rad51d	ENSMUSG00000018841	Rad51d	0.272226	0.424789	0.999395	0.839836	0.999766	0.175807	0.129601	0.0462058	-0.0957876	-0.141993	FALSE		Rest
1576	ENSMUSG00000018846_Pank3	ENSMUSG00000018846	Pank3	6.66047e-11	3.61535e-11	0.999395	0.767155	0.999766	-0.607866	-0.615349	0.00748325	-0.0805373	-0.0880205	FALSE		Rest
1577	ENSMUSG00000018848_Rars	ENSMUSG00000018848	Rars	0.00246123	0.000777152	0.999395	0.976375	0.999766	0.352941	0.390938	-0.037997	0.0166239	0.0546209	FALSE		Rest
1578	ENSMUSG00000018849_Wwc1	ENSMUSG00000018849	Wwc1	3.25866e-39	6.0615e-42	0.999395	0.866432	0.999766	1.81487	1.88175	-0.0668845	-0.0805212	-0.0136367	FALSE		Rest
1579	ENSMUSG00000018858_Mrpl58	ENSMUSG00000018858	Mrpl58	0.141686	0.134488	0.999395	0.94372	0.999766	0.168824	0.172508	-0.0036838	0.0319521	0.0356359	FALSE		Rest
1580	ENSMUSG00000018861_Fdxr	ENSMUSG00000018861	Fdxr	0.0871132	0.275299	0.999395	0.552138	0.999766	0.429735	0.286231	0.143504	0.330525	0.187021	FALSE		Rest
1581	ENSMUSG00000018865_Sult4a1	ENSMUSG00000018865	Sult4a1	8.624e-09	9.94361e-08	0.999395	0.958622	0.999766	-0.640325	-0.5939	-0.0464254	-0.0240774	0.022348	FALSE		Rest
1582	ENSMUSG00000018882_Mrpl45	ENSMUSG00000018882	Mrpl45	0.00984999	0.0981148	0.999395	0.811623	0.999766	0.342613	0.225583	0.11703	0.0953062	-0.0217238	FALSE		Rest
1583	ENSMUSG00000018893_Mb	ENSMUSG00000018893	Mb	6.6101e-12	6.75409e-12	0.999395	0.938462	0.999766	3.09576	3.12121	-0.0254413	-0.137441	-0.112	FALSE		Rest
1584	ENSMUSG00000018899_Irf1	ENSMUSG00000018899	Irf1	1.16864e-11	2.82221e-15	0.999395	0.863154	0.999766	3.3137	3.84972	-0.536016	-0.287041	0.248975	FALSE		Rest
1585	ENSMUSG00000018900_Slc22a5	ENSMUSG00000018900	Slc22a5	0.869762	0.128383	0.999395	0.661547	0.999766	-0.0550535	-0.458639	0.403586	0.320591	-0.0829948	FALSE		Rest
1586	ENSMUSG00000018906_P4ha2	ENSMUSG00000018906	P4ha2	0.898274	0.289671	0.999395	0.598192	0.999766	0.0249561	-0.188554	0.21351	0.20895	-0.00456019	FALSE		Rest
1587	ENSMUSG00000018909_Arrb1	ENSMUSG00000018909	Arrb1	0.0238435	0.0145164	0.999395	0.987152	0.999766	-0.21688	-0.233729	0.0168491	-0.00836426	-0.0252133	FALSE		Rest
1588	ENSMUSG00000018919_Tm4sf5	ENSMUSG00000018919	Tm4sf5	0.506264	0.089527	0.999395	0.640643	0.999766	-0.377016	-0.931661	0.554646	0.613332	0.0586862	FALSE		Rest
1589	ENSMUSG00000018920_Cxcl16	ENSMUSG00000018920	Cxcl16	0.000167993	3.54462e-07	0.999395	0.450217	0.999766	1.25857	1.68413	-0.425561	-0.535171	-0.109611	FALSE		Rest
1590	ENSMUSG00000018921_Pelp1	ENSMUSG00000018921	Pelp1	0.0756547	0.0299383	0.999395	0.954754	0.999766	0.299606	0.365378	-0.0657719	0.0386915	0.104463	FALSE		Rest
1591	ENSMUSG00000018923_Med11	ENSMUSG00000018923	Med11	1.00011e-06	0.000273142	0.999395	0.529494	0.999766	1.32287	1.00883	0.314034	0.380569	0.0665343	FALSE		Rest
1592	ENSMUSG00000018925_Heatr9	ENSMUSG00000018925	Heatr9	0.0354439	0.0048035	0.999395	0.549572	0.999766	3.03659	3.74185	-0.705259	-1.6386	-0.933345	FALSE		Rest
1593	ENSMUSG00000018927_Ccl6	ENSMUSG00000018927	Ccl6	0.0155577	0.244171	0.999395	0.52112	0.999766	-2.45407	-1.14382	-1.31026	-1.45338	-0.14312	FALSE		Rest
1594	ENSMUSG00000018930_Ccl4	ENSMUSG00000018930	Ccl4	0.648627	0.728853	0.999395	0.988747	0.999766	-0.748049	-0.568095	-0.179954	-0.116492	0.0634621	FALSE		Rest
1595	ENSMUSG00000018931_Natd1	ENSMUSG00000018931	Natd1	4.38931e-17	8.03614e-17	0.999702	0.819288	0.999766	0.944096	0.944225	-0.000128091	0.0799888	0.0801169	FALSE		Rest
1596	ENSMUSG00000018932_Map2k3	ENSMUSG00000018932	Map2k3	2.65202e-06	1.81494e-07	0.999395	0.890836	0.999766	1.09579	1.22053	-0.124732	-0.114635	0.0100973	FALSE		Rest
1597	ENSMUSG00000018965_Ywhah	ENSMUSG00000018965	Ywhah	0.418226	0.00667562	0.999395	0.484031	0.999766	-0.070942	-0.223756	0.152814	0.124991	-0.0278224	FALSE		Rest
1598	ENSMUSG00000018974_Sart3	ENSMUSG00000018974	Sart3	0.00385021	2.23076e-06	0.999395	0.480145	0.999766	0.307193	0.4946	-0.187406	-0.161506	0.0259004	FALSE		Rest
1599	ENSMUSG00000018983_E2f2	ENSMUSG00000018983	E2f2	0.629666	0.178904	0.999395	0.785725	0.999766	0.374334	0.987132	-0.612798	-0.554116	0.0586822	FALSE		Rest
1600	ENSMUSG00000018995_Nars2	ENSMUSG00000018995	Nars2	0.14482	0.00428577	0.999395	0.686603	0.999766	-0.245978	-0.468534	0.222556	0.171356	-0.0512003	FALSE		Rest
1601	ENSMUSG00000018999_Slc35b4	ENSMUSG00000018999	Slc35b4	0.389589	0.252408	0.999395	0.827778	0.999766	-0.149817	-0.196356	0.0465391	-0.109545	-0.156084	FALSE		Rest
1602	ENSMUSG00000019027_Dnah1	ENSMUSG00000019027	Dnah1	5.35532e-08	2.04982e-11	0.999395	0.905035	0.999766	0.773332	0.951894	-0.178562	-0.0638581	0.114704	FALSE		Rest
1603	ENSMUSG00000019039_Dalrd3	ENSMUSG00000019039	Dalrd3	7.87786e-23	1.58465e-18	0.999395	0.200629	0.999766	1.06417	0.95911	0.105058	0.257078	0.152021	FALSE		Rest
1604	ENSMUSG00000019054_Fis1	ENSMUSG00000019054	Fis1	6.41899e-30	5.87199e-32	0.999395	0.827053	0.999766	1.02694	1.06743	-0.0404892	-0.062244	-0.0217548	FALSE		Rest
1605	ENSMUSG00000019055_Plod1	ENSMUSG00000019055	Plod1	0.0842253	7.28312e-05	0.999395	0.680586	0.999766	-0.325987	-0.722074	0.396087	0.196046	-0.200042	FALSE		Rest
1606	ENSMUSG00000019066_Rab3d	ENSMUSG00000019066	Rab3d	4.5399e-19	4.7024e-18	0.999395	0.924802	0.999766	2.43818	2.41029	0.0278956	0.101129	0.073233	FALSE		Rest
1607	ENSMUSG00000019080_Mfsd3	ENSMUSG00000019080	Mfsd3	0.795667	0.45206	0.999395	0.528274	0.999766	0.160268	-0.447569	0.607837	0.776222	0.168385	FALSE		Rest
1608	ENSMUSG00000019082_Slc25a22	ENSMUSG00000019082	Slc25a22	1.2061e-05	0.000847258	0.999395	0.366288	0.999766	0.694431	0.53686	0.15757	0.289747	0.132177	FALSE		Rest
1609	ENSMUSG00000019087_Atp6ap1	ENSMUSG00000019087	Atp6ap1	0.174833	0.0394354	0.999395	0.801973	0.999766	-0.143385	-0.212774	0.0693886	0.0757469	0.00635833	FALSE		Rest
1610	ENSMUSG00000019088_Dnase1l1	ENSMUSG00000019088	Dnase1l1	0.197913	0.00717562	0.999395	0.380324	0.999766	0.718714	1.41972	-0.701007	-0.913029	-0.212022	FALSE		Rest
1611	ENSMUSG00000019122_Ccl9	ENSMUSG00000019122	Ccl9	0.0405127	0.434129	0.999395	0.956799	0.999766	-1.37899	-0.556409	-0.822581	-0.149208	0.673373	FALSE		Rest
1612	ENSMUSG00000019124_Scrn1	ENSMUSG00000019124	Scrn1	0.0520949	0.00374052	0.999395	0.485272	0.999766	-0.142281	-0.208572	0.0662904	0.109128	0.0428377	FALSE		Rest
1613	ENSMUSG00000019132_BC005537	ENSMUSG00000019132	BC005537	0.0085281	0.000836951	0.999395	0.104315	0.999766	0.190083	0.238131	-0.0480477	-0.196335	-0.148287	FALSE		Rest
1614	ENSMUSG00000019139_Isyna1	ENSMUSG00000019139	Isyna1	0.000125068	0.011209	0.999395	0.16336	0.999766	0.704952	0.477567	0.227385	0.459053	0.231669	FALSE		Rest
1615	ENSMUSG00000019143_Hars2	ENSMUSG00000019143	Hars2	0.00788292	3.59133e-05	0.999395	0.364469	0.999766	0.402162	0.613303	-0.211141	-0.269107	-0.0579668	FALSE		Rest
1616	ENSMUSG00000019146_Cacng2	ENSMUSG00000019146	Cacng2	1.38883e-18	1.83703e-19	0.999395	0.985675	0.999766	-0.912595	-0.935271	0.0226756	0.0103759	-0.0122997	FALSE		Rest
1617	ENSMUSG00000019158_Tmem160	ENSMUSG00000019158	Tmem160	0.0221755	3.06787e-05	0.999395	0.623002	0.999766	0.5989	1.07297	-0.47407	-0.300335	0.173734	FALSE		Rest
1618	ENSMUSG00000019173_Rab5c	ENSMUSG00000019173	Rab5c	6.9103e-42	3.54025e-34	0.999395	0.725839	0.999766	1.25117	1.13014	0.121033	0.0900823	-0.0309511	FALSE		Rest
1619	ENSMUSG00000019178_Styxl1	ENSMUSG00000019178	Styxl1	4.87417e-16	4.59732e-19	0.999395	0.349371	0.999766	4.20593	4.58353	-0.3776	-0.705156	-0.327556	FALSE		Rest
1620	ENSMUSG00000019179_Mdh2	ENSMUSG00000019179	Mdh2	4.39353e-09	2.09757e-05	0.999395	0.178977	0.999766	0.461084	0.338434	0.12265	0.192572	0.0699227	FALSE		Rest
1621	ENSMUSG00000019188_H13	ENSMUSG00000019188	H13	0.0317622	0.225901	0.999395	0.952847	0.999766	0.334643	0.194683	0.139959	0.0376301	-0.102329	FALSE		Rest
1622	ENSMUSG00000019189_Rnf145	ENSMUSG00000019189	Rnf145	0.0273405	0.0667077	0.999395	0.838529	0.999766	0.295309	0.247557	0.0477518	-0.0837553	-0.131507	FALSE		Rest
1623	ENSMUSG00000019194_Scn1b	ENSMUSG00000019194	Scn1b	0.0408024	0.146495	0.999395	0.585995	0.999766	-0.260655	-0.187886	-0.0727689	-0.158752	-0.0859832	FALSE		Rest
1624	ENSMUSG00000019210_Atp6v1e1	ENSMUSG00000019210	Atp6v1e1	0.137177	0.00666218	0.999395	0.616685	0.999766	-0.155877	-0.276531	0.120653	0.121821	0.00116797	FALSE		Rest
1625	ENSMUSG00000019214_Chtf18	ENSMUSG00000019214	Chtf18	0.285792	0.568185	0.999395	0.85421	0.999766	0.90123	0.50206	0.39917	0.471662	0.0724926	FALSE		Rest
1626	ENSMUSG00000019230_Lhx9	ENSMUSG00000019230	Lhx9	0.372692	0.00035584	0.999395	0.328732	0.999766	-0.230135	-0.862399	0.632263	0.463405	-0.168858	FALSE		Rest
1627	ENSMUSG00000019232_Etnppl	ENSMUSG00000019232	Etnppl	8.40577e-13	2.1112e-11	0.999395	0.715781	0.999766	-1.56965	-1.46926	-0.100392	-0.219623	-0.119231	FALSE		Rest
1628	ENSMUSG00000019235_Rps6kl1	ENSMUSG00000019235	Rps6kl1	0.66377	0.820756	0.999395	0.596202	0.999766	-0.0950271	0.0498219	-0.144849	-0.246164	-0.101315	FALSE		Rest
1629	ENSMUSG00000019254_Ppp1r12c	ENSMUSG00000019254	Ppp1r12c	0.0118799	0.00207579	0.999395	0.899019	0.999766	0.292276	0.355232	-0.062955	-0.0531916	0.00976343	FALSE		Rest
1630	ENSMUSG00000019256_Ahr	ENSMUSG00000019256	Ahr	0.000367265	0.241304	0.999395	0.240162	0.999766	0.828314	0.290191	0.538123	0.507735	-0.0303882	FALSE		Rest
1631	ENSMUSG00000019261_Map1s	ENSMUSG00000019261	Map1s	1.31831e-06	0.000168249	0.999395	0.379678	0.999766	0.81795	0.647565	0.170385	0.303905	0.133521	FALSE		Rest
1632	ENSMUSG00000019295_Tmem129	ENSMUSG00000019295	Tmem129	1.93183e-05	0.0319352	0.999395	0.60674	0.999766	0.685264	0.356417	0.328847	0.196696	-0.132151	FALSE		Rest
1633	ENSMUSG00000019297_Nop9	ENSMUSG00000019297	Nop9	5.61739e-12	4.36179e-10	0.999395	0.829926	0.999766	1.20746	1.10613	0.101334	0.116917	0.0155827	FALSE		Rest
1634	ENSMUSG00000019302_Atp6v0a1	ENSMUSG00000019302	Atp6v0a1	3.26224e-09	1.56338e-13	0.999395	0.486793	0.999766	-0.488266	-0.606253	0.117986	0.128498	0.0105121	FALSE		Rest
1635	ENSMUSG00000019303_Psmc3ip	ENSMUSG00000019303	Psmc3ip	6.65554e-72	1.08191e-63	0.999395	0.504644	0.999766	3.71862	3.60048	0.118141	0.297167	0.179025	FALSE		Rest
1636	ENSMUSG00000019320_Noxo1	ENSMUSG00000019320	Noxo1	6.70119e-06	4.09845e-09	0.999395	0.717134	0.999766	1.9044	2.55303	-0.648629	-0.384511	0.264119	FALSE		Rest
1637	ENSMUSG00000019338_Zfp687	ENSMUSG00000019338	Zfp687	3.07898e-14	3.66859e-20	0.999395	0.46782	0.999766	0.935016	1.13144	-0.196419	-0.195872	0.000547431	FALSE		Rest
1638	ENSMUSG00000019359_Gdpd2	ENSMUSG00000019359	Gdpd2	0.318366	0.826861	0.999395	0.580967	0.999766	-0.318708	-0.073501	-0.245207	-0.385176	-0.139969	FALSE		Rest
1639	ENSMUSG00000019362_D8Ertd738e	ENSMUSG00000019362	D8Ertd738e	2.20209e-24	1.8187e-22	0.999395	0.983036	0.999766	1.3946	1.34079	0.0538104	-0.0151695	-0.0689798	FALSE		Rest
1640	ENSMUSG00000019368_Sec14l4	ENSMUSG00000019368	Sec14l4	0.136353	0.210244	0.999395	0.962368	0.999766	0.911653	0.773516	0.138137	-0.109429	-0.247566	FALSE		Rest
1641	ENSMUSG00000019370_Calm3	ENSMUSG00000019370	Calm3	9.53164e-07	3.12493e-06	0.999395	0.995833	0.999766	0.38395	0.366064	0.0178853	-0.00188123	-0.0197665	FALSE		Rest
1642	ENSMUSG00000019373_Cops3	ENSMUSG00000019373	Cops3	0.579438	0.587041	0.999395	0.79577	0.999766	-0.0599407	-0.0589052	-0.00103543	0.0759951	0.0770305	FALSE		Rest
1643	ENSMUSG00000019428_Fkbp8	ENSMUSG00000019428	Fkbp8	2.96445e-24	1.14746e-21	0.999395	0.755655	0.999766	0.816103	0.772528	0.0435747	0.0715706	0.0279959	FALSE		Rest
1644	ENSMUSG00000019432_Ddx39b	ENSMUSG00000019432	Ddx39b	2.5398e-06	0.000257507	0.999395	0.661547	0.999766	0.397862	0.313143	0.0847184	0.0941673	0.00944892	FALSE		Rest
1645	ENSMUSG00000019433_Gipc1	ENSMUSG00000019433	Gipc1	9.38614e-13	2.83811e-17	0.999395	0.698585	0.999766	1.00686	1.20051	-0.193645	-0.14174	0.0519046	FALSE		Rest
1646	ENSMUSG00000019437_Tlcd1	ENSMUSG00000019437	Tlcd1	0.00665664	0.776705	0.999395	0.174493	0.999766	-0.521897	-0.0597393	-0.462158	-0.464318	-0.00216023	FALSE		Rest
1647	ENSMUSG00000019461_Plscr3	ENSMUSG00000019461	Plscr3	7.22849e-23	2.34455e-18	0.999395	0.917343	0.999766	2.04543	1.83223	0.213197	0.0825814	-0.130616	FALSE		Rest
1648	ENSMUSG00000019464_Ptger1	ENSMUSG00000019464	Ptger1	0.10887	0.000912268	0.999395	0.715022	0.999766	0.426811	0.856192	-0.429381	-0.248206	0.181175	FALSE		Rest
1649	ENSMUSG00000019467_Arhgef25	ENSMUSG00000019467	Arhgef25	0.180771	0.000168364	0.999395	0.241523	0.999766	0.194217	0.518317	-0.3241	-0.300229	0.0238703	FALSE		Rest
1650	ENSMUSG00000019470_Xab2	ENSMUSG00000019470	Xab2	2.37018e-07	6.41991e-07	0.999395	0.740276	0.999766	0.671962	0.653259	0.0187032	0.119776	0.101072	FALSE		Rest
1651	ENSMUSG00000019471_Cdc37	ENSMUSG00000019471	Cdc37	1.26995e-07	2.50231e-07	0.999395	0.925808	0.999766	0.658494	0.645306	0.0131884	0.0469804	0.033792	FALSE		Rest
1652	ENSMUSG00000019478_Rab4a	ENSMUSG00000019478	Rab4a	0.00293329	0.175243	0.999395	0.494959	0.999766	0.293972	0.140146	0.153826	0.147095	-0.00673104	FALSE		Rest
1653	ENSMUSG00000019487_Trip10	ENSMUSG00000019487	Trip10	8.01197e-26	1.24286e-27	0.999395	0.549444	0.999766	2.85798	3.19018	-0.332201	0.359541	0.691742	FALSE		Rest
1654	ENSMUSG00000019489_Cd70	ENSMUSG00000019489	Cd70	0.630354	0.178247	0.999395	0.629894	0.999766	-0.721254	1.92712	-2.64838	-1.56967	1.07871	FALSE		Rest
1655	ENSMUSG00000019494_Cops6	ENSMUSG00000019494	Cops6	1.04561e-22	2.02129e-26	0.999395	0.904186	0.999766	0.644201	0.700221	-0.0560207	-0.0300047	0.026016	FALSE		Rest
1656	ENSMUSG00000019505_Ubb	ENSMUSG00000019505	Ubb	1.5161e-21	1.12268e-18	0.999395	0.132368	0.999766	0.574583	0.533139	0.0414443	0.162698	0.121254	FALSE		Rest
1657	ENSMUSG00000019518_Ap4m1	ENSMUSG00000019518	Ap4m1	1.05754e-11	1.2328e-07	0.999395	0.599591	0.999766	1.27493	1.00495	0.269977	0.235333	-0.0346445	FALSE		Rest
1658	ENSMUSG00000019528_Gyg	ENSMUSG00000019528	Gyg	2.3477e-30	9.73203e-27	0.999395	0.605298	0.999766	0.915239	0.864016	0.0512235	0.100465	0.0492411	FALSE		Rest
1659	ENSMUSG00000019539_Rcn3	ENSMUSG00000019539	Rcn3	3.7171e-18	2.37841e-19	0.999395	0.95157	0.999766	3.70513	4.09459	-0.389461	0.102513	0.491974	FALSE		Rest
1660	ENSMUSG00000019558_Slc6a8	ENSMUSG00000019558	Slc6a8	5.9189e-05	0.00702474	0.999395	0.496336	0.999766	-0.393778	-0.268486	-0.125292	-0.147678	-0.022386	FALSE		Rest
1661	ENSMUSG00000019564_Arid3a	ENSMUSG00000019564	Arid3a	0.015024	0.584736	0.999395	0.125433	0.999766	-0.878353	0.208863	-1.08722	-0.944714	0.142501	FALSE		Rest
1662	ENSMUSG00000019577_Pdk4	ENSMUSG00000019577	Pdk4	2.58322e-07	8.70986e-09	0.999395	0.989359	0.999766	1.2841	1.4369	-0.1528	-0.0175416	0.135258	FALSE		Rest
1663	ENSMUSG00000019578_Ubxn6	ENSMUSG00000019578	Ubxn6	2.03859e-07	7.31705e-06	0.999395	0.642207	0.999766	0.568871	0.495354	0.073517	0.126942	0.0534248	FALSE		Rest
1664	ENSMUSG00000019579_Mydgf	ENSMUSG00000019579	Mydgf	0.463381	0.14281	0.999395	0.862839	0.999766	0.12032	0.232094	-0.111774	-0.0876165	0.0241572	FALSE		Rest
1665	ENSMUSG00000019590_Cyb561	ENSMUSG00000019590	Cyb561	0.00212983	0.00360077	0.999395	0.612629	0.999766	0.522182	0.499669	0.0225132	0.204897	0.182383	FALSE		Rest
1666	ENSMUSG00000019647_Sema6a	ENSMUSG00000019647	Sema6a	1.16457e-09	2.90194e-05	0.999395	0.419692	0.999766	-0.487996	-0.338892	-0.149104	-0.138691	0.0104128	FALSE		Rest
1667	ENSMUSG00000019659_Ccdc12	ENSMUSG00000019659	Ccdc12	1.57321e-09	3.2225e-10	0.999395	0.684072	0.999766	1.10601	1.15065	-0.0446407	-0.191372	-0.146731	FALSE		Rest
1668	ENSMUSG00000019689_Fmc1	ENSMUSG00000019689	Fmc1	1.85915e-24	1.10377e-19	0.999395	0.792114	0.999766	1.26817	1.13969	0.12848	0.0971964	-0.0312839	FALSE		Rest
1669	ENSMUSG00000019699_Akt3	ENSMUSG00000019699	Akt3	4.12346e-05	0.00309569	0.999395	0.32709	0.999766	-0.323232	-0.236026	-0.087206	-0.152314	-0.0651082	FALSE		Rest
1670	ENSMUSG00000019710_Mrpl24	ENSMUSG00000019710	Mrpl24	2.78627e-24	5.46709e-20	0.999395	0.926199	0.999766	1.08901	0.98967	0.0993356	0.0400026	-0.059333	FALSE		Rest
1671	ENSMUSG00000019715_Gle1	ENSMUSG00000019715	Gle1	0.00113895	2.29513e-08	0.999395	0.351618	0.999766	0.427534	0.721308	-0.293774	-0.241031	0.0527434	FALSE		Rest
1672	ENSMUSG00000019718_L3hypdh	ENSMUSG00000019718	L3hypdh	0.714208	0.276049	0.999395	0.723947	0.999766	0.128393	0.358683	-0.230291	-0.295988	-0.0656976	FALSE		Rest
1673	ENSMUSG00000019726_Lyst	ENSMUSG00000019726	Lyst	1.11986e-15	7.25372e-10	0.999395	0.226512	0.999766	-0.988222	-0.760648	-0.227574	-0.285249	-0.0576749	FALSE		Rest
1674	ENSMUSG00000019731_Slc35e1	ENSMUSG00000019731	Slc35e1	0.835673	0.0268078	0.999395	0.199611	0.999766	0.0359345	-0.34007	0.376005	0.350284	-0.0257208	FALSE		Rest
1675	ENSMUSG00000019732_Calr3	ENSMUSG00000019732	Calr3	0.137672	0.729475	0.999395	0.870841	0.999766	0.83489	0.207356	0.627534	0.29562	-0.331914	FALSE		Rest
1676	ENSMUSG00000019734_Tmc4	ENSMUSG00000019734	Tmc4	0.0102377	0.130517	0.999395	0.514007	0.999766	-1.29799	-0.755359	-0.542632	-0.734778	-0.192146	FALSE		Rest
1677	ENSMUSG00000019737_Syne4	ENSMUSG00000019737	Syne4	0.0100755	0.54406	0.999395	0.296936	0.999766	-2.78064	-0.636272	-2.14437	-2.16057	-0.0162011	FALSE		Rest
1678	ENSMUSG00000019738_Polr2i	ENSMUSG00000019738	Polr2i	1.6897e-33	3.61676e-33	0.999395	0.726593	0.999766	1.87554	1.89274	-0.0171982	0.148619	0.165817	FALSE		Rest
1679	ENSMUSG00000019756_Prl8a1	ENSMUSG00000019756	Prl8a1	8.32637e-10	4.11667e-11	0.999395	0.379383	0.999766	-0.651469	-0.68938	0.0379109	-0.196138	-0.234049	FALSE		Rest
1680	ENSMUSG00000019761_Krt10	ENSMUSG00000019761	Krt10	0.236249	0.105909	0.999395	0.738996	0.999766	0.49244	0.654864	-0.162424	-0.35383	-0.191406	FALSE		Rest
1681	ENSMUSG00000019762_Iyd	ENSMUSG00000019762	Iyd	0.00515728	0.136921	0.999395	0.63293	0.999766	-2.27881	-1.21444	-1.06437	-0.955562	0.108807	FALSE		Rest
1682	ENSMUSG00000019763_Rmnd1	ENSMUSG00000019763	Rmnd1	0.280554	0.911859	0.999395	0.548799	0.999766	-0.171009	-0.0188148	-0.152194	-0.204961	-0.0527672	FALSE		Rest
1683	ENSMUSG00000019767_Ccdc170	ENSMUSG00000019767	Ccdc170	1.29226e-45	1.16658e-50	0.999395	0.93263	0.999766	5.02267	5.43805	-0.415378	0.122119	0.537497	FALSE		Rest
1684	ENSMUSG00000019772_Vip	ENSMUSG00000019772	Vip	0.220566	0.0140907	0.999395	0.787357	0.999766	0.62031	1.20507	-0.584757	-0.375315	0.209442	FALSE		Rest
1685	ENSMUSG00000019773_Fbxo5	ENSMUSG00000019773	Fbxo5	0.451577	0.498996	0.999395	0.641212	0.999766	-0.502715	0.448847	-0.951562	-0.70902	0.242542	FALSE		Rest
1686	ENSMUSG00000019774_Mtrf1l	ENSMUSG00000019774	Mtrf1l	0.997279	0.0371316	0.999395	0.590587	0.999766	-0.000692038	0.338523	-0.339215	-0.199935	0.13928	FALSE		Rest
1687	ENSMUSG00000019775_Rgs17	ENSMUSG00000019775	Rgs17	2.87529e-30	1.64842e-39	0.999395	0.615053	0.999766	-1.23357	-1.41614	0.182572	0.135116	-0.0474561	FALSE		Rest
1688	ENSMUSG00000019777_Hdac2	ENSMUSG00000019777	Hdac2	0.96041	0.240138	0.999395	0.464252	0.999766	-0.00445834	-0.0943721	0.0899137	0.120247	0.0303335	FALSE		Rest
1689	ENSMUSG00000019782_Rwdd1	ENSMUSG00000019782	Rwdd1	1.67859e-19	4.03113e-16	0.999395	0.770752	0.999766	1.02972	0.93835	0.091365	0.0956307	0.00426575	FALSE		Rest
1690	ENSMUSG00000019785_Clvs2	ENSMUSG00000019785	Clvs2	2.21145e-06	6.84089e-14	0.999395	0.158345	0.999766	-0.623798	-0.982102	0.358304	0.340286	-0.018018	FALSE		Rest
1691	ENSMUSG00000019789_Hey2	ENSMUSG00000019789	Hey2	2.89488e-33	3.5785e-32	0.999395	0.986184	0.999766	2.43606	2.42248	0.013577	0.0184019	0.00482485	FALSE		Rest
1692	ENSMUSG00000019790_Stxbp5	ENSMUSG00000019790	Stxbp5	9.49398e-42	4.0616e-36	0.999395	0.961662	0.999766	-0.838763	-0.778462	-0.0603005	-0.0126959	0.0476046	FALSE		Rest
1693	ENSMUSG00000019791_Hint3	ENSMUSG00000019791	Hint3	0.0418085	0.209738	0.999395	0.966408	0.999766	0.376775	0.238777	0.137998	0.0321468	-0.105851	FALSE		Rest
1694	ENSMUSG00000019794_Katna1	ENSMUSG00000019794	Katna1	1.79042e-22	6.95188e-20	0.999395	0.941226	0.999766	1.86804	1.76066	0.107377	0.0583103	-0.0490668	FALSE		Rest
1695	ENSMUSG00000019795_Pcmt1	ENSMUSG00000019795	Pcmt1	0.00124683	0.00245784	0.999395	0.991824	0.999766	-0.25004	-0.23544	-0.0145999	0.00437346	0.0189734	FALSE		Rest
1696	ENSMUSG00000019796_Lrp11	ENSMUSG00000019796	Lrp11	0.123063	0.00144457	0.999395	0.586759	0.999766	-0.167127	-0.33375	0.166623	0.13289	-0.0337327	FALSE		Rest
1697	ENSMUSG00000019797_Mtres1	ENSMUSG00000019797	Mtres1	0.00149944	0.000108216	0.999395	0.951417	0.999766	0.611525	0.742892	-0.131368	-0.049517	0.0818507	FALSE		Rest
1698	ENSMUSG00000019802_Sec63	ENSMUSG00000019802	Sec63	1.80442e-20	8.13245e-13	0.999395	0.193595	0.999766	-0.950379	-0.735351	-0.215028	-0.249949	-0.0349208	FALSE		Rest
1699	ENSMUSG00000019803_Nr2e1	ENSMUSG00000019803	Nr2e1	7.06961e-18	3.39758e-24	0.999395	0.319316	0.999766	1.53398	1.80573	-0.271751	-0.345461	-0.0737103	FALSE		Rest
1700	ENSMUSG00000019804_Snx3	ENSMUSG00000019804	Snx3	3.59653e-16	4.23273e-20	0.999395	0.962239	0.999766	0.753894	0.849744	-0.0958504	-0.0178289	0.0780215	FALSE		Rest
1701	ENSMUSG00000019806_Aig1	ENSMUSG00000019806	Aig1	0.0127247	0.0668575	0.999395	0.974873	0.999766	0.386676	0.288849	0.0978266	-0.0228119	-0.120639	FALSE		Rest
1702	ENSMUSG00000019808_Adat2	ENSMUSG00000019808	Adat2	0.184646	0.410367	0.999395	0.93263	0.999766	0.434534	0.278081	0.156453	0.106754	-0.0496996	FALSE		Rest
1703	ENSMUSG00000019809_Pex3	ENSMUSG00000019809	Pex3	1.28212e-05	1.65463e-08	0.999395	0.77411	0.999766	0.635867	0.819713	-0.183846	-0.119998	0.0638481	FALSE		Rest
1704	ENSMUSG00000019810_Fuca2	ENSMUSG00000019810	Fuca2	0.00121258	1.90769e-08	0.999395	0.354395	0.999766	-0.448418	-0.765778	0.31736	0.256744	-0.0606156	FALSE		Rest
1705	ENSMUSG00000019814_Ltv1	ENSMUSG00000019814	Ltv1	0.00237769	0.00230465	0.999395	0.926631	0.999766	0.563906	0.567812	-0.00390595	0.0676925	0.0715984	FALSE		Rest
1706	ENSMUSG00000019817_Plagl1	ENSMUSG00000019817	Plagl1	3.04246e-47	1.52136e-33	0.999395	0.00875793	0.999766	1.40973	1.19005	0.219677	0.38315	0.163473	TRUE		Significant tanycytes
1707	ENSMUSG00000019818_Cd164	ENSMUSG00000019818	Cd164	5.76474e-05	5.54265e-05	0.999395	0.928094	0.999766	0.555271	0.557372	-0.002101	0.0503804	0.0524814	FALSE		Rest
1708	ENSMUSG00000019820_Utrn	ENSMUSG00000019820	Utrn	0.318616	0.382722	0.999395	0.480096	0.999766	-0.114337	0.100794	-0.215131	-0.166482	0.0486491	FALSE		Rest
1709	ENSMUSG00000019822_Smpd2	ENSMUSG00000019822	Smpd2	7.49343e-07	0.00574697	0.999395	0.0946312	0.999766	0.765223	0.446817	0.318406	0.438653	0.120247	FALSE		Rest
1710	ENSMUSG00000019823_Mical1	ENSMUSG00000019823	Mical1	0.00306144	0.0732081	0.999395	0.839473	0.999766	1.11012	0.678958	0.431162	-0.232097	-0.663258	FALSE		Rest
1711	ENSMUSG00000019826_Zbtb24	ENSMUSG00000019826	Zbtb24	0.00704528	0.86598	0.999395	0.172255	0.999766	0.591706	-0.0417729	0.633479	0.53127	-0.102209	FALSE		Rest
1712	ENSMUSG00000019828_Grm1	ENSMUSG00000019828	Grm1	2.67664e-08	1.21882e-08	0.999395	0.894306	0.999766	-1.53127	-1.56584	0.0345729	-0.133808	-0.168381	FALSE		Rest
1713	ENSMUSG00000019831_Wasf1	ENSMUSG00000019831	Wasf1	0.905233	0.224253	0.999395	0.295657	0.999766	-0.0188023	-0.173555	0.154753	0.272901	0.118148	FALSE		Rest
1714	ENSMUSG00000019832_Rab32	ENSMUSG00000019832	Rab32	0.000124789	5.39672e-06	0.999395	0.764596	0.999766	1.3503	1.59451	-0.244209	-0.295554	-0.0513448	FALSE		Rest
1715	ENSMUSG00000019837_Gtf3c6	ENSMUSG00000019837	Gtf3c6	8.66787e-51	6.95548e-42	0.999395	0.578565	0.999766	1.75794	1.60216	0.155773	0.154411	-0.00136223	FALSE		Rest
1716	ENSMUSG00000019841_Rev3l	ENSMUSG00000019841	Rev3l	3.46483e-06	2.41432e-06	0.999395	0.882848	0.999766	-0.441725	-0.448468	0.00674344	-0.0498812	-0.0566246	FALSE		Rest
1717	ENSMUSG00000019842_Traf3ip2	ENSMUSG00000019842	Traf3ip2	3.0224e-11	1.8752e-07	0.999395	0.842494	0.999766	1.509	1.19722	0.31178	0.142351	-0.169429	FALSE		Rest
1718	ENSMUSG00000019843_Fyn	ENSMUSG00000019843	Fyn	1.33563e-06	9.73901e-06	0.999395	0.926944	0.999766	-0.437205	-0.402298	-0.0349063	0.0338549	0.0687612	FALSE		Rest
1719	ENSMUSG00000019845_Tube1	ENSMUSG00000019845	Tube1	0.939162	0.185071	0.999395	0.74475	0.999766	-0.0262448	-0.411294	0.385049	0.267858	-0.117191	FALSE		Rest
1720	ENSMUSG00000019849_Prep	ENSMUSG00000019849	Prep	0.51674	0.131985	0.999395	0.719011	0.999766	-0.112068	-0.250315	0.138247	0.154233	0.0159856	FALSE		Rest
1721	ENSMUSG00000019850_Tnfaip3	ENSMUSG00000019850	Tnfaip3	1.89525e-08	3.02026e-05	0.999395	0.576296	0.999766	1.89989	1.43027	0.469616	0.44218	-0.0274362	FALSE		Rest
1722	ENSMUSG00000019851_Perp	ENSMUSG00000019851	Perp	3.26686e-06	3.87635e-05	0.999395	0.623176	0.999766	1.30846	1.18588	0.122581	0.333038	0.210457	FALSE		Rest
1723	ENSMUSG00000019852_Arfgef3	ENSMUSG00000019852	Arfgef3	9.91111e-09	1.44342e-11	0.999395	0.597971	0.999766	-0.566548	-0.665193	0.0986448	0.126045	0.0273998	FALSE		Rest
1724	ENSMUSG00000019853_Hebp2	ENSMUSG00000019853	Hebp2	0.0425633	0.00144982	0.999395	0.811623	0.999766	0.511973	0.79	-0.278027	-0.177892	0.100135	FALSE		Rest
1725	ENSMUSG00000019854_Reps1	ENSMUSG00000019854	Reps1	0.67171	0.837564	0.999395	0.642207	0.999766	0.0465458	-0.0229589	0.0695046	0.113442	0.0439369	FALSE		Rest
1726	ENSMUSG00000019856_Fam184a	ENSMUSG00000019856	Fam184a	4.06168e-05	0.00012656	0.999395	0.78243	0.999766	-0.44453	-0.418313	-0.0262171	0.0886195	0.114837	FALSE		Rest
1727	ENSMUSG00000019857_Asf1a	ENSMUSG00000019857	Asf1a	6.11873e-11	1.50364e-15	0.999395	0.402406	0.999766	0.68941	0.83868	-0.14927	-0.182358	-0.0330877	FALSE		Rest
1728	ENSMUSG00000019861_Gopc	ENSMUSG00000019861	Gopc	0.86144	0.587782	0.999395	0.505874	0.999766	-0.0219255	0.0639464	-0.0858719	-0.158245	-0.0723734	FALSE		Rest
1729	ENSMUSG00000019863_Qrsl1	ENSMUSG00000019863	Qrsl1	0.232127	0.48487	0.999395	0.547835	0.999766	-0.220444	0.132277	-0.352721	-0.240395	0.112326	FALSE		Rest
1730	ENSMUSG00000019864_Rtn4ip1	ENSMUSG00000019864	Rtn4ip1	0.388883	0.105046	0.999395	0.979402	0.999766	0.148666	0.271902	-0.123236	-0.0204726	0.102763	FALSE		Rest
1731	ENSMUSG00000019865_Nmbr	ENSMUSG00000019865	Nmbr	1.5909e-06	0.0519113	0.004231	3.87609e-05	0.999766	0.924306	-0.400735	1.32504	1.02679	-0.298255	TRUE	Nmbr	Significant other
1732	ENSMUSG00000019867_Gje1	ENSMUSG00000019867	Gje1	0.754331	0.141644	0.999395	0.952895	0.999766	-0.326746	-1.39528	1.06853	0.231096	-0.837437	FALSE		Rest
1733	ENSMUSG00000019868_Vta1	ENSMUSG00000019868	Vta1	0.171104	0.577223	0.999395	0.730255	0.999766	0.153196	0.0655066	0.0876897	0.100416	0.0127258	FALSE		Rest
1734	ENSMUSG00000019872_Smpdl3a	ENSMUSG00000019872	Smpdl3a	6.61193e-32	7.88084e-29	0.999395	0.999543	0.999766	1.83841	1.75131	0.0871073	-0.000378854	-0.0874862	FALSE		Rest
1735	ENSMUSG00000019873_Reep3	ENSMUSG00000019873	Reep3	2.9828e-17	6.9701e-23	0.999395	0.967042	0.999766	-1.08008	-1.25291	0.172832	0.023332	-0.1495	FALSE		Rest
1736	ENSMUSG00000019874_Fabp7	ENSMUSG00000019874	Fabp7	4.7456e-05	0.112326	0.999395	0.0540401	0.999766	-0.534443	-0.216999	-0.317445	-0.41324	-0.0957951	FALSE		Rest
1737	ENSMUSG00000019876_Pkib	ENSMUSG00000019876	Pkib	3.26674e-13	1.79894e-10	0.999395	0.979402	0.999766	0.859364	0.755569	0.103794	-0.0153213	-0.119116	FALSE		Rest
1738	ENSMUSG00000019877_Serinc1	ENSMUSG00000019877	Serinc1	1.0655e-16	5.30574e-22	0.999395	0.928094	0.999766	-0.925595	-1.07223	0.146637	0.0416571	-0.10498	FALSE		Rest
1739	ENSMUSG00000019878_Hsf2	ENSMUSG00000019878	Hsf2	5.71982e-06	4.45313e-06	0.999395	0.953054	0.999766	0.64121	0.651306	-0.0100962	0.0345132	0.0446094	FALSE		Rest
1740	ENSMUSG00000019880_Rspo3	ENSMUSG00000019880	Rspo3	0.00116948	1.05639e-09	0.999395	0.261511	0.999766	0.79101	1.45953	-0.668517	-0.505745	0.162772	FALSE		Rest
1741	ENSMUSG00000019883_Echdc1	ENSMUSG00000019883	Echdc1	0.0281965	0.0291725	0.999395	0.982057	0.999766	0.363377	0.361964	0.00141348	0.018431	0.0170175	FALSE		Rest
1742	ENSMUSG00000019890_Nts	ENSMUSG00000019890	Nts	0.0768371	0.00318464	0.999395	0.432522	0.999766	-0.548404	-0.899865	0.351462	0.504672	0.15321	FALSE		Rest
1743	ENSMUSG00000019892_Lrriq1	ENSMUSG00000019892	Lrriq1	5.9808e-35	1.07411e-42	0.999395	0.721856	0.999766	2.41079	2.71902	-0.308235	-0.184972	0.123262	FALSE		Rest
1744	ENSMUSG00000019894_Slc6a15	ENSMUSG00000019894	Slc6a15	1.02989e-07	1.83597e-10	0.999395	0.891602	0.999766	-0.823739	-0.981828	0.158089	0.0779746	-0.0801149	FALSE		Rest
1745	ENSMUSG00000019897_Ccdc59	ENSMUSG00000019897	Ccdc59	4.7223e-05	1.90783e-05	0.999395	0.944272	0.999766	0.61345	0.646072	-0.0326226	-0.0430642	-0.0104416	FALSE		Rest
1746	ENSMUSG00000019906_Lin7a	ENSMUSG00000019906	Lin7a	5.04977e-39	2.34623e-45	0.999395	0.8664	0.999766	-0.760684	-0.822118	0.0614337	0.0345874	-0.0268463	FALSE		Rest
1747	ENSMUSG00000019907_Ppp1r12a	ENSMUSG00000019907	Ppp1r12a	0.0996078	0.0147817	0.999395	0.677622	0.999766	-0.158375	-0.230341	0.0719659	0.0993311	0.0273652	FALSE		Rest
1748	ENSMUSG00000019913_Sim1	ENSMUSG00000019913	Sim1	0.139662	0.0144793	0.999395	0.600566	0.999766	-0.302234	-0.489851	0.187616	0.245488	0.0578718	FALSE		Rest
1749	ENSMUSG00000019916_P4ha1	ENSMUSG00000019916	P4ha1	0.180196	0.757811	0.999395	0.625993	0.999766	0.285623	0.0699757	0.215648	0.241189	0.0255418	FALSE		Rest
1750	ENSMUSG00000019917_Septin10	ENSMUSG00000019917	Septin10	0.00284166	0.150806	0.999395	0.684814	0.999766	0.791785	0.397819	0.393966	0.27486	-0.119106	FALSE		Rest
1751	ENSMUSG00000019920_Lims1	ENSMUSG00000019920	Lims1	0.0825115	0.095897	0.999395	0.892686	0.999766	0.156774	0.150901	0.00587383	-0.042458	-0.0483319	FALSE		Rest
1752	ENSMUSG00000019923_Zwint	ENSMUSG00000019923	Zwint	7.98332e-07	4.79954e-10	0.999395	0.270183	0.999766	-0.365541	-0.458194	0.0926532	0.156738	0.0640844	FALSE		Rest
1753	ENSMUSG00000019927_Ube2d1	ENSMUSG00000019927	Ube2d1	7.57828e-09	1.15886e-10	0.999395	0.744296	0.999766	0.657533	0.732171	-0.074638	-0.104149	-0.0295109	FALSE		Rest
1754	ENSMUSG00000019929_Dcn	ENSMUSG00000019929	Dcn	0.356874	0.462444	0.999395	0.94627	0.999766	-0.407544	-0.328243	-0.0793011	-0.115663	-0.0363621	FALSE		Rest
1755	ENSMUSG00000019933_Mrln	ENSMUSG00000019933	Mrln	8.13446e-17	2.01485e-15	0.999395	0.95109	0.999766	4.29342	4.40336	-0.10994	0.114884	0.224824	FALSE		Rest
1756	ENSMUSG00000019943_Atp2b1	ENSMUSG00000019943	Atp2b1	3.89109e-34	2.035e-32	0.999395	0.579366	0.999766	-1.5685	-1.52547	-0.0430232	-0.171992	-0.128969	FALSE		Rest
1757	ENSMUSG00000019945_Cabcoco1	ENSMUSG00000019945	Cabcoco1	5.15551e-36	2.74649e-46	0.999395	0.482899	0.999766	3.9114	4.64044	-0.729049	-0.45311	0.275939	FALSE		Rest
1758	ENSMUSG00000019947_Arid5b	ENSMUSG00000019947	Arid5b	0.947432	0.0105995	0.999395	0.0755156	0.999766	0.00714208	-0.241238	0.24838	0.27404	0.0256598	FALSE		Rest
1759	ENSMUSG00000019948_Actr6	ENSMUSG00000019948	Actr6	0.832746	0.49464	0.999395	0.956799	0.999766	-0.0391409	-0.118508	0.0793669	0.0364636	-0.0429033	FALSE		Rest
1760	ENSMUSG00000019951_Uhrf1bp1l	ENSMUSG00000019951	Uhrf1bp1l	0.000813529	0.000105303	0.999395	0.984633	0.999766	-0.325165	-0.374384	0.0492185	-0.0102568	-0.0594753	FALSE		Rest
1761	ENSMUSG00000019952_Poc1b	ENSMUSG00000019952	Poc1b	2.55605e-20	4.02881e-18	0.999395	0.988747	0.999766	1.49491	1.41423	0.0806781	-0.012337	-0.0930151	FALSE		Rest
1762	ENSMUSG00000019960_Dusp6	ENSMUSG00000019960	Dusp6	0.000293979	0.00964868	0.999395	0.549444	0.999766	0.692582	0.506444	0.186137	0.261149	0.0750113	FALSE		Rest
1763	ENSMUSG00000019961_Tmpo	ENSMUSG00000019961	Tmpo	0.256851	0.887788	0.999395	0.947411	0.999766	0.138488	0.0184434	0.120044	0.0315767	-0.0884676	FALSE		Rest
1764	ENSMUSG00000019966_Kitl	ENSMUSG00000019966	Kitl	2.26806e-06	5.68173e-08	0.999395	0.934046	0.999766	-0.903511	-1.03193	0.128414	-0.0651767	-0.193591	FALSE		Rest
1765	ENSMUSG00000019969_Psen1	ENSMUSG00000019969	Psen1	0.102386	0.211937	0.999395	0.890836	0.999766	0.259505	0.201846	0.057659	0.0758902	0.0182312	FALSE		Rest
1766	ENSMUSG00000019970_Sgk1	ENSMUSG00000019970	Sgk1	0.0163363	0.00126585	0.999395	0.195616	0.999766	-0.54337	-0.72163	0.17826	0.524033	0.345773	FALSE		Rest
1767	ENSMUSG00000019971_Cep290	ENSMUSG00000019971	Cep290	0.0283503	0.00767632	0.999395	0.736589	0.999766	0.206698	0.249065	-0.0423664	-0.0851418	-0.0427754	FALSE		Rest
1768	ENSMUSG00000019975_Ikbip	ENSMUSG00000019975	Ikbip	0.1124	0.660885	0.999395	0.95232	0.999766	0.467908	0.137641	0.330266	0.0712954	-0.258971	FALSE		Rest
1769	ENSMUSG00000019977_Hbs1l	ENSMUSG00000019977	Hbs1l	0.05462	0.00022566	0.999395	0.772582	0.999766	0.198027	0.370315	-0.172288	-0.0826631	0.0896248	FALSE		Rest
1770	ENSMUSG00000019978_Epb41l2	ENSMUSG00000019978	Epb41l2	7.55879e-05	0.0699855	0.999395	0.0193578	0.999766	-0.29687	-0.140218	-0.156652	-0.270268	-0.113616	TRUE		Significant other
1771	ENSMUSG00000019979_Apaf1	ENSMUSG00000019979	Apaf1	0.847002	0.0659816	0.999395	0.573287	0.999766	0.0334835	0.284029	-0.250546	-0.194818	0.0557276	FALSE		Rest
1772	ENSMUSG00000019982_Myb	ENSMUSG00000019982	Myb	5.32457e-70	3.06026e-66	0.999395	0.921606	0.999766	5.23894	5.35054	-0.111601	0.105935	0.217536	FALSE		Rest
1773	ENSMUSG00000019984_Med23	ENSMUSG00000019984	Med23	0.00752311	0.0519609	0.999395	0.52112	0.999766	-0.540052	-0.3962	-0.143852	-0.287554	-0.143702	FALSE		Rest
1774	ENSMUSG00000019986_Ahi1	ENSMUSG00000019986	Ahi1	0.128573	2.80317e-06	0.999395	0.00323093	0.999766	-0.115457	-0.338676	0.22322	0.302213	0.078993	TRUE		Significant other
1775	ENSMUSG00000019987_Arg1	ENSMUSG00000019987	Arg1	0.0588381	0.713843	0.999395	0.928094	0.999766	-1.79402	0.39825	-2.19227	0.345449	2.53772	FALSE		Rest
1776	ENSMUSG00000019988_Nedd1	ENSMUSG00000019988	Nedd1	0.00117922	0.00205153	0.999395	0.976439	0.999766	0.995834	0.953061	0.042773	0.0431938	0.000420852	FALSE		Rest
1777	ENSMUSG00000019990_Pde7b	ENSMUSG00000019990	Pde7b	0.403928	0.475707	0.999395	0.362503	0.999766	-0.0883469	0.0760035	-0.16435	-0.179747	-0.0153966	FALSE		Rest
1778	ENSMUSG00000019996_Map7	ENSMUSG00000019996	Map7	2.06835e-05	0.00010753	0.999395	0.586725	0.999766	-0.492431	-0.447674	-0.044757	-0.149203	-0.104446	FALSE		Rest
1779	ENSMUSG00000019997_Ccn2	ENSMUSG00000019997	Ccn2	0.562391	0.209561	0.999395	0.951417	0.999766	0.292704	0.616847	-0.324143	0.119096	0.443239	FALSE		Rest
1780	ENSMUSG00000019998_Stx7	ENSMUSG00000019998	Stx7	2.52353e-06	0.000526427	0.999395	0.576296	0.999766	-0.345889	-0.257524	-0.0883654	-0.0967816	-0.00841616	FALSE		Rest
1781	ENSMUSG00000020003_Pex7	ENSMUSG00000020003	Pex7	0.00909363	0.0714351	0.999395	0.938842	0.999766	0.436639	0.307767	0.128871	0.0520316	-0.0768398	FALSE		Rest
1782	ENSMUSG00000020009_Ifngr1	ENSMUSG00000020009	Ifngr1	0.0177501	0.019222	0.999395	0.820046	0.999766	0.545805	0.538361	0.00744458	-0.156585	-0.16403	FALSE		Rest
1783	ENSMUSG00000020014_Cfap54	ENSMUSG00000020014	Cfap54	5.02393e-44	2.23003e-48	0.999395	0.513867	0.999766	2.19164	2.30738	-0.115747	-0.230472	-0.114725	FALSE		Rest
1784	ENSMUSG00000020015_Cdk17	ENSMUSG00000020015	Cdk17	5.22877e-08	0.000355267	0.999395	0.512801	0.999766	0.624547	0.416263	0.208284	0.169474	-0.0388096	FALSE		Rest
1785	ENSMUSG00000020018_Snrpf	ENSMUSG00000020018	Snrpf	5.3371e-32	1.61849e-28	0.999395	0.75388	0.999766	2.05837	1.96298	0.0953939	0.15341	0.0580166	FALSE		Rest
1786	ENSMUSG00000020019_Ntn4	ENSMUSG00000020019	Ntn4	6.53707e-15	2.10759e-17	0.999395	0.390031	0.999766	1.25474	1.36204	-0.107291	-0.275028	-0.167737	FALSE		Rest
1787	ENSMUSG00000020021_Fgd6	ENSMUSG00000020021	Fgd6	8.1826e-08	8.34252e-06	0.999395	0.471553	0.999766	-1.11698	-0.929682	-0.1873	-0.332838	-0.145537	FALSE		Rest
1788	ENSMUSG00000020022_Ndufa12	ENSMUSG00000020022	Ndufa12	1.48785e-18	5.36093e-23	0.999395	0.99187	0.999766	0.940743	1.05838	-0.117636	0.00608145	0.123718	FALSE		Rest
1789	ENSMUSG00000020023_Tmcc3	ENSMUSG00000020023	Tmcc3	3.92438e-07	0.000108752	0.999395	0.661547	0.999766	0.410358	0.317543	0.0928144	0.0901548	-0.00265966	FALSE		Rest
1790	ENSMUSG00000020024_Cep83	ENSMUSG00000020024	Cep83	1.41876e-44	1.25568e-42	0.999395	0.998689	0.999766	1.50849	1.48189	0.0265942	0.000855659	-0.0257386	FALSE		Rest
1791	ENSMUSG00000020027_Socs2	ENSMUSG00000020027	Socs2	0.000172671	0.00355876	0.999395	0.880866	0.999766	0.699911	0.550128	0.149783	0.0969603	-0.0528223	FALSE		Rest
1792	ENSMUSG00000020029_Nudt4	ENSMUSG00000020029	Nudt4	2.86789e-43	2.45277e-46	0.999395	0.777257	0.999766	1.66191	1.72239	-0.0604815	-0.101678	-0.0411963	FALSE		Rest
1793	ENSMUSG00000020032_Nuak1	ENSMUSG00000020032	Nuak1	0.045733	0.101846	0.999395	0.826351	0.999766	-0.233245	-0.194505	-0.0387396	0.0783034	0.117043	FALSE		Rest
1794	ENSMUSG00000020034_Tcp11l2	ENSMUSG00000020034	Tcp11l2	3.31608e-07	1.19609e-05	0.999395	0.873748	0.999766	1.10812	0.958814	0.149304	0.119503	-0.0298011	FALSE		Rest
1795	ENSMUSG00000020037_Rfx4	ENSMUSG00000020037	Rfx4	0.00135484	0.000223588	0.999395	0.659859	0.999766	0.590974	0.676704	-0.0857306	-0.202967	-0.117236	FALSE		Rest
1796	ENSMUSG00000020038_Cry1	ENSMUSG00000020038	Cry1	2.38307e-05	5.24156e-05	0.999395	0.996508	0.999766	0.569315	0.547778	0.0215372	-0.00269897	-0.0242362	FALSE		Rest
1797	ENSMUSG00000020042_Btbd11	ENSMUSG00000020042	Btbd11	1.16039e-09	2.58419e-11	0.999395	0.842968	0.999766	-0.530416	-0.580928	0.0505125	0.0565757	0.00606322	FALSE		Rest
1798	ENSMUSG00000020044_Timp3	ENSMUSG00000020044	Timp3	0.00494939	0.14039	0.999395	0.842968	0.999766	0.400407	0.217125	0.183282	0.0889807	-0.0943013	FALSE		Rest
1799	ENSMUSG00000020048_Hsp90b1	ENSMUSG00000020048	Hsp90b1	0.00454503	2.75637e-05	0.999395	0.477318	0.999766	-0.320095	-0.465935	0.14584	0.173941	0.0281012	FALSE		Rest
1800	ENSMUSG00000020052_Ascl1	ENSMUSG00000020052	Ascl1	0.32474	0.45531	0.999395	0.993948	0.999766	-0.264436	-0.203769	-0.0606676	-0.0102193	0.0504482	FALSE		Rest
1801	ENSMUSG00000020053_Igf1	ENSMUSG00000020053	Igf1	1.65087e-21	6.96911e-20	0.999395	0.422378	0.999766	-1.78959	-1.69714	-0.0924527	-0.3304	-0.237948	FALSE		Rest
1802	ENSMUSG00000020056_Washc3	ENSMUSG00000020056	Washc3	1.98837e-14	3.10323e-27	0.999395	0.237486	0.999766	1.22801	1.73523	-0.507217	-0.354597	0.152621	FALSE		Rest
1803	ENSMUSG00000020059_Sycp3	ENSMUSG00000020059	Sycp3	0.0558553	0.273989	0.999395	0.609403	0.999766	-1.14256	-0.654603	-0.487958	-0.716926	-0.228968	FALSE		Rest
1804	ENSMUSG00000020063_Sirt1	ENSMUSG00000020063	Sirt1	0.772949	0.229119	0.999395	0.689424	0.999766	0.0448758	0.173203	-0.128327	-0.141265	-0.0129375	FALSE		Rest
1805	ENSMUSG00000020064_Herc4	ENSMUSG00000020064	Herc4	0.00432674	0.0265557	0.999395	0.698494	0.999766	-0.430237	-0.337399	-0.0928378	-0.152841	-0.0600031	FALSE		Rest
1806	ENSMUSG00000020069_Hnrnph3	ENSMUSG00000020069	Hnrnph3	1.74999e-47	7.03098e-56	0.999395	0.99332	0.999766	1.00381	1.09558	-0.0917687	-0.00344065	0.088328	FALSE		Rest
1807	ENSMUSG00000020070_Rufy2	ENSMUSG00000020070	Rufy2	0.00133658	1.84832e-05	0.999395	0.95232	0.999766	-0.496739	-0.655912	0.159173	0.0389684	-0.120204	FALSE		Rest
1808	ENSMUSG00000020072_Pbld2	ENSMUSG00000020072	Pbld2	0.0040218	0.303765	0.999395	0.447562	0.999766	0.798423	0.305124	0.493299	0.445134	-0.0481656	FALSE		Rest
1809	ENSMUSG00000020074_Ccar1	ENSMUSG00000020074	Ccar1	2.26348e-07	0.000442168	0.999395	0.489216	0.999766	0.619285	0.426836	0.192448	0.18375	-0.008698	FALSE		Rest
1810	ENSMUSG00000020075_Ddx21	ENSMUSG00000020075	Ddx21	1.49231e-13	1.05749e-08	0.999395	0.509601	0.999766	1.52838	1.19552	0.332858	0.307696	-0.0251622	FALSE		Rest
1811	ENSMUSG00000020076_Ddx50	ENSMUSG00000020076	Ddx50	0.00125606	0.000129668	0.999395	0.905901	0.999766	0.374559	0.442372	-0.0678133	-0.0509032	0.0169101	FALSE		Rest
1812	ENSMUSG00000020077_Srgn	ENSMUSG00000020077	Srgn	0.00693303	0.000152937	0.999395	0.520999	0.999766	-1.36632	-1.92373	0.557405	0.743375	0.18597	FALSE		Rest
1813	ENSMUSG00000020078_Vps26a	ENSMUSG00000020078	Vps26a	0.776834	0.260886	0.999395	0.961662	0.999766	-0.0343681	-0.126482	0.0921141	0.0211719	-0.0709422	FALSE		Rest
1814	ENSMUSG00000020079_Supv3l1	ENSMUSG00000020079	Supv3l1	0.503503	0.00100866	0.999395	0.185161	0.999766	0.137249	0.620633	-0.483385	-0.447382	0.0360024	FALSE		Rest
1815	ENSMUSG00000020083_Fam241b	ENSMUSG00000020083	Fam241b	0.0230978	0.115857	0.999395	0.803047	0.999766	0.552505	0.39086	0.161645	0.17803	0.0163844	FALSE		Rest
1816	ENSMUSG00000020085_Aifm2	ENSMUSG00000020085	Aifm2	3.60363e-07	1.37257e-05	0.999395	0.855288	0.999766	0.885362	0.771042	0.114319	0.101764	-0.0125549	FALSE		Rest
1817	ENSMUSG00000020086_Macroh2a2	ENSMUSG00000020086	Macroh2a2	6.97143e-05	0.00190469	0.999395	0.960281	0.999766	0.59438	0.470309	0.124071	0.0304351	-0.0936361	FALSE		Rest
1818	ENSMUSG00000020087_Tysnd1	ENSMUSG00000020087	Tysnd1	0.0175136	0.707049	0.999395	0.261511	0.999766	0.573264	0.100798	0.472466	0.501027	0.0285606	FALSE		Rest
1819	ENSMUSG00000020088_Sar1a	ENSMUSG00000020088	Sar1a	0.000271685	1.10343e-09	0.999395	0.786864	0.999766	0.277445	0.457481	-0.180036	-0.0604469	0.119589	FALSE		Rest
1820	ENSMUSG00000020089_Ppa1	ENSMUSG00000020089	Ppa1	0.00635369	0.0393216	0.999395	0.512801	0.999766	0.463003	0.354962	0.108041	0.244533	0.136492	FALSE		Rest
1821	ENSMUSG00000020090_Npffr1	ENSMUSG00000020090	Npffr1	0.230309	0.000330867	0.999395	0.0885646	0.999766	-0.329806	-0.961642	0.631836	0.771445	0.139609	FALSE		Rest
1822	ENSMUSG00000020091_Eif4ebp2	ENSMUSG00000020091	Eif4ebp2	1.24689e-21	4.67368e-19	0.999395	0.952241	0.999766	0.939158	0.882214	0.0569443	0.0253812	-0.0315632	FALSE		Rest
1823	ENSMUSG00000020096_Tbata	ENSMUSG00000020096	Tbata	2.51074e-14	1.0637e-13	0.999395	0.897109	0.999766	5.43067	5.75624	-0.325569	-0.235952	0.0896166	FALSE		Rest
1824	ENSMUSG00000020097_Sgpl1	ENSMUSG00000020097	Sgpl1	0.032073	0.0682047	0.999395	0.870841	0.999766	-0.506021	-0.433298	-0.0727232	-0.128231	-0.0555079	FALSE		Rest
1825	ENSMUSG00000020098_Pcbd1	ENSMUSG00000020098	Pcbd1	1.1111e-09	1.69691e-06	0.999395	0.304106	0.999766	0.820525	0.653008	0.167516	0.271286	0.10377	FALSE		Rest
1826	ENSMUSG00000020099_Unc5b	ENSMUSG00000020099	Unc5b	2.78488e-05	0.0391768	0.999395	0.2795	0.999766	-1.04034	-0.526269	-0.514073	-0.515871	-0.00179811	FALSE		Rest
1827	ENSMUSG00000020100_Slc29a3	ENSMUSG00000020100	Slc29a3	2.97053e-05	4.50825e-05	0.999395	0.870841	0.999766	-0.806504	-0.78746	-0.0190447	-0.108248	-0.0892038	FALSE		Rest
1828	ENSMUSG00000020101_Vsir	ENSMUSG00000020101	Vsir	0.0549932	0.185772	0.999395	0.634586	0.999766	0.464688	0.324117	0.140572	-0.270579	-0.411151	FALSE		Rest
1829	ENSMUSG00000020107_Anapc16	ENSMUSG00000020107	Anapc16	0.000190978	1.5777e-15	0.715629	0.140188	0.999766	0.32556	0.683174	-0.357614	-0.224279	0.133335	FALSE		Rest
1830	ENSMUSG00000020108_Ddit4	ENSMUSG00000020108	Ddit4	0.194328	0.00388182	0.999395	0.890836	0.999766	0.208093	0.44654	-0.238447	-0.0752836	0.163163	FALSE		Rest
1831	ENSMUSG00000020109_Dnajb12	ENSMUSG00000020109	Dnajb12	0.104238	0.546741	0.999395	0.612288	0.999766	0.181403	0.0713983	0.110005	0.130846	0.0208414	FALSE		Rest
1832	ENSMUSG00000020111_Micu1	ENSMUSG00000020111	Micu1	1.35779e-12	3.21573e-16	0.999395	0.620482	0.999766	0.691425	0.796543	-0.105118	-0.118139	-0.013021	FALSE		Rest
1833	ENSMUSG00000020114_Cand1	ENSMUSG00000020114	Cand1	4.63737e-18	2.19284e-21	0.999395	0.562	0.999766	-0.65713	-0.719961	0.0628313	0.104919	0.0420876	FALSE		Rest
1834	ENSMUSG00000020115_Tbk1	ENSMUSG00000020115	Tbk1	0.0868215	0.0818654	0.999395	0.958112	0.999766	-0.214835	-0.218513	0.00367753	0.0261097	0.0224321	FALSE		Rest
1835	ENSMUSG00000020116_Pno1	ENSMUSG00000020116	Pno1	0.00490074	0.101006	0.999395	0.967042	0.999766	0.487303	0.292127	0.195176	0.0298624	-0.165313	FALSE		Rest
1836	ENSMUSG00000020120_Plek	ENSMUSG00000020120	Plek	1.00682e-16	7.68623e-12	0.999395	0.241523	0.999766	-1.52247	-1.25127	-0.271199	-0.414738	-0.14354	FALSE		Rest
1837	ENSMUSG00000020121_Srgap1	ENSMUSG00000020121	Srgap1	2.64434e-07	4.98119e-08	0.999395	0.796492	0.999766	-0.65428	-0.692428	0.0381478	0.099318	0.0611702	FALSE		Rest
1838	ENSMUSG00000020122_Egfr	ENSMUSG00000020122	Egfr	1.9612e-20	6.7178e-23	0.999395	0.946562	0.999766	-2.00026	-2.1208	0.12054	0.0634233	-0.0571164	FALSE		Rest
1839	ENSMUSG00000020123_Avpr1a	ENSMUSG00000020123	Avpr1a	0.221158	0.213085	0.999395	0.958112	0.999766	0.442124	0.451892	-0.00976784	0.073491	0.0832589	FALSE		Rest
1840	ENSMUSG00000020124_Usp15	ENSMUSG00000020124	Usp15	6.0532e-19	1.71758e-13	0.999395	0.458944	0.999766	-0.856776	-0.711346	-0.14543	-0.159335	-0.0139049	FALSE		Rest
1841	ENSMUSG00000020128_Vps54	ENSMUSG00000020128	Vps54	0.0266922	0.0462266	0.999395	0.523877	0.999766	-0.210116	-0.189371	-0.0207448	-0.132913	-0.112169	FALSE		Rest
1842	ENSMUSG00000020130_Tbc1d15	ENSMUSG00000020130	Tbc1d15	0.0106267	0.147755	0.999395	0.715781	0.999766	-0.316642	-0.184592	-0.13205	-0.119292	0.0127578	FALSE		Rest
1843	ENSMUSG00000020131_Pcsk4	ENSMUSG00000020131	Pcsk4	0.0469305	0.0010742	0.999395	0.712846	0.999766	0.517295	0.836472	-0.319177	-0.243384	0.0757931	FALSE		Rest
1844	ENSMUSG00000020132_Rab21	ENSMUSG00000020132	Rab21	1.30214e-07	7.78212e-14	0.999395	0.483564	0.999766	0.462514	0.649567	-0.187052	-0.135907	0.0511452	FALSE		Rest
1845	ENSMUSG00000020133_2310011J03Rik	ENSMUSG00000020133	2310011J03Rik	1.26603e-37	9.92019e-45	0.999395	0.959071	0.999766	1.59415	1.78751	-0.193356	-0.0258131	0.167543	FALSE		Rest
1846	ENSMUSG00000020134_Peli1	ENSMUSG00000020134	Peli1	0.651365	0.900544	0.999395	0.939256	0.999766	0.0604317	-0.0171503	0.0775819	0.0375075	-0.0400744	FALSE		Rest
1847	ENSMUSG00000020135_Apc2	ENSMUSG00000020135	Apc2	0.379175	0.194773	0.999395	0.237486	0.999766	0.131781	-0.19118	0.32296	0.308151	-0.0148094	FALSE		Rest
1848	ENSMUSG00000020137_Thap2	ENSMUSG00000020137	Thap2	0.0068647	0.306585	0.999395	0.799057	0.999766	0.364676	0.145546	0.219129	0.100818	-0.118311	FALSE		Rest
1849	ENSMUSG00000020142_Slc1a4	ENSMUSG00000020142	Slc1a4	0.9103	0.357002	0.999395	0.575345	0.999766	-0.022182	-0.166591	0.144409	0.220235	0.0758257	FALSE		Rest
1850	ENSMUSG00000020149_Rab1a	ENSMUSG00000020149	Rab1a	0.000111498	5.95094e-06	0.999395	0.94702	0.999766	0.241763	0.281995	-0.0402317	-0.0173622	0.0228695	FALSE		Rest
1851	ENSMUSG00000020150_Gamt	ENSMUSG00000020150	Gamt	0.179653	0.452074	0.999395	0.721208	0.999766	0.365936	0.212196	0.15374	0.249584	0.0958442	FALSE		Rest
1852	ENSMUSG00000020152_Actr2	ENSMUSG00000020152	Actr2	1.96628e-13	9.35564e-14	0.999395	0.997142	0.999766	-0.729641	-0.739168	0.00952741	-0.0016232	-0.0111506	FALSE		Rest
1853	ENSMUSG00000020153_Ndufs7	ENSMUSG00000020153	Ndufs7	2.21222e-20	6.97417e-15	0.999395	0.257228	0.999766	0.83872	0.713012	0.125708	0.19741	0.0717015	FALSE		Rest
1854	ENSMUSG00000020155_Kcnmb1	ENSMUSG00000020155	Kcnmb1	3.96558e-67	2.56237e-76	0.999395	0.636954	0.999766	4.28404	4.98855	-0.704518	-0.256368	0.44815	FALSE		Rest
1855	ENSMUSG00000020156_Pwwp3a	ENSMUSG00000020156	Pwwp3a	0.393151	0.439119	0.999395	0.832806	0.999766	-0.193275	-0.175399	-0.0178767	-0.138105	-0.120228	FALSE		Rest
1856	ENSMUSG00000020163_Uqcr11	ENSMUSG00000020163	Uqcr11	5.46582e-54	5.46815e-50	0.999395	0.649713	0.999766	1.85127	1.78996	0.0613075	0.139014	0.0777066	FALSE		Rest
1857	ENSMUSG00000020166_Cnot2	ENSMUSG00000020166	Cnot2	0.164587	0.460166	0.999395	0.819698	0.999766	0.136238	0.0749323	0.0613057	0.0655632	0.00425752	FALSE		Rest
1858	ENSMUSG00000020167_Tcf3	ENSMUSG00000020167	Tcf3	1.01227e-58	3.54712e-63	0.999395	0.844588	0.999766	2.33562	2.46139	-0.125766	-0.0887583	0.0370079	FALSE		Rest
1859	ENSMUSG00000020170_Frs2	ENSMUSG00000020170	Frs2	0.0394372	0.00138629	0.999395	0.452555	0.999766	0.220995	0.335809	-0.114814	-0.168452	-0.0536378	FALSE		Rest
1860	ENSMUSG00000020171_Yeats4	ENSMUSG00000020171	Yeats4	4.09184e-14	1.45666e-16	0.999395	0.988747	0.999766	0.8397	0.922156	-0.0824564	0.008831	0.0912874	FALSE		Rest
1861	ENSMUSG00000020173_Cobl	ENSMUSG00000020173	Cobl	0.962467	0.000104032	0.818191	0.000416149	0.999766	0.00588274	-0.417208	0.423091	0.507045	0.0839535	TRUE		Significant other
1862	ENSMUSG00000020175_Rab36	ENSMUSG00000020175	Rab36	7.33424e-26	5.45207e-26	0.999395	0.679129	0.999766	1.39606	1.40665	-0.0105968	0.144498	0.155095	FALSE		Rest
1863	ENSMUSG00000020176_Grb10	ENSMUSG00000020176	Grb10	0.170057	1.77711e-05	0.999395	0.00378445	0.999766	-0.105262	-0.313201	0.207938	0.300771	0.0928327	TRUE		Significant other
1864	ENSMUSG00000020178_Adora2a	ENSMUSG00000020178	Adora2a	0.0556316	0.886466	0.999395	0.23196	0.999766	1.7771	-0.149033	1.92613	2.01183	0.0857015	FALSE		Rest
1865	ENSMUSG00000020180_Snrpd3	ENSMUSG00000020180	Snrpd3	0.353414	0.0372646	0.999395	0.106054	0.999766	-0.110217	0.236659	-0.346876	-0.305772	0.0411045	FALSE		Rest
1866	ENSMUSG00000020182_Ddc	ENSMUSG00000020182	Ddc	0.17356	0.0039044	0.999395	0.541846	0.999766	-0.332445	-0.679447	0.347002	0.324352	-0.0226495	FALSE		Rest
1867	ENSMUSG00000020183_Cpm	ENSMUSG00000020183	Cpm	2.77765e-14	1.62131e-06	0.999395	0.20952	0.999766	-2.46817	-1.54535	-0.922812	-0.774998	0.147814	FALSE		Rest
1868	ENSMUSG00000020184_Mdm2	ENSMUSG00000020184	Mdm2	1.06959e-22	3.33799e-18	0.999395	0.839732	0.999766	1.06094	0.944544	0.116395	0.0707044	-0.0456902	FALSE		Rest
1869	ENSMUSG00000020186_Csrp2	ENSMUSG00000020186	Csrp2	1.00496e-34	3.18004e-37	0.999395	0.938842	0.999766	3.00437	3.23212	-0.22775	-0.0721723	0.155578	FALSE		Rest
1870	ENSMUSG00000020189_Osbpl8	ENSMUSG00000020189	Osbpl8	8.70832e-11	9.22864e-12	0.999395	0.876942	0.999766	-0.687661	-0.721102	0.0334405	-0.0586103	-0.0920509	FALSE		Rest
1871	ENSMUSG00000020190_Mknk2	ENSMUSG00000020190	Mknk2	0.106108	0.00269774	0.999395	0.433954	0.999766	0.334393	0.600325	-0.265932	-0.326459	-0.0605273	FALSE		Rest
1872	ENSMUSG00000020196_Cabin1	ENSMUSG00000020196	Cabin1	4.18221e-22	1.48756e-22	0.999395	0.953054	0.999766	0.860545	0.875124	-0.0145789	0.0221189	0.0366978	FALSE		Rest
1873	ENSMUSG00000020198_Ap3d1	ENSMUSG00000020198	Ap3d1	0.132845	0.934268	0.999395	0.166341	0.999766	0.114134	0.00690971	0.107224	0.180341	0.0731165	FALSE		Rest
1874	ENSMUSG00000020205_Phlda1	ENSMUSG00000020205	Phlda1	8.41177e-05	0.00149647	0.999395	0.578495	0.999766	1.24886	1.02096	0.227899	0.410677	0.182778	FALSE		Rest
1875	ENSMUSG00000020211_Sf3a2	ENSMUSG00000020211	Sf3a2	6.81933e-09	4.00098e-08	0.999395	0.79851	0.999766	1.29581	1.24503	0.0507792	0.17001	0.119231	FALSE		Rest
1876	ENSMUSG00000020212_Mdm1	ENSMUSG00000020212	Mdm1	2.75122e-13	2.34566e-14	0.999395	0.956799	0.999766	1.85787	1.95778	-0.0999103	-0.0565168	0.0433936	FALSE		Rest
1877	ENSMUSG00000020216_Jsrp1	ENSMUSG00000020216	Jsrp1	0.198073	0.0259486	0.999395	0.989075	0.999766	1.05212	1.9024	-0.850278	-0.0550253	0.795253	FALSE		Rest
1878	ENSMUSG00000020219_Timm13	ENSMUSG00000020219	Timm13	1.60173e-31	3.54735e-27	0.999395	0.783752	0.999766	1.46789	1.37757	0.0903181	0.100303	0.00998523	FALSE		Rest
1879	ENSMUSG00000020220_Vps13d	ENSMUSG00000020220	Vps13d	3.22175e-25	2.28761e-18	0.999395	0.214995	0.999766	-1.01336	-0.854382	-0.158973	-0.230164	-0.0711904	FALSE		Rest
1880	ENSMUSG00000020224_Llph	ENSMUSG00000020224	Llph	7.52939e-08	9.74302e-10	0.999395	0.899365	0.999766	0.645731	0.735569	-0.0898377	0.0563001	0.146138	FALSE		Rest
1881	ENSMUSG00000020225_Tmbim4	ENSMUSG00000020225	Tmbim4	3.41809e-15	9.43912e-17	0.999395	0.535634	0.999766	0.968614	1.02183	-0.0532136	-0.172933	-0.11972	FALSE		Rest
1882	ENSMUSG00000020228_Helb	ENSMUSG00000020228	Helb	0.27043	0.11016	0.999395	0.27921	0.999766	-0.256112	0.362463	-0.618574	-0.450605	0.16797	FALSE		Rest
1883	ENSMUSG00000020230_Prmt2	ENSMUSG00000020230	Prmt2	4.92472e-07	8.97039e-07	0.999395	0.638805	0.999766	0.483028	0.473749	0.00927909	0.112084	0.102805	FALSE		Rest
1884	ENSMUSG00000020231_Dip2a	ENSMUSG00000020231	Dip2a	1.50831e-15	6.01934e-11	0.999395	0.506477	0.999766	-0.795552	-0.65401	-0.141542	-0.151514	-0.00997221	FALSE		Rest
1885	ENSMUSG00000020232_Hmg20b	ENSMUSG00000020232	Hmg20b	2.99989e-14	1.10143e-13	0.999395	0.832806	0.999766	2.27388	2.29737	-0.023491	0.188996	0.212487	FALSE		Rest
1886	ENSMUSG00000020235_Fzr1	ENSMUSG00000020235	Fzr1	1.47375e-06	2.99462e-05	0.999395	0.543213	0.999766	0.531611	0.468748	0.0628627	0.153315	0.0904523	FALSE		Rest
1887	ENSMUSG00000020238_Ncln	ENSMUSG00000020238	Ncln	0.0352358	0.598149	0.999395	0.487838	0.999766	0.397884	0.108062	0.289821	0.280499	-0.00932189	FALSE		Rest
1888	ENSMUSG00000020246_Hcfc2	ENSMUSG00000020246	Hcfc2	0.101668	0.289895	0.999395	0.863766	0.999766	-0.280804	-0.185751	-0.0950536	-0.0950047	4.88693e-05	FALSE		Rest
1889	ENSMUSG00000020248_Nfyb	ENSMUSG00000020248	Nfyb	0.000313886	0.000837429	0.999395	0.815665	0.999766	0.528676	0.494156	0.03452	0.104587	0.0700667	FALSE		Rest
1890	ENSMUSG00000020250_Txnrd1	ENSMUSG00000020250	Txnrd1	5.42819e-21	2.0385e-18	0.999395	0.42025	0.999766	1.09035	1.02335	0.0670007	0.200035	0.133034	FALSE		Rest
1891	ENSMUSG00000020253_Ppm1m	ENSMUSG00000020253	Ppm1m	0.545626	0.00238313	0.999395	0.115881	0.999766	0.112825	0.519324	-0.406498	-0.457515	-0.0510162	FALSE		Rest
1892	ENSMUSG00000020255_D10Wsu102e	ENSMUSG00000020255	D10Wsu102e	0.564352	0.615402	0.999395	0.976375	0.999766	-0.093521	-0.0817986	-0.0117224	0.0214562	0.0331786	FALSE		Rest
1893	ENSMUSG00000020256_Aldh1l2	ENSMUSG00000020256	Aldh1l2	0.00167061	3.41639e-05	0.999395	0.937131	0.999766	-0.689241	-0.89872	0.209479	0.0716659	-0.137813	FALSE		Rest
1894	ENSMUSG00000020257_Wdr82	ENSMUSG00000020257	Wdr82	0.0280187	0.00152806	0.999395	0.980471	0.999766	0.18673	0.26511	-0.0783798	-0.0100231	0.0683568	FALSE		Rest
1895	ENSMUSG00000020258_Glyctk	ENSMUSG00000020258	Glyctk	0.603411	0.672306	0.999395	0.994755	0.999766	-0.384807	-0.314426	-0.0703809	0.0221605	0.0925414	FALSE		Rest
1896	ENSMUSG00000020260_Pofut2	ENSMUSG00000020260	Pofut2	1.21664e-05	0.00747849	0.999395	0.594771	0.999766	0.828667	0.519714	0.308953	0.238284	-0.0706689	FALSE		Rest
1897	ENSMUSG00000020261_Slc36a1	ENSMUSG00000020261	Slc36a1	1.21516e-11	2.93019e-10	0.999395	0.787357	0.999766	-0.810133	-0.752742	-0.0573911	-0.0975461	-0.040155	FALSE		Rest
1898	ENSMUSG00000020262_Adarb1	ENSMUSG00000020262	Adarb1	5.24929e-22	1.4521e-17	0.999395	0.249926	0.999766	-1.14467	-1.01397	-0.130697	-0.263122	-0.132425	FALSE		Rest
1899	ENSMUSG00000020263_Appl2	ENSMUSG00000020263	Appl2	0.0112052	0.16145	0.999395	0.249338	0.999766	-0.535458	-0.303746	-0.231713	-0.449541	-0.217829	FALSE		Rest
1900	ENSMUSG00000020265_Sumo3	ENSMUSG00000020265	Sumo3	1.29463e-24	5.42701e-26	0.999395	0.945648	0.999766	1.07161	1.10434	-0.0327235	-0.0303178	0.00240569	FALSE		Rest
1901	ENSMUSG00000020267_Hint1	ENSMUSG00000020267	Hint1	8.95206e-53	3.02038e-53	0.999395	0.962908	0.999766	1.32864	1.34128	-0.0126375	0.0166473	0.0292848	FALSE		Rest
1902	ENSMUSG00000020268_Lyrm7	ENSMUSG00000020268	Lyrm7	0.052194	0.0870931	0.999395	0.657553	0.999766	0.365071	0.326294	0.0387773	0.203901	0.165124	FALSE		Rest
1903	ENSMUSG00000020271_Fbxw11	ENSMUSG00000020271	Fbxw11	4.90129e-14	1.04128e-12	0.999395	0.864611	0.999766	0.68224	0.647139	0.0351009	0.0528408	0.0177399	FALSE		Rest
1904	ENSMUSG00000020272_Stk10	ENSMUSG00000020272	Stk10	0.0455539	0.0576962	0.999395	0.74679	0.999766	-0.587554	-0.556669	-0.0308843	-0.258421	-0.227537	FALSE		Rest
1905	ENSMUSG00000020273_Papolg	ENSMUSG00000020273	Papolg	0.453513	0.334828	0.999395	0.944272	0.999766	-0.0922713	-0.117262	0.0249909	-0.0327831	-0.057774	FALSE		Rest
1906	ENSMUSG00000020275_Rel	ENSMUSG00000020275	Rel	0.00273035	0.00514182	0.999395	0.96287	0.999766	-0.707708	-0.662594	-0.0451139	-0.0443174	0.000796502	FALSE		Rest
1907	ENSMUSG00000020277_Pfkl	ENSMUSG00000020277	Pfkl	1.95986e-05	0.00727021	0.999395	0.153589	0.999766	0.43684	0.282149	0.154691	0.260717	0.106025	FALSE		Rest
1908	ENSMUSG00000020280_Pus10	ENSMUSG00000020280	Pus10	0.732306	0.853978	0.999395	0.976375	0.999766	0.0802921	-0.0431184	0.12341	-0.0298781	-0.153289	FALSE		Rest
1909	ENSMUSG00000020282_Rhbdf1	ENSMUSG00000020282	Rhbdf1	0.622194	0.217348	0.999395	0.936153	0.999766	0.238009	0.585583	-0.347575	0.143997	0.491572	FALSE		Rest
1910	ENSMUSG00000020283_Pex13	ENSMUSG00000020283	Pex13	0.2938	0.111169	0.999395	0.9099	0.999766	-0.111354	-0.165604	0.0542507	0.0427765	-0.0114743	FALSE		Rest
1911	ENSMUSG00000020284_Cfap410	ENSMUSG00000020284	Cfap410	2.96883e-08	2.05152e-09	0.999395	0.956799	0.999766	0.925152	1.00197	-0.0768223	-0.0379901	0.0388323	FALSE		Rest
1912	ENSMUSG00000020287_Mpg	ENSMUSG00000020287	Mpg	0.184293	0.375528	0.999395	0.933289	0.999766	-0.330074	-0.22472	-0.105355	-0.0808552	0.0244993	FALSE		Rest
1913	ENSMUSG00000020288_Ahsa2	ENSMUSG00000020288	Ahsa2	3.81594e-05	0.000335898	0.999395	0.415727	0.999766	0.511337	0.450256	0.0610813	0.211776	0.150695	FALSE		Rest
1914	ENSMUSG00000020289_Nprl3	ENSMUSG00000020289	Nprl3	0.217805	0.38343	0.999395	0.837589	0.999766	0.258742	0.187335	0.0714069	0.127947	0.05654	FALSE		Rest
1915	ENSMUSG00000020290_Xpo1	ENSMUSG00000020290	Xpo1	0.428342	0.678106	0.999395	0.911647	0.999766	0.115638	-0.0622445	0.177882	0.0573926	-0.12049	FALSE		Rest
1916	ENSMUSG00000020295_Hbq1a	ENSMUSG00000020295	Hbq1a	0.347246	0.0227232	0.999395	0.0862583	0.999766	-1.26736	2.63133	-3.89868	-3.49859	0.400097	FALSE		Rest
1917	ENSMUSG00000020297_Nsg2	ENSMUSG00000020297	Nsg2	0.000235711	1.12389e-09	0.999395	0.224854	0.999766	-0.364005	-0.593532	0.229527	0.223444	-0.00608315	FALSE		Rest
1918	ENSMUSG00000020300_Cpeb4	ENSMUSG00000020300	Cpeb4	3.53135e-18	2.95454e-20	0.999395	0.933289	0.999766	-0.593949	-0.629	0.0350511	-0.0239087	-0.0589598	FALSE		Rest
1919	ENSMUSG00000020303_Stc2	ENSMUSG00000020303	Stc2	0.0116068	0.0698877	0.999395	0.956504	0.999766	1.10969	0.813405	0.296287	0.0967826	-0.199504	FALSE		Rest
1920	ENSMUSG00000020305_Asb3	ENSMUSG00000020305	Asb3	0.826806	0.193156	0.999395	0.781037	0.999766	-0.0360538	-0.195057	0.159003	0.11529	-0.0437133	FALSE		Rest
1921	ENSMUSG00000020307_Cdc34	ENSMUSG00000020307	Cdc34	3.0786e-10	1.44765e-16	0.999395	0.762115	0.999766	0.844546	1.11586	-0.271315	-0.114334	0.156981	FALSE		Rest
1922	ENSMUSG00000020308_Tpgs1	ENSMUSG00000020308	Tpgs1	3.12027e-16	1.15498e-13	0.999395	0.226512	0.999766	1.04785	0.970787	0.0770621	0.29064	0.213578	FALSE		Rest
1923	ENSMUSG00000020309_Chac2	ENSMUSG00000020309	Chac2	0.0279649	4.97783e-08	0.999395	0.193092	0.999766	-0.447488	-1.08844	0.640956	0.486588	-0.154368	FALSE		Rest
1924	ENSMUSG00000020310_Madcam1	ENSMUSG00000020310	Madcam1	0.354926	0.689356	0.999395	0.680308	0.999766	0.965021	0.4466	0.518422	1.03927	0.520852	FALSE		Rest
1925	ENSMUSG00000020311_Erlec1	ENSMUSG00000020311	Erlec1	0.397148	0.100576	0.999395	0.850534	0.999766	-0.129641	-0.243607	0.113966	0.086913	-0.0270532	FALSE		Rest
1926	ENSMUSG00000020312_Shc2	ENSMUSG00000020312	Shc2	0.00469034	0.237464	0.999395	0.664587	0.999766	-0.352148	-0.153933	-0.198214	-0.13595	0.0622646	FALSE		Rest
1927	ENSMUSG00000020315_Sptbn1	ENSMUSG00000020315	Sptbn1	9.34935e-25	2.8759e-12	0.999395	0.0478586	0.999766	-1.61351	-1.10487	-0.508638	-0.515924	-0.00728591	TRUE		Significant other
1928	ENSMUSG00000020321_Mdh1	ENSMUSG00000020321	Mdh1	8.48686e-06	8.34019e-07	0.999395	0.766655	0.999766	-0.450018	-0.496659	0.0466408	0.0862612	0.0396204	FALSE		Rest
1929	ENSMUSG00000020325_Fstl3	ENSMUSG00000020325	Fstl3	6.90104e-12	2.08543e-16	0.999395	0.627178	0.999766	2.3423	2.87318	-0.530878	-0.380754	0.150124	FALSE		Rest
1930	ENSMUSG00000020326_Ccng1	ENSMUSG00000020326	Ccng1	0.535642	2.11955e-07	0.0454031	8.02831e-07	0.999766	-0.0588747	0.444944	-0.503819	-0.523673	-0.0198537	TRUE		Significant other
1931	ENSMUSG00000020327_Fgf22	ENSMUSG00000020327	Fgf22	0.992649	0.271038	0.999395	0.979247	0.999766	0.0112957	1.22444	-1.21314	-0.128086	1.08506	FALSE		Rest
1932	ENSMUSG00000020328_Nudcd2	ENSMUSG00000020328	Nudcd2	0.387478	0.974666	0.999395	0.873264	0.999766	0.250019	-0.00990026	0.259919	0.147851	-0.112068	FALSE		Rest
1933	ENSMUSG00000020329_Polrmt	ENSMUSG00000020329	Polrmt	0.0661654	0.294591	0.999395	0.0538874	0.999766	0.44301	-0.265163	0.708174	0.736712	0.0285387	FALSE		Rest
1934	ENSMUSG00000020330_Hmmr	ENSMUSG00000020330	Hmmr	0.000251333	5.91968e-05	0.999395	0.849044	0.999766	-0.847717	-0.915598	0.0678814	-0.144687	-0.212569	FALSE		Rest
1935	ENSMUSG00000020331_Hcn2	ENSMUSG00000020331	Hcn2	0.000177183	0.000516581	0.999395	0.870026	0.999766	-0.685686	-0.634272	-0.0514132	-0.103472	-0.0520587	FALSE		Rest
1936	ENSMUSG00000020333_Acsl6	ENSMUSG00000020333	Acsl6	1.78859e-16	9.33815e-16	0.999395	0.906294	0.999766	-1.29016	-1.25848	-0.0316771	-0.0706463	-0.0389692	FALSE		Rest
1937	ENSMUSG00000020334_Slc22a4	ENSMUSG00000020334	Slc22a4	0.283835	0.273935	0.999395	0.998378	0.999766	-0.360568	-0.367743	0.00717499	-0.00314226	-0.0103173	FALSE		Rest
1938	ENSMUSG00000020335_Zfp354b	ENSMUSG00000020335	Zfp354b	0.708828	0.328758	0.999395	0.74475	0.999766	0.126475	0.313673	-0.187198	-0.271853	-0.0846556	FALSE		Rest
1939	ENSMUSG00000020340_Cyfip2	ENSMUSG00000020340	Cyfip2	2.40771e-22	2.81768e-25	0.999395	0.805915	0.999766	-0.902106	-0.962565	0.0604592	0.0710137	0.0105545	FALSE		Rest
1940	ENSMUSG00000020346_Mgat1	ENSMUSG00000020346	Mgat1	0.312533	0.00706883	0.999395	0.318585	0.999766	0.164993	0.416854	-0.251861	-0.295403	-0.0435422	FALSE		Rest
1941	ENSMUSG00000020349_Ppp2ca	ENSMUSG00000020349	Ppp2ca	0.372904	0.568663	0.999395	0.999543	0.999766	0.0579374	0.0379066	0.0200308	-9.66983e-05	-0.0201275	FALSE		Rest
1942	ENSMUSG00000020358_Hnrnpab	ENSMUSG00000020358	Hnrnpab	1.61719e-06	1.64768e-10	0.999395	0.827778	0.999766	0.596855	0.789651	-0.192796	-0.0847774	0.108018	FALSE		Rest
1943	ENSMUSG00000020359_Phykpl	ENSMUSG00000020359	Phykpl	0.193715	0.200011	0.999395	0.767168	0.999766	0.252978	0.249031	0.003947	-0.155074	-0.159021	FALSE		Rest
1944	ENSMUSG00000020361_Hspa4	ENSMUSG00000020361	Hspa4	0.9103	0.394511	0.999395	0.488299	0.999766	-0.011877	-0.0825923	0.0707153	0.137396	0.0666804	FALSE		Rest
1945	ENSMUSG00000020362_Cnot6	ENSMUSG00000020362	Cnot6	0.894129	0.981832	0.999395	0.290996	0.999766	-0.0149729	-0.00255675	-0.0124161	-0.194159	-0.181743	FALSE		Rest
1946	ENSMUSG00000020363_Gfpt2	ENSMUSG00000020363	Gfpt2	0.538378	0.274133	0.999395	0.970486	0.999766	0.17102	0.296295	-0.125276	-0.0418842	0.0833915	FALSE		Rest
1947	ENSMUSG00000020364_Zfp354a	ENSMUSG00000020364	Zfp354a	0.114556	0.321578	0.999395	0.770362	0.999766	-0.350095	-0.224973	-0.125122	-0.178643	-0.0535207	FALSE		Rest
1948	ENSMUSG00000020366_Mapk9	ENSMUSG00000020366	Mapk9	5.01395e-13	1.65139e-11	0.999395	0.819698	0.999766	-0.622859	-0.581396	-0.0414631	-0.0618772	-0.020414	FALSE		Rest
1949	ENSMUSG00000020368_Canx	ENSMUSG00000020368	Canx	8.63361e-05	2.03974e-06	0.999395	0.815292	0.999766	-0.461618	-0.554982	0.0933641	0.0847172	-0.00864681	FALSE		Rest
1950	ENSMUSG00000020372_Rack1	ENSMUSG00000020372	Rack1	2.62384e-21	8.90302e-22	0.999395	0.921165	0.999766	0.89308	0.906325	-0.0132451	0.0376184	0.0508635	FALSE		Rest
1951	ENSMUSG00000020375_Rufy1	ENSMUSG00000020375	Rufy1	5.8648e-08	4.50979e-07	0.999395	0.939147	0.999766	0.647828	0.608088	0.0397395	0.037544	-0.00219545	FALSE		Rest
1952	ENSMUSG00000020376_Rnf130	ENSMUSG00000020376	Rnf130	0.00535529	0.0202199	0.999395	0.882959	0.999766	-0.470089	-0.395005	-0.0750836	-0.086808	-0.0117244	FALSE		Rest
1953	ENSMUSG00000020380_Rad50	ENSMUSG00000020380	Rad50	0.794799	0.0402552	0.999395	0.290996	0.999766	-0.0395619	0.279071	-0.318633	-0.269175	0.0494577	FALSE		Rest
1954	ENSMUSG00000020381_Mrnip	ENSMUSG00000020381	Mrnip	0.898898	0.792527	0.999395	0.673544	0.999766	-0.0543267	-0.107933	0.0536065	0.394425	0.340818	FALSE		Rest
1955	ENSMUSG00000020385_Clk4	ENSMUSG00000020385	Clk4	0.413897	0.478949	0.999395	0.689844	0.999766	0.139588	0.121669	0.0179185	-0.16451	-0.182428	FALSE		Rest
1956	ENSMUSG00000020386_Sar1b	ENSMUSG00000020386	Sar1b	0.335287	0.0501582	0.999395	0.583686	0.999766	0.101074	0.197896	-0.0968216	-0.125521	-0.0286991	FALSE		Rest
1957	ENSMUSG00000020387_Jade2	ENSMUSG00000020387	Jade2	2.84709e-07	2.6317e-15	0.999395	0.318585	0.999766	0.525124	0.802381	-0.277257	-0.199495	0.0777624	FALSE		Rest
1958	ENSMUSG00000020388_Pdlim4	ENSMUSG00000020388	Pdlim4	2.52534e-88	8.47248e-76	0.999395	0.300874	0.999766	3.86075	3.67213	0.188627	0.378814	0.190188	FALSE		Rest
1959	ENSMUSG00000020389_Cdkl3	ENSMUSG00000020389	Cdkl3	0.290539	0.0254857	0.999395	0.0206732	0.999766	-0.197665	0.398633	-0.596298	-0.623302	-0.0270039	TRUE		Significant other
1960	ENSMUSG00000020390_Ube2b	ENSMUSG00000020390	Ube2b	1.89428e-13	1.1498e-08	0.999395	0.827053	0.999766	0.460371	0.360151	0.10022	0.0432938	-0.0569259	FALSE		Rest
1961	ENSMUSG00000020392_Cdkn2aipnl	ENSMUSG00000020392	Cdkn2aipnl	0.053289	0.00330746	0.999395	0.746825	0.999766	0.343126	0.511458	-0.168332	-0.154506	0.0138259	FALSE		Rest
1962	ENSMUSG00000020393_Kremen1	ENSMUSG00000020393	Kremen1	3.27809e-09	1.08252e-10	0.999395	0.998031	0.999766	1.22491	1.35092	-0.126009	-0.00217956	0.123829	FALSE		Rest
1963	ENSMUSG00000020396_Nefh	ENSMUSG00000020396	Nefh	3.59064e-21	1.20439e-20	0.999395	0.988747	0.999766	-1.56766	-1.54575	-0.0219153	-0.0137612	0.00815408	FALSE		Rest
1964	ENSMUSG00000020397_Med7	ENSMUSG00000020397	Med7	0.5512	0.347943	0.999395	0.936153	0.999766	0.0833374	0.12837	-0.045033	-0.0421873	0.00284568	FALSE		Rest
1965	ENSMUSG00000020399_Havcr2	ENSMUSG00000020399	Havcr2	2.97735e-05	0.000312864	0.999395	0.68777	0.999766	-1.83522	-1.5813	-0.25392	-0.464556	-0.210636	FALSE		Rest
1966	ENSMUSG00000020400_Tnip1	ENSMUSG00000020400	Tnip1	0.00033559	3.14805e-05	0.999395	0.995833	0.999766	0.587508	0.68311	-0.0956021	0.0038005	0.0994026	FALSE		Rest
1967	ENSMUSG00000020402_Vdac1	ENSMUSG00000020402	Vdac1	0.00173294	0.000652868	0.999395	0.762115	0.999766	0.169563	0.184234	-0.0146703	0.0460954	0.0607656	FALSE		Rest
1968	ENSMUSG00000020407_Upp1	ENSMUSG00000020407	Upp1	4.92022e-09	3.33533e-09	0.999395	0.966423	0.999766	3.4593	3.52169	-0.062392	0.105716	0.168108	FALSE		Rest
1969	ENSMUSG00000020409_Slu7	ENSMUSG00000020409	Slu7	0.527501	0.94512	0.999395	0.667902	0.999766	-0.0682973	0.00785866	-0.076156	-0.108348	-0.0321925	FALSE		Rest
1970	ENSMUSG00000020411_Nipal4	ENSMUSG00000020411	Nipal4	7.80264e-05	0.0118484	0.999395	0.627005	0.999766	-2.27467	-1.45019	-0.824478	-0.697474	0.127004	FALSE		Rest
1971	ENSMUSG00000020412_Ascc2	ENSMUSG00000020412	Ascc2	1.21959e-06	3.16779e-08	0.999395	0.99332	0.999766	0.708675	0.810132	-0.101457	-0.00713913	0.0943175	FALSE		Rest
1972	ENSMUSG00000020413_Hus1	ENSMUSG00000020413	Hus1	0.0630727	0.000136775	0.999395	0.275504	0.999766	0.235976	0.467905	-0.231928	-0.253878	-0.0219501	FALSE		Rest
1973	ENSMUSG00000020415_Pttg1	ENSMUSG00000020415	Pttg1	2.93984e-52	3.24013e-54	0.999395	0.486793	0.999766	1.7131	1.77429	-0.0611844	0.173988	0.235173	FALSE		Rest
1974	ENSMUSG00000020420_Zfp607a	ENSMUSG00000020420	Zfp607a	0.26989	0.0946368	0.999395	0.762677	0.999766	0.679223	1.00151	-0.322283	-0.488483	-0.166199	FALSE		Rest
1975	ENSMUSG00000020422_Tns3	ENSMUSG00000020422	Tns3	2.85217e-15	1.34926e-14	0.999395	0.889542	0.999766	1.07915	1.05323	0.0259179	-0.0698658	-0.0957837	FALSE		Rest
1976	ENSMUSG00000020423_Btg2	ENSMUSG00000020423	Btg2	1.64783e-06	1.31991e-05	0.999395	0.652087	0.999766	1.32111	1.21838	0.102728	0.310957	0.20823	FALSE		Rest
1977	ENSMUSG00000020424_Castor1	ENSMUSG00000020424	Castor1	1.7051e-19	2.62632e-18	0.999395	0.918188	0.999766	2.90547	2.87829	0.0271788	0.12389	0.0967107	FALSE		Rest
1978	ENSMUSG00000020427_Igfbp3	ENSMUSG00000020427	Igfbp3	0.139263	0.87828	0.999395	0.300335	0.999766	0.332807	-0.0378774	0.370684	0.432483	0.0617988	FALSE		Rest
1979	ENSMUSG00000020430_Pes1	ENSMUSG00000020430	Pes1	0.476602	0.0272989	0.999395	0.918766	0.999766	0.11567	0.339927	-0.224257	-0.0594643	0.164793	FALSE		Rest
1980	ENSMUSG00000020431_Adcy1	ENSMUSG00000020431	Adcy1	2.43176e-32	2.31729e-25	0.999395	0.151143	0.999766	-2.07506	-1.82368	-0.251378	-0.461199	-0.209821	FALSE		Rest
1981	ENSMUSG00000020432_Tcn2	ENSMUSG00000020432	Tcn2	0.188578	0.0697613	0.999395	0.526457	0.999766	0.395456	0.532971	-0.137514	-0.404053	-0.266539	FALSE		Rest
1982	ENSMUSG00000020434_4921536K21Rik	ENSMUSG00000020434	4921536K21Rik	3.34648e-70	7.24279e-64	0.999395	0.961662	0.999766	4.88881	4.799	0.0898093	0.0485838	-0.0412256	FALSE		Rest
1983	ENSMUSG00000020435_Osbp2	ENSMUSG00000020435	Osbp2	0.266504	0.472313	0.999395	0.921794	0.999766	-0.192253	-0.126994	-0.0652591	-0.0634879	0.00177114	FALSE		Rest
1984	ENSMUSG00000020436_Gabrg2	ENSMUSG00000020436	Gabrg2	7.12742e-22	5.46505e-26	0.999395	0.951417	0.999766	-1.01508	-1.10966	0.0945825	-0.0284005	-0.122983	FALSE		Rest
1985	ENSMUSG00000020437_Myo1g	ENSMUSG00000020437	Myo1g	0.00565824	0.00125122	0.999395	0.936153	0.999766	-1.88682	-2.19102	0.304197	0.230839	-0.073358	FALSE		Rest
1986	ENSMUSG00000020439_Smtn	ENSMUSG00000020439	Smtn	0.273325	0.564948	0.999395	0.296977	0.999766	-0.433572	0.231215	-0.664786	-0.747152	-0.0823657	FALSE		Rest
1987	ENSMUSG00000020440_Arf5	ENSMUSG00000020440	Arf5	4.40024e-11	1.80466e-08	0.999395	0.90205	0.999766	1.35598	1.1717	0.184275	0.0933331	-0.0909421	FALSE		Rest
1988	ENSMUSG00000020441_2310033P09Rik	ENSMUSG00000020441	2310033P09Rik	2.18949e-16	8.48553e-12	0.999395	0.254532	0.999766	0.961697	0.817021	0.144677	0.252672	0.107995	FALSE		Rest
1989	ENSMUSG00000020444_Guk1	ENSMUSG00000020444	Guk1	0.0958037	0.00815886	0.999395	0.807274	0.999766	0.177094	0.275273	-0.0981789	-0.0757464	0.0224326	FALSE		Rest
1990	ENSMUSG00000020448_Rnf185	ENSMUSG00000020448	Rnf185	0.00132992	0.00879659	0.999395	0.708718	0.999766	0.376859	0.311828	0.065031	0.115783	0.0507521	FALSE		Rest
1991	ENSMUSG00000020451_Limk2	ENSMUSG00000020451	Limk2	0.756869	0.909931	0.999395	0.98473	0.999766	0.0285348	-0.0105408	0.0390756	-0.00826118	-0.0473368	FALSE		Rest
1992	ENSMUSG00000020453_Patz1	ENSMUSG00000020453	Patz1	2.98304e-10	8.17983e-14	0.999395	0.591154	0.999766	0.875332	1.03565	-0.160318	-0.176787	-0.0164687	FALSE		Rest
1993	ENSMUSG00000020454_Eif4enif1	ENSMUSG00000020454	Eif4enif1	0.015554	8.74908e-05	0.999395	0.738224	0.999766	0.189228	0.301195	-0.111967	-0.0706512	0.0413157	FALSE		Rest
1994	ENSMUSG00000020455_Trim11	ENSMUSG00000020455	Trim11	0.86144	0.936411	0.999395	0.978538	0.999766	0.0559321	-0.0250612	0.0809933	0.0361956	-0.0447977	FALSE		Rest
1995	ENSMUSG00000020456_Ogdh	ENSMUSG00000020456	Ogdh	0.0171646	0.00103781	0.999395	0.651737	0.999766	-0.210277	-0.285283	0.0750067	0.0979153	0.0229087	FALSE		Rest
1996	ENSMUSG00000020457_Drg1	ENSMUSG00000020457	Drg1	0.0250621	0.0039304	0.999395	0.98473	0.999766	0.19612	0.250529	-0.0544091	0.00865287	0.0630619	FALSE		Rest
1997	ENSMUSG00000020458_Rtn4	ENSMUSG00000020458	Rtn4	1.27634e-49	3.1875e-57	0.999395	0.946265	0.999766	-1.16182	-1.24926	0.087448	0.0228578	-0.0645903	FALSE		Rest
1998	ENSMUSG00000020459_Mtif2	ENSMUSG00000020459	Mtif2	0.0010471	0.0125355	0.999395	0.625415	0.999766	-0.427611	-0.329063	-0.0985482	-0.155469	-0.0569206	FALSE		Rest
1999	ENSMUSG00000020460_Rps27a	ENSMUSG00000020460	Rps27a	1.26067e-32	1.64489e-32	0.999395	0.976439	0.999766	1.4657	1.46666	-0.000965686	-0.0178473	-0.0168816	FALSE		Rest
[truncated: 11,668 more rows]

## Sheet: Figure 8 WT HFD vs NCD
...1	gene_id	Ensembl_gene_id	external_gene_name	padj_ip_input_hfd	padj_ip_input_ncd	padj_interaction_effect	padj_hfd_ncd_ip	padj_hfd_ncd_input	log2FoldChange_ip_input_hfd	log2FoldChange_ip_input_ncd	log2FoldChange_interaction_effect	log2FoldChange_hfd_ncd_ip	log2FoldChange_hfd_ncd_input	significant	topgenes	overlap
1	ENSMUSG00000000001_Gnai3	ENSMUSG00000000001	Gnai3	3.40176e-20	1.16656e-33	0.00834596	1.05698e-08	0.255766	0.840077	1.2455	-0.405422	-0.57275	-0.167328	TRUE		Significant tanycytes
2	ENSMUSG00000000028_Cdc45	ENSMUSG00000000028	Cdc45	0.00123804	4.49161e-05	0.518435	0.0723324	0.705744	1.02482	1.40128	-0.376462	-0.611863	-0.235401	FALSE		Rest
3	ENSMUSG00000000056_Narf	ENSMUSG00000000056	Narf	0.00539737	0.000500469	0.566254	0.201373	0.0597986	-0.369036	-0.511572	0.142536	-0.196176	-0.338712	FALSE		Rest
4	ENSMUSG00000000058_Cav2	ENSMUSG00000000058	Cav2	0.170485	1.35503e-08	0.00270417	4.1744e-05	0.847382	0.277561	1.19751	-0.919946	-0.840487	0.0794592	TRUE		Significant other
5	ENSMUSG00000000078_Klf6	ENSMUSG00000000078	Klf6	0.224626	0.0309595	0.527008	0.206282	0.899424	0.25915	0.497116	-0.237966	-0.296017	-0.0580508	FALSE		Rest
6	ENSMUSG00000000085_Scmh1	ENSMUSG00000000085	Scmh1	0.850381	7.97488e-06	0.00119509	0.000596797	0.372105	-0.0168089	0.368972	-0.385781	-0.277701	0.10808	TRUE		Significant other
7	ENSMUSG00000000088_Cox5a	ENSMUSG00000000088	Cox5a	0.34283	0.0207562	0.0257674	0.869172	0.00737936	-0.0807357	0.207677	-0.288413	-0.0173143	0.271098	FALSE		Rest
8	ENSMUSG00000000093_Tbx2	ENSMUSG00000000093	Tbx2	3.82543e-14	7.93543e-13	0.816273	0.522159	0.952996	3.77437	4.0168	-0.242423	-0.328135	-0.0857128	FALSE		Rest
9	ENSMUSG00000000120_Ngfr	ENSMUSG00000000120	Ngfr	0.142102	0.119661	0.893144	0.387892	0.431601	0.47996	0.567589	-0.0876292	0.323679	0.411309	FALSE		Rest
10	ENSMUSG00000000125_Wnt3	ENSMUSG00000000125	Wnt3	0.29732	0.000686038	0.110748	0.0646311	0.769673	-0.378827	-1.29802	0.919197	0.720968	-0.198229	FALSE		Rest
11	ENSMUSG00000000126_Wnt9a	ENSMUSG00000000126	Wnt9a	0.236135	0.00677348	0.324464	0.557591	0.557823	-0.243618	-0.580134	0.336516	0.14118	-0.195336	FALSE		Rest
12	ENSMUSG00000000127_Fer	ENSMUSG00000000127	Fer	0.314531	0.0200761	0.390581	0.117409	0.916779	-0.101623	-0.247308	0.145686	0.168584	0.0228985	FALSE		Rest
13	ENSMUSG00000000131_Xpo6	ENSMUSG00000000131	Xpo6	8.2541e-14	4.57236e-08	0.528162	0.481315	0.169476	0.492683	0.412129	0.0805537	-0.0586658	-0.13922	FALSE		Rest
14	ENSMUSG00000000134_Tfe3	ENSMUSG00000000134	Tfe3	1.91461e-10	2.44753e-21	0.0105052	0.00837438	0.451679	0.588973	0.98376	-0.394787	-0.272288	0.122499	TRUE		Significant tanycytes
15	ENSMUSG00000000142_Axin2	ENSMUSG00000000142	Axin2	2.38758e-08	3.70405e-16	0.0350864	0.176184	0.202033	0.533264	0.874031	-0.340767	-0.150726	0.19004	FALSE		Rest
16	ENSMUSG00000000148_Brat1	ENSMUSG00000000148	Brat1	0.121225	0.198138	0.0609378	0.0183618	0.808787	0.299634	-0.278897	0.578531	0.485464	-0.0930674	TRUE		Significant other
17	ENSMUSG00000000149_Gna12	ENSMUSG00000000149	Gna12	0.555842	0.100395	0.13341	0.000822079	0.535506	-0.0676717	0.194792	-0.262464	-0.373852	-0.111388	TRUE		Significant other
18	ENSMUSG00000000167_Pih1d2	ENSMUSG00000000167	Pih1d2	2.49137e-32	6.16213e-36	0.114001	0.156782	0.518217	3.26842	4.05964	-0.791221	-0.42454	0.366681	FALSE		Rest
19	ENSMUSG00000000168_Dlat	ENSMUSG00000000168	Dlat	0.710961	1.10317e-07	0.000575227	1.48681e-05	0.676816	-0.0391033	-0.544206	0.505103	0.432484	-0.072619	TRUE		Significant other
20	ENSMUSG00000000171_Sdhd	ENSMUSG00000000171	Sdhd	0.934871	8.1764e-05	0.00539409	0.00022828	0.812155	-0.00823568	0.364536	-0.372772	-0.331693	0.041079	TRUE		Significant other
21	ENSMUSG00000000182_Fgf23	ENSMUSG00000000182	Fgf23	0.000871273	0.326399	0.197604	0.256383	0.632034	-1.85103	-0.627875	-1.22316	-0.752599	0.470557	FALSE		Rest
22	ENSMUSG00000000184_Ccnd2	ENSMUSG00000000184	Ccnd2	5.5849e-49	2.70384e-58	0.0307786	0.00400525	0.838144	1.9221	2.41438	-0.492286	-0.430981	0.0613049	TRUE		Significant tanycytes
23	ENSMUSG00000000194_Gpr107	ENSMUSG00000000194	Gpr107	0.000574176	0.351922	0.00477261	0.142038	0.0332701	0.398743	-0.127897	0.52664	0.195359	-0.331281	FALSE		Rest
24	ENSMUSG00000000197_Nalcn	ENSMUSG00000000197	Nalcn	0.0724788	8.18065e-09	1.22103e-07	1.86202e-11	0.530987	0.204683	-0.706369	0.911052	0.790126	-0.120926	TRUE		Significant other
25	ENSMUSG00000000202_Btbd17	ENSMUSG00000000202	Btbd17	0.439624	0.644035	0.884464	0.649875	0.904364	-0.259894	-0.168144	-0.0917499	-0.174955	-0.0832053	FALSE		Rest
26	ENSMUSG00000000214_Th	ENSMUSG00000000214	Th	3.62582e-20	5.15198e-05	0.00888341	1.23632e-07	0.397439	1.40246	0.724531	0.677932	0.899926	0.221994	TRUE		Significant tanycytes
27	ENSMUSG00000000223_Drp2	ENSMUSG00000000223	Drp2	6.51096e-25	9.41705e-21	0.873366	0.00218523	0.0252243	0.912137	0.942693	-0.0305563	-0.307808	-0.277251	TRUE		Significant tanycytes
28	ENSMUSG00000000247_Lhx2	ENSMUSG00000000247	Lhx2	3.50823e-60	5.20695e-94	1.00665e-05	2.37675e-06	0.19306	2.50195	3.62672	-1.12477	-0.800301	0.324469	TRUE		Significant tanycytes
29	ENSMUSG00000000253_Gmpr	ENSMUSG00000000253	Gmpr	0.301542	0.222202	0.872141	0.0613576	0.083108	0.150085	0.195468	-0.0453826	0.286077	0.33146	FALSE		Rest
30	ENSMUSG00000000263_Glra1	ENSMUSG00000000263	Glra1	0.807544	1.40726e-08	2.41125e-05	6.06833e-20	0.0175087	0.0408473	-0.915444	0.956292	1.40285	0.446559	TRUE		Significant other
31	ENSMUSG00000000266_Mid2	ENSMUSG00000000266	Mid2	0.512545	0.941411	0.751387	0.756862	0.92171	0.07064	0.00919337	0.0614467	0.0389209	-0.0225258	FALSE		Rest
32	ENSMUSG00000000275_Trim25	ENSMUSG00000000275	Trim25	5.61265e-06	3.72217e-09	0.235273	0.257538	0.695362	1.59609	2.34234	-0.746251	-0.477656	0.268595	FALSE		Rest
33	ENSMUSG00000000276_Dgke	ENSMUSG00000000276	Dgke	0.504493	3.23549e-09	0.000237362	1.5903e-05	0.508959	-0.0997564	-0.884029	0.784273	0.630369	-0.153903	TRUE		Significant other
34	ENSMUSG00000000278_Scpep1	ENSMUSG00000000278	Scpep1	0.00179938	0.000129311	0.546193	0.409674	0.951796	0.516265	0.703284	-0.187019	-0.162358	0.0246603	FALSE		Rest
35	ENSMUSG00000000282_Mnt	ENSMUSG00000000282	Mnt	0.000573741	0.0144796	0.753338	0.00604177	0.0939221	0.338679	0.276433	0.0622452	0.298071	0.235826	TRUE		Significant tanycytes
36	ENSMUSG00000000290_Itgb2	ENSMUSG00000000290	Itgb2	0.401961	0.0623605	0.50608	0.230689	0.943317	-0.365609	-0.861688	0.496079	0.565348	0.0692692	FALSE		Rest
37	ENSMUSG00000000295_Hddc2	ENSMUSG00000000295	Hddc2	0.838121	0.346763	0.462921	0.234646	0.989457	-0.0377386	0.171428	-0.209167	-0.214171	-0.00500441	FALSE		Rest
38	ENSMUSG00000000296_Tpd52l1	ENSMUSG00000000296	Tpd52l1	0.0245788	0.84014	0.24496	0.561698	0.426499	-0.366559	-0.0404497	-0.326109	-0.115632	0.210477	FALSE		Rest
39	ENSMUSG00000000308_Ckmt1	ENSMUSG00000000308	Ckmt1	3.69591e-05	1.30135e-05	9.5364e-09	2.40719e-15	0.789736	0.74421	-0.893356	1.63757	1.53757	-0.0999912	TRUE		Significant other
40	ENSMUSG00000000317_Bcl6b	ENSMUSG00000000317	Bcl6b	9.51759e-06	6.92455e-08	0.48965	0.0104706	0.471594	1.66314	2.13582	-0.472682	-0.958177	-0.485495	TRUE		Significant tanycytes
41	ENSMUSG00000000325_Arvcf	ENSMUSG00000000325	Arvcf	1.247e-21	2.40091e-18	0.831505	0.886602	0.917678	1.17052	1.22628	-0.055755	-0.0241789	0.0315762	FALSE		Rest
42	ENSMUSG00000000326_Comt	ENSMUSG00000000326	Comt	0.0262269	3.72636e-05	0.178795	0.0736574	0.897067	0.227536	0.460328	-0.232792	-0.203029	0.0297631	FALSE		Rest
43	ENSMUSG00000000339_Rtca	ENSMUSG00000000339	Rtca	0.0099574	0.00114915	0.584835	0.309761	0.947797	0.219595	0.306843	-0.0872485	-0.100952	-0.0137037	FALSE		Rest
44	ENSMUSG00000000340_Dbt	ENSMUSG00000000340	Dbt	0.0817187	0.0453409	0.011538	0.174907	0.067253	0.211375	-0.26675	0.478126	0.183175	-0.29495	FALSE		Rest
45	ENSMUSG00000000346_Dazap2	ENSMUSG00000000346	Dazap2	0.0142012	1.84243e-18	5.1391e-06	1.69579e-11	0.999379	0.299133	1.15874	-0.859604	-0.85985	-0.000245172	TRUE		Significant tanycytes
46	ENSMUSG00000000355_Mcts1	ENSMUSG00000000355	Mcts1	0.422908	0.800863	0.523614	0.0875238	0.69482	0.10758	-0.0385277	0.146108	0.238054	0.0919462	FALSE		Rest
47	ENSMUSG00000000359_Rem1	ENSMUSG00000000359	Rem1	0.178883	0.0187086	0.578688	0.0871706	NA	1.16646	1.98437	-0.817914	-1.39476	-0.57685	FALSE		Rest
48	ENSMUSG00000000374_Trappc10	ENSMUSG00000000374	Trappc10	0.000528222	0.706493	0.0767517	9.68809e-05	0.462539	0.382788	0.0516821	0.331106	0.469685	0.138579	TRUE		Significant other
49	ENSMUSG00000000378_Ccm2	ENSMUSG00000000378	Ccm2	6.29956e-05	0.0832775	0.260282	0.0220336	0.770161	-0.452247	-0.226456	-0.22579	-0.292457	-0.0666671	TRUE		Significant other
50	ENSMUSG00000000384_Tbrg4	ENSMUSG00000000384	Tbrg4	0.000127012	0.0575945	0.360573	0.530628	0.640275	0.386285	0.219769	0.166516	0.077651	-0.088865	FALSE		Rest
51	ENSMUSG00000000399_Ndufa9	ENSMUSG00000000399	Ndufa9	7.5797e-06	0.999564	0.00661976	0.00131948	0.636067	0.541467	8.40308e-05	0.541383	0.432755	-0.108628	TRUE		Significant other
52	ENSMUSG00000000402_Egfl6	ENSMUSG00000000402	Egfl6	0.0709008	5.72445e-06	0.0558232	0.0742744	0.509034	-0.564013	-1.52921	0.965193	0.624097	-0.341096	FALSE		Rest
53	ENSMUSG00000000409_Lck	ENSMUSG00000000409	Lck	0.00543237	0.0307095	0.872988	0.872465	0.791898	1.22938	1.08369	0.145687	-0.0931444	-0.238831	FALSE		Rest
54	ENSMUSG00000000411_Tssk3	ENSMUSG00000000411	Tssk3	0.190426	0.040524	0.59045	0.718782	NA	1.3707	2.40239	-1.03169	-0.420784	0.610906	FALSE		Rest
55	ENSMUSG00000000416_Cttnbp2	ENSMUSG00000000416	Cttnbp2	0.000802686	1.3692e-25	2.30287e-07	0.034137	8.49131e-07	-0.367819	-1.25262	0.8848	0.264078	-0.620722	TRUE		Significant other
56	ENSMUSG00000000420_Galnt1	ENSMUSG00000000420	Galnt1	0.000207251	0.00104276	0.99625	0.325211	0.496358	-0.384612	-0.383503	-0.00110896	-0.122667	-0.121558	FALSE		Rest
57	ENSMUSG00000000439_Mkrn2	ENSMUSG00000000439	Mkrn2	0.00453243	0.000279339	0.525848	0.209077	0.908018	0.261617	0.369949	-0.108332	-0.132633	-0.0243013	FALSE		Rest
58	ENSMUSG00000000441_Raf1	ENSMUSG00000000441	Raf1	1.65376e-06	3.6673e-16	0.010968	5.3413e-12	0.0195379	0.529902	0.991451	-0.461548	-0.809235	-0.347687	TRUE		Significant tanycytes
59	ENSMUSG00000000489_Pdgfb	ENSMUSG00000000489	Pdgfb	0.652313	0.30305	0.716878	0.248452	0.74083	-0.186798	-0.450582	0.263785	0.502154	0.23837	FALSE		Rest
60	ENSMUSG00000000531_Grasp	ENSMUSG00000000531	Grasp	0.542741	0.525483	0.966879	0.50545	0.623843	0.189007	0.21485	-0.0258437	0.227527	0.25337	FALSE		Rest
61	ENSMUSG00000000532_Acvr1b	ENSMUSG00000000532	Acvr1b	0.12616	0.00148597	0.259286	2.3509e-05	0.0588877	-0.147059	-0.330445	0.183386	0.422023	0.238637	TRUE		Significant other
62	ENSMUSG00000000538_Tom1l2	ENSMUSG00000000538	Tom1l2	0.00530309	0.838727	0.136892	0.0104177	0.896117	0.275213	0.025273	0.24994	0.279295	0.029355	TRUE		Significant other
63	ENSMUSG00000000552_Zfp385a	ENSMUSG00000000552	Zfp385a	0.000362143	0.54191	0.0977387	0.98383	0.0352034	-0.320951	-0.0671644	-0.253786	0.00250783	0.256294	FALSE		Rest
64	ENSMUSG00000000555_Itga5	ENSMUSG00000000555	Itga5	0.00577691	0.00122186	0.672792	0.228343	0.790864	1.64575	2.13021	-0.48446	-0.810644	-0.326185	FALSE		Rest
65	ENSMUSG00000000560_Gabra2	ENSMUSG00000000560	Gabra2	0.578342	5.65122e-06	0.000335626	0.000141603	0.328444	0.0728276	-0.591601	0.664429	0.483545	-0.180883	TRUE		Significant other
66	ENSMUSG00000000561_Wdr77	ENSMUSG00000000561	Wdr77	0.0270642	0.421778	0.0532628	0.00230739	0.962111	0.212312	-0.0910112	0.303323	0.314452	0.0111292	TRUE		Significant other
67	ENSMUSG00000000563_Atp5pb	ENSMUSG00000000563	Atp5pb	1.24282e-05	0.721999	0.0180863	0.0994527	0.182087	0.278532	0.0283661	0.250166	0.12178	-0.128386	FALSE		Rest
68	ENSMUSG00000000567_Sox9	ENSMUSG00000000567	Sox9	8.58803e-72	4.36322e-97	0.000209529	0.201039	0.000367707	2.25143	3.03617	-0.784743	-0.197506	0.587237	FALSE		Rest
69	ENSMUSG00000000568_Hnrnpd	ENSMUSG00000000568	Hnrnpd	0.0483707	1.00722e-06	0.0389788	2.97969e-06	0.302282	-0.173056	-0.465501	0.292445	0.430454	0.138009	TRUE		Significant other
70	ENSMUSG00000000579_Dynlt1c	ENSMUSG00000000579	Dynlt1c	0.110245	0.000651368	0.240722	0.00112166	8.56862e-07	-0.22863	-0.504924	0.276294	-0.481728	-0.758021	TRUE		Significant other
71	ENSMUSG00000000581_C1d	ENSMUSG00000000581	C1d	0.319523	5.44152e-11	1.08478e-07	3.92563e-09	0.171111	-0.1158	0.771489	-0.887289	-0.669208	0.218081	TRUE		Significant other
72	ENSMUSG00000000594_Gm2a	ENSMUSG00000000594	Gm2a	0.00026913	0.638097	0.00977891	0.0403976	0.209691	-0.561807	0.0891426	-0.650949	-0.359001	0.291948	TRUE		Significant other
73	ENSMUSG00000000600_Krit1	ENSMUSG00000000600	Krit1	0.612881	6.09532e-11	2.574e-05	0.454308	8.04432e-07	-0.0403807	-0.50517	0.464789	0.0646619	-0.400127	FALSE		Rest
74	ENSMUSG00000000605_Clcn4	ENSMUSG00000000605	Clcn4	0.00057616	2.08789e-16	0.000401848	5.51915e-05	0.473687	-0.389347	-1.02748	0.638136	0.500284	-0.137852	TRUE		Significant other
75	ENSMUSG00000000627_Sema4f	ENSMUSG00000000627	Sema4f	0.210737	0.205805	0.0958372	0.0011543	0.699866	0.176524	-0.198305	0.374829	0.473136	0.0983062	TRUE		Significant other
76	ENSMUSG00000000628_Hk2	ENSMUSG00000000628	Hk2	0.00362971	0.0102585	0.999714	0.988774	0.994206	0.841793	0.841498	0.000295106	0.00527224	0.00497713	FALSE		Rest
77	ENSMUSG00000000631_Myo18a	ENSMUSG00000000631	Myo18a	1.69795e-12	0.0463118	4.96492e-09	4.44629e-17	0.924614	0.958946	-0.324444	1.28339	1.25164	-0.0317451	TRUE		Significant other
78	ENSMUSG00000000632_Sez6	ENSMUSG00000000632	Sez6	0.0139886	1.54841e-08	0.0194771	5.206e-12	0.00502382	-0.336654	-0.857598	0.520944	1.00418	0.483236	TRUE		Significant other
79	ENSMUSG00000000682_Cd52	ENSMUSG00000000682	Cd52	0.000814049	0.441859	0.160462	0.447185	0.352537	-1.20107	-0.332687	-0.868381	-0.336241	0.53214	FALSE		Rest
80	ENSMUSG00000000693_Loxl3	ENSMUSG00000000693	Loxl3	1.9517e-07	2.54738e-12	0.119203	0.270738	0.410333	1.16235	1.77031	-0.607957	-0.281743	0.326214	FALSE		Rest
81	ENSMUSG00000000708_Kat2b	ENSMUSG00000000708	Kat2b	0.0320579	5.32924e-06	0.0978469	4.69831e-06	0.157089	0.207476	0.469172	-0.261695	-0.457317	-0.195622	TRUE		Significant tanycytes
82	ENSMUSG00000000711_Rab5b	ENSMUSG00000000711	Rab5b	0.669518	1.07198e-10	2.33603e-05	0.0319883	0.00057202	0.0345497	0.507433	-0.472883	-0.17121	0.301673	TRUE		Significant other
83	ENSMUSG00000000732_Icosl	ENSMUSG00000000732	Icosl	0.230205	0.0998519	0.755858	0.402984	0.849276	-0.302913	-0.449931	0.147018	0.24217	0.0951518	FALSE		Rest
84	ENSMUSG00000000738_Spg7	ENSMUSG00000000738	Spg7	0.00210495	0.280413	0.00700504	0.0109574	0.328128	0.482355	-0.198322	0.680677	0.437556	-0.243121	TRUE		Significant other
85	ENSMUSG00000000740_Rpl13	ENSMUSG00000000740	Rpl13	0.0102472	4.49783e-19	7.80275e-16	5.18206e-10	6.07343e-07	-0.260728	0.986235	-1.24696	-0.665776	0.581187	TRUE		Significant other
86	ENSMUSG00000000743_Chmp1a	ENSMUSG00000000743	Chmp1a	2.95713e-08	1.6286e-27	3.75872e-05	0.00416202	0.0102499	0.567879	1.24951	-0.681633	-0.327648	0.353986	TRUE		Significant tanycytes
87	ENSMUSG00000000751_Rpa1	ENSMUSG00000000751	Rpa1	3.73056e-14	0.000108366	0.0722591	0.406653	0.176607	0.776931	0.457255	0.319676	0.105194	-0.214482	FALSE		Rest
88	ENSMUSG00000000753_Serpinf1	ENSMUSG00000000753	Serpinf1	0.753783	0.0184607	0.172694	3.07718e-05	0.127722	-0.0592125	-0.447775	0.388563	0.748823	0.36026	TRUE		Significant other
89	ENSMUSG00000000759_Tubgcp3	ENSMUSG00000000759	Tubgcp3	1.62222e-05	0.683291	0.0228043	0.00226563	0.855063	0.537841	0.0636528	0.474188	0.424402	-0.0497858	TRUE		Significant other
90	ENSMUSG00000000766_Oprm1	ENSMUSG00000000766	Oprm1	0.0812033	2.65208e-10	0.00112162	1.01699e-06	0.971394	-0.267445	-1.03942	0.771978	0.785602	0.0136239	TRUE		Significant other
91	ENSMUSG00000000776_Polr3d	ENSMUSG00000000776	Polr3d	0.098269	0.00798387	0.49514	0.403554	0.908266	0.237644	0.411868	-0.174224	-0.13769	0.0365338	FALSE		Rest
92	ENSMUSG00000000782_Tcf7	ENSMUSG00000000782	Tcf7	0.143019	0.00136735	0.255514	0.0543514	0.962869	0.501764	1.14645	-0.644686	-0.68309	-0.0384046	FALSE		Rest
93	ENSMUSG00000000787_Ddx3x	ENSMUSG00000000787	Ddx3x	1.12347e-13	0.00463675	2.39613e-11	1.99802e-14	0.11576	0.799086	-0.359007	1.15809	0.906376	-0.251717	TRUE		Significant other
94	ENSMUSG00000000792_Slc5a5	ENSMUSG00000000792	Slc5a5	6.41414e-05	0.0441429	0.364481	0.80527	0.183815	-0.612221	-0.358627	-0.253594	0.0506187	0.304212	FALSE		Rest
95	ENSMUSG00000000794_Kcnn3	ENSMUSG00000000794	Kcnn3	0.787611	7.57983e-16	4.24349e-08	1.31045e-06	0.0100366	-0.0298474	-0.837315	0.807467	0.493899	-0.313568	TRUE		Significant other
96	ENSMUSG00000000804_Usp32	ENSMUSG00000000804	Usp32	0.344121	7.70592e-10	0.000260824	0.0023444	0.0813567	-0.0920611	-0.612394	0.520333	0.301057	-0.219277	TRUE		Significant other
97	ENSMUSG00000000805_Car4	ENSMUSG00000000805	Car4	0.0367238	3.24015e-05	0.137965	0.0341825	0.961096	-0.93941	-2.0605	1.12109	1.06834	-0.0527492	TRUE		Significant other
98	ENSMUSG00000000811_Txnrd3	ENSMUSG00000000811	Txnrd3	2.83916e-09	0.00259371	0.172691	0.00780054	0.807641	0.964218	0.570246	0.393972	0.480674	0.0867017	TRUE		Significant tanycytes
99	ENSMUSG00000000823_Zfp512b	ENSMUSG00000000823	Zfp512b	7.69637e-07	0.28746	0.030658	6.1741e-06	0.46185	0.45183	0.118056	0.333774	0.451484	0.11771	TRUE		Significant other
100	ENSMUSG00000000826_Dnajc5	ENSMUSG00000000826	Dnajc5	0.0142236	7.93555e-15	0.000119941	7.96313e-09	0.969765	-0.154096	-0.531406	0.37731	0.383436	0.00612581	TRUE		Significant other
101	ENSMUSG00000000827_Tpd52l2	ENSMUSG00000000827	Tpd52l2	3.7451e-06	1.53637e-12	0.0571145	1.3846e-05	0.36505	0.354779	0.601266	-0.246487	-0.360805	-0.114318	TRUE		Significant tanycytes
102	ENSMUSG00000000838_Fmr1	ENSMUSG00000000838	Fmr1	0.950324	0.00347745	0.0543347	0.733376	0.00387062	-0.00776389	-0.330363	0.3226	-0.0441887	-0.366788	FALSE		Rest
103	ENSMUSG00000000861_Bcl11a	ENSMUSG00000000861	Bcl11a	0.136713	0.000373048	0.15445	0.00244107	0.624598	-0.271769	-0.699175	0.427406	0.584394	0.156988	TRUE		Significant other
104	ENSMUSG00000000869_Il4	ENSMUSG00000000869	Il4	0.243707	0.00330377	0.251969	0.653028	0.358049	-0.519176	-1.34927	0.830097	0.243137	-0.58696	FALSE		Rest
105	ENSMUSG00000000876_Pxmp4	ENSMUSG00000000876	Pxmp4	0.26615	1.61004e-06	0.0125471	0.000740739	0.843188	0.0975096	0.425698	-0.328189	-0.293628	0.0345603	TRUE		Significant other
106	ENSMUSG00000000881_Dlg3	ENSMUSG00000000881	Dlg3	0.00130022	0.000262625	2.99019e-06	5.48969e-09	0.541992	0.40357	-0.516573	0.920143	0.785009	-0.135134	TRUE		Significant other
107	ENSMUSG00000000901_Mmp11	ENSMUSG00000000901	Mmp11	0.592686	0.764163	0.905591	0.355117	0.416442	0.189192	0.112491	0.0767007	-0.33876	-0.415461	FALSE		Rest
108	ENSMUSG00000000902_Smarcb1	ENSMUSG00000000902	Smarcb1	1.13947e-14	0.00196861	0.0150744	0.0081234	0.549004	0.758174	0.354638	0.403536	0.294812	-0.108723	TRUE		Significant tanycytes
109	ENSMUSG00000000903_Vpreb3	ENSMUSG00000000903	Vpreb3	4.63365e-06	1.38088e-08	0.296074	0.0435273	0.939797	3.32244	4.70653	-1.38409	-1.21876	0.165322	TRUE		Significant tanycytes
110	ENSMUSG00000000915_Hip1r	ENSMUSG00000000915	Hip1r	0.00736642	0.212882	0.51179	0.0076783	0.273455	0.345378	0.188341	0.157038	0.375681	0.218643	TRUE		Significant other
111	ENSMUSG00000000916_Nsun5	ENSMUSG00000000916	Nsun5	0.449647	0.710249	0.854091	0.885885	0.776149	-0.144304	-0.0786124	-0.0656914	0.0333288	0.0990201	FALSE		Rest
112	ENSMUSG00000000934_Top1mt	ENSMUSG00000000934	Top1mt	0.308711	0.261022	0.91828	0.830955	0.979892	0.146549	0.17505	-0.0285007	-0.0374487	-0.00894795	FALSE		Rest
113	ENSMUSG00000000948_Gm38393	ENSMUSG00000000948	Gm38393	8.47392e-51	5.5088e-53	0.13837	0.000607996	0.451664	-2.15322	-2.53918	0.385969	0.576505	0.190536	TRUE		Significant other
114	ENSMUSG00000000957_Mmp14	ENSMUSG00000000957	Mmp14	0.00268272	3.33603e-05	0.38982	0.0996525	0.901992	0.548627	0.830687	-0.28206	-0.334068	-0.0520074	FALSE		Rest
115	ENSMUSG00000000959_Oxa1l	ENSMUSG00000000959	Oxa1l	0.00392707	0.000333316	0.56061	0.953926	0.498391	0.212516	0.292779	-0.0802623	0.00575062	0.0860129	FALSE		Rest
116	ENSMUSG00000000976_Heatr6	ENSMUSG00000000976	Heatr6	1.42271e-05	0.00120156	0.75075	0.523777	0.95253	0.53453	0.455115	0.0794145	0.0978092	0.0183947	FALSE		Rest
117	ENSMUSG00000000982_Ccl3	ENSMUSG00000000982	Ccl3	0.154847	0.0803516	0.782753	0.177087	0.554753	-1.07107	-1.47369	0.402619	1.14862	0.746001	FALSE		Rest
118	ENSMUSG00000000983_Wfdc18	ENSMUSG00000000983	Wfdc18	0.000367041	0.167982	0.264999	0.849747	0.234989	-2.36896	-1.06266	-1.3063	-0.177286	1.12901	FALSE		Rest
119	ENSMUSG00000001014_Icam4	ENSMUSG00000001014	Icam4	0.927689	0.882923	0.973054	0.820516	0.924465	-0.0679061	-0.115231	0.0473253	0.186351	0.139026	FALSE		Rest
120	ENSMUSG00000001016_Ilf2	ENSMUSG00000001016	Ilf2	1.8694e-05	0.975683	0.00994613	0.0133322	0.372789	0.44146	0.00399207	0.437468	0.28643	-0.151037	TRUE		Significant other
121	ENSMUSG00000001017_Chtop	ENSMUSG00000001017	Chtop	0.101358	5.55691e-11	0.000515979	3.40192e-05	0.556866	0.122865	0.518746	-0.395881	-0.32076	0.0751206	TRUE		Significant other
122	ENSMUSG00000001018_Snapin	ENSMUSG00000001018	Snapin	0.776799	3.78934e-17	7.80902e-10	3.37386e-12	0.130675	-0.0299567	0.836628	-0.866585	-0.668196	0.198388	TRUE		Significant other
123	ENSMUSG00000001020_S100a4	ENSMUSG00000001020	S100a4	2.392e-07	4.88184e-12	0.131213	0.0122587	0.939797	2.9896	4.5177	-1.5281	-1.63728	-0.109183	TRUE		Significant tanycytes
124	ENSMUSG00000001021_S100a3	ENSMUSG00000001021	S100a3	0.296846	0.217965	0.896886	0.0892227	0.300685	0.705289	0.871714	-0.166425	-1.1748	-1.00838	FALSE		Rest
125	ENSMUSG00000001025_S100a6	ENSMUSG00000001025	S100a6	3.47165e-25	4.5602e-39	0.00696487	5.87293e-05	0.981041	3.85177	5.55448	-1.70271	-1.67808	0.0246273	TRUE		Significant tanycytes
126	ENSMUSG00000001034_Mapk7	ENSMUSG00000001034	Mapk7	0.00021158	1.33638e-16	0.000766713	0.000550807	0.291882	0.53281	1.30576	-0.772952	-0.529335	0.243617	TRUE		Significant tanycytes
127	ENSMUSG00000001036_Epn2	ENSMUSG00000001036	Epn2	0.540799	1.92168e-06	0.00420471	0.0141265	0.212276	-0.0696751	-0.539699	0.470024	0.279146	-0.190878	TRUE		Significant other
128	ENSMUSG00000001039_B9d1	ENSMUSG00000001039	B9d1	1.86793e-27	1.25902e-45	0.00187518	6.46916e-06	0.899115	1.69301	2.5043	-0.811286	-0.762348	0.0489388	TRUE		Significant tanycytes
129	ENSMUSG00000001052_Sec24b	ENSMUSG00000001052	Sec24b	8.53149e-11	0.0511144	0.0133107	0.000186065	0.992893	0.667126	0.238828	0.428297	0.430567	0.00226983	TRUE		Significant other
130	ENSMUSG00000001053_N4bp3	ENSMUSG00000001053	N4bp3	0.316544	0.815107	0.455739	0.300787	0.949546	0.329009	-0.0885091	0.417518	0.369318	-0.0482	FALSE		Rest
131	ENSMUSG00000001054_Rmnd5b	ENSMUSG00000001054	Rmnd5b	0.000688084	0.000295463	0.742239	0.820239	0.870909	0.473337	0.565141	-0.0918047	-0.0415484	0.0502563	FALSE		Rest
132	ENSMUSG00000001056_Nhp2	ENSMUSG00000001056	Nhp2	0.00011724	2.60066e-09	0.104463	0.0593113	0.749135	0.664489	1.14295	-0.478461	-0.366823	0.111638	FALSE		Rest
133	ENSMUSG00000001062_Vps9d1	ENSMUSG00000001062	Vps9d1	0.0424886	0.011804	0.704716	0.879771	0.598629	-0.259546	-0.352155	0.0926096	-0.0252696	-0.117879	FALSE		Rest
134	ENSMUSG00000001065_Zfp276	ENSMUSG00000001065	Zfp276	0.611803	6.2978e-06	0.00677903	0.000105413	0.919667	0.097764	0.833881	-0.736117	-0.695556	0.040561	TRUE		Significant other
135	ENSMUSG00000001082_Mfsd10	ENSMUSG00000001082	Mfsd10	0.000366853	0.000384224	0.852357	0.740364	0.992304	0.914752	1.01333	-0.0985758	-0.104724	-0.00614818	FALSE		Rest
136	ENSMUSG00000001089_Luzp1	ENSMUSG00000001089	Luzp1	4.73617e-05	5.60452e-18	0.000542575	1.88939e-06	0.873176	-0.498346	-1.18155	0.683203	0.639775	-0.0434276	TRUE		Significant other
137	ENSMUSG00000001098_Kctd10	ENSMUSG00000001098	Kctd10	1.16078e-20	2.3816e-20	0.509774	0.970346	0.495227	1.03504	1.17789	-0.142851	-0.00577799	0.137073	FALSE		Rest
138	ENSMUSG00000001100_Poldip2	ENSMUSG00000001100	Poldip2	0.932514	1.23785e-05	0.00200215	1.53603e-05	0.895569	-0.0080604	0.380341	-0.388401	-0.364641	0.0237603	TRUE		Significant other
139	ENSMUSG00000001105_Ift20	ENSMUSG00000001105	Ift20	0.699244	2.81532e-10	3.43416e-05	1.84779e-06	0.389257	0.0516918	0.812638	-0.760946	-0.596788	0.164158	TRUE		Significant other
140	ENSMUSG00000001120_Pcbp3	ENSMUSG00000001120	Pcbp3	0.000457287	0.0392271	0.564594	2.54605e-05	0.00762923	0.479978	0.329075	0.150903	0.627735	0.476832	TRUE		Significant tanycytes
141	ENSMUSG00000001123_Lgals9	ENSMUSG00000001123	Lgals9	0.0166925	0.0106343	0.811925	0.868067	0.909142	1.2831	1.53948	-0.256377	-0.117836	0.138541	FALSE		Rest
142	ENSMUSG00000001127_Araf	ENSMUSG00000001127	Araf	0.675171	0.591709	0.547538	0.565848	0.22178	-0.0704993	0.0970972	-0.167597	0.106019	0.273615	FALSE		Rest
143	ENSMUSG00000001128_Cfp	ENSMUSG00000001128	Cfp	0.00206461	0.12085	0.396754	0.0170926	0.432468	-1.88942	-0.996582	-0.892839	-1.612	-0.719166	TRUE		Significant other
144	ENSMUSG00000001131_Timp1	ENSMUSG00000001131	Timp1	0.00368989	0.00856446	0.96723	0.871308	0.899238	2.17906	2.24757	-0.0685095	0.156528	0.225037	FALSE		Rest
145	ENSMUSG00000001134_Uxt	ENSMUSG00000001134	Uxt	7.28732e-05	1.36427e-10	0.0804766	0.000131362	0.578204	0.772658	1.33924	-0.566582	-0.766963	-0.200381	TRUE		Significant tanycytes
146	ENSMUSG00000001138_Cnnm3	ENSMUSG00000001138	Cnnm3	0.388861	0.941411	0.661252	0.876203	0.54897	0.103204	0.0102766	0.092927	-0.0226957	-0.115623	FALSE		Rest
147	ENSMUSG00000001143_Lman2l	ENSMUSG00000001143	Lman2l	0.145361	0.667574	0.240116	0.910498	0.202211	0.190081	-0.0648493	0.25493	0.0187732	-0.236157	FALSE		Rest
148	ENSMUSG00000001150_Mcm3ap	ENSMUSG00000001150	Mcm3ap	1.60608e-08	0.455211	0.00444087	2.99778e-05	0.970315	0.89726	0.147609	0.749652	0.733674	-0.0159777	TRUE		Significant other
149	ENSMUSG00000001151_Pcnt	ENSMUSG00000001151	Pcnt	5.13465e-20	0.610058	1.78212e-09	6.30284e-18	0.882962	0.860612	-0.0616571	0.92227	0.88929	-0.0329798	TRUE		Significant other
150	ENSMUSG00000001156_Mxd1	ENSMUSG00000001156	Mxd1	0.32253	0.226988	0.146572	0.105609	0.746982	-0.112789	0.147762	-0.260551	-0.193514	0.0670361	FALSE		Rest
151	ENSMUSG00000001157_Gmcl1	ENSMUSG00000001157	Gmcl1	0.124916	0.0639828	0.0225834	0.000475438	0.981736	-0.188847	0.245584	-0.434431	-0.44144	-0.00700864	TRUE		Significant other
152	ENSMUSG00000001158_Snrnp27	ENSMUSG00000001158	Snrnp27	0.259234	6.1634e-09	0.00108146	0.00426506	0.156923	0.197829	1.05208	-0.854251	-0.510249	0.344002	TRUE		Significant other
153	ENSMUSG00000001166_Oas1c	ENSMUSG00000001166	Oas1c	0.00026374	2.3477e-09	0.0827314	0.0357694	0.744066	0.948586	1.70964	-0.761053	-0.585287	0.175766	TRUE		Significant tanycytes
154	ENSMUSG00000001173_Ocrl	ENSMUSG00000001173	Ocrl	0.0317021	0.0001233	3.6131e-05	9.53703e-06	0.265612	0.21323	-0.418111	0.631341	0.464565	-0.166775	TRUE		Significant other
155	ENSMUSG00000001175_Calm1	ENSMUSG00000001175	Calm1	6.35509e-09	6.39442e-08	0.860944	0.0321101	0.163986	-0.358578	-0.381682	0.023104	0.153374	0.13027	TRUE		Significant other
156	ENSMUSG00000001211_Agpat3	ENSMUSG00000001211	Agpat3	0.0292705	5.53356e-06	0.0932901	0.0736777	0.673054	-0.223205	-0.507737	0.284532	0.204809	-0.0797232	FALSE		Rest
157	ENSMUSG00000001227_Sema6b	ENSMUSG00000001227	Sema6b	0.912026	0.406276	0.655213	0.518525	0.286425	0.0247303	0.186862	-0.162131	0.149267	0.311399	FALSE		Rest
158	ENSMUSG00000001228_Uhrf1	ENSMUSG00000001228	Uhrf1	8.15131e-05	1.71495e-05	0.593961	0.488626	0.248906	1.54864	1.95895	-0.410305	0.330323	0.740628	FALSE		Rest
159	ENSMUSG00000001229_Dpp9	ENSMUSG00000001229	Dpp9	8.00554e-06	0.594058	0.00168736	3.44645e-09	0.454796	0.510512	-0.0762543	0.586766	0.734329	0.147563	TRUE		Significant other
160	ENSMUSG00000001240_Ramp2	ENSMUSG00000001240	Ramp2	0.237575	0.90034	0.433407	0.260255	0.968136	-0.498146	0.0613265	-0.559472	-0.519224	0.040248	FALSE		Rest
161	ENSMUSG00000001247_Lsr	ENSMUSG00000001247	Lsr	1.14407e-07	2.64745e-13	0.146572	0.000693802	0.730664	1.99563	2.92428	-0.928654	-1.20759	-0.278933	TRUE		Significant tanycytes
162	ENSMUSG00000001248_Gramd1a	ENSMUSG00000001248	Gramd1a	0.012145	0.00332353	0.000212788	1.17795e-05	0.517467	0.330353	-0.432686	0.763039	0.616273	-0.146767	TRUE		Significant other
163	ENSMUSG00000001260_Gabrg1	ENSMUSG00000001260	Gabrg1	0.263139	3.16176e-05	0.000218014	8.92146e-06	0.553264	0.174719	-0.681714	0.856433	0.70284	-0.153593	TRUE		Significant other
164	ENSMUSG00000001270_Ckb	ENSMUSG00000001270	Ckb	7.45642e-08	0.391383	0.00954243	2.31513e-11	0.0303752	0.747902	0.147014	0.600888	1.01454	0.413657	TRUE		Significant other
165	ENSMUSG00000001280_Sp1	ENSMUSG00000001280	Sp1	0.00932564	0.022972	0.978476	0.00679853	0.0222228	0.227164	0.221929	0.00523493	-0.25591	-0.261145	TRUE		Significant tanycytes
166	ENSMUSG00000001285_Myg1	ENSMUSG00000001285	Myg1	6.94198e-11	8.43734e-05	0.281006	0.00424454	0.495289	0.642889	0.448127	0.194762	0.316139	0.121377	TRUE		Significant tanycytes
167	ENSMUSG00000001288_Rarg	ENSMUSG00000001288	Rarg	5.78315e-06	1.37242e-17	0.00266482	9.4139e-05	0.684819	1.03284	2.14192	-1.10908	-0.922879	0.186204	TRUE		Significant tanycytes
168	ENSMUSG00000001289_Pfdn5	ENSMUSG00000001289	Pfdn5	0.944376	1.07191e-17	1.07107e-09	3.19817e-08	0.00482761	-0.010984	1.20677	-1.21775	-0.756529	0.461221	TRUE		Significant other
169	ENSMUSG00000001300_Efnb2	ENSMUSG00000001300	Efnb2	0.025275	0.561031	0.387758	0.0028053	0.275464	0.239736	0.0745684	0.165167	0.344018	0.178851	TRUE		Significant other
170	ENSMUSG00000001305_Rrp15	ENSMUSG00000001305	Rrp15	0.00679988	3.64386e-06	0.179346	0.00122483	0.520031	0.645576	1.18668	-0.541109	-0.807499	-0.266391	TRUE		Significant tanycytes
171	ENSMUSG00000001313_Rnd2	ENSMUSG00000001313	Rnd2	3.37241e-44	4.15293e-10	5.04546e-05	3.64116e-05	0.205956	-1.18471	-0.61458	-0.57013	-0.402181	0.167949	TRUE		Significant other
172	ENSMUSG00000001323_Srr	ENSMUSG00000001323	Srr	0.000180612	0.287313	0.145828	2.28765e-06	0.0578315	-0.234433	-0.0782847	-0.156148	-0.318986	-0.162838	TRUE		Significant other
173	ENSMUSG00000001333_Sync	ENSMUSG00000001333	Sync	1.64758e-06	0.0739008	0.0936643	0.800322	0.0862445	1.31313	0.545496	0.767635	0.0859106	-0.681725	FALSE		Rest
174	ENSMUSG00000001334_Fndc5	ENSMUSG00000001334	Fndc5	1.20325e-08	3.30064e-07	0.958507	0.65869	0.726487	-0.972969	-0.992986	0.0200174	-0.0991421	-0.119159	FALSE		Rest
175	ENSMUSG00000001349_Cnn1	ENSMUSG00000001349	Cnn1	3.35247e-13	3.71299e-08	0.650236	0.320202	0.927957	3.76731	3.29437	0.472943	0.595092	0.122149	FALSE		Rest
176	ENSMUSG00000001366_Fbxo9	ENSMUSG00000001366	Fbxo9	4.08428e-07	0.03491	0.136241	0.067999	0.823862	-0.384666	-0.187292	-0.197374	-0.161248	0.0361254	FALSE		Rest
177	ENSMUSG00000001376_Vps50	ENSMUSG00000001376	Vps50	0.00406067	7.87622e-06	4.50028e-07	2.9576e-07	0.0938253	0.348821	-0.603045	0.951866	0.666005	-0.285861	TRUE		Significant other
178	ENSMUSG00000001380_Hars	ENSMUSG00000001380	Hars	9.66187e-11	0.45684	4.86234e-06	2.96314e-13	0.77852	0.581959	-0.0837554	0.665715	0.718916	0.0532012	TRUE		Significant other
179	ENSMUSG00000001383_Zmat2	ENSMUSG00000001383	Zmat2	0.739965	1.47838e-31	8.17751e-18	1.9498e-07	1.40096e-11	-0.0282479	0.941272	-0.96952	-0.40923	0.56029	TRUE		Significant other
180	ENSMUSG00000001403_Ube2c	ENSMUSG00000001403	Ube2c	0.122396	0.00129679	0.255454	0.254487	0.738742	-0.509528	-1.14169	0.632158	0.427675	-0.204483	FALSE		Rest
181	ENSMUSG00000001415_Smg5	ENSMUSG00000001415	Smg5	0.00279243	7.07109e-05	0.431535	0.819091	0.514421	0.400961	0.593935	-0.192975	-0.0403179	0.152657	FALSE		Rest
182	ENSMUSG00000001416_Cct3	ENSMUSG00000001416	Cct3	1.11319e-28	0.000254477	4.0069e-05	5.46364e-09	0.906018	1.22133	0.474784	0.746544	0.714735	-0.0318087	TRUE		Significant tanycytes
183	ENSMUSG00000001418_Glmp	ENSMUSG00000001418	Glmp	0.303035	6.01159e-06	0.0168614	0.00131912	0.847382	0.164159	0.740118	-0.575959	-0.514666	0.0612924	TRUE		Significant other
184	ENSMUSG00000001419_Mef2d	ENSMUSG00000001419	Mef2d	5.98183e-05	0.174718	0.1717	4.82002e-08	0.00665281	0.359835	0.145096	0.214739	0.531263	0.316525	TRUE		Significant other
185	ENSMUSG00000001424_Snd1	ENSMUSG00000001424	Snd1	1.67713e-18	0.000101082	0.0136114	5.95716e-09	0.141439	1.1061	0.575804	0.530295	0.81418	0.283884	TRUE		Significant tanycytes
186	ENSMUSG00000001436_Slc19a1	ENSMUSG00000001436	Slc19a1	0.406933	0.342268	0.925584	0.284585	0.553264	0.204496	0.247852	-0.043356	-0.278395	-0.235039	FALSE		Rest
187	ENSMUSG00000001440_Kpnb1	ENSMUSG00000001440	Kpnb1	2.59324e-13	0.0702316	0.00196185	0.00551201	0.205216	0.573188	0.170048	0.40314	0.248642	-0.154498	TRUE		Significant other
188	ENSMUSG00000001441_Npepps	ENSMUSG00000001441	Npepps	9.84091e-05	0.0175062	2.9956e-05	3.37132e-07	0.535915	0.475387	-0.335628	0.811014	0.676707	-0.134307	TRUE		Significant other
189	ENSMUSG00000001444_Tbx21	ENSMUSG00000001444	Tbx21	0.000270347	0.000105586	0.744317	0.474772	0.951993	1.92836	2.27281	-0.344447	-0.427628	-0.0831816	FALSE		Rest
190	ENSMUSG00000001445_Mrpl10	ENSMUSG00000001445	Mrpl10	5.19793e-05	5.98981e-16	0.00233424	0.134425	0.0169566	0.373166	0.828778	-0.455612	-0.158411	0.297201	FALSE		Rest
191	ENSMUSG00000001467_Cyp51	ENSMUSG00000001467	Cyp51	0.54401	0.00010425	0.00169889	0.00251473	0.271693	0.097734	-0.626634	0.724368	0.479723	-0.244645	TRUE		Significant other
192	ENSMUSG00000001472_Tcf25	ENSMUSG00000001472	Tcf25	0.000927545	0.485389	0.154202	9.83786e-05	0.245293	0.311254	0.079852	0.231402	0.399194	0.167792	TRUE		Significant other
193	ENSMUSG00000001473_Tubb6	ENSMUSG00000001473	Tubb6	7.71969e-05	0.000931753	0.929755	0.850598	0.840007	1.29553	1.23443	0.0611023	-0.0828896	-0.143992	FALSE		Rest
194	ENSMUSG00000001482_Def8	ENSMUSG00000001482	Def8	0.104815	0.152735	0.991323	0.720942	0.840572	0.204922	0.201822	0.00310059	0.0552989	0.0521983	FALSE		Rest
195	ENSMUSG00000001493_Meox1	ENSMUSG00000001493	Meox1	0.458971	0.000773323	0.08797	0.0106968	0.953536	0.349199	1.55471	-1.20551	-1.14407	0.0614388	TRUE		Significant other
196	ENSMUSG00000001496_Nkx2-1	ENSMUSG00000001496	Nkx2-1	2.36273e-23	2.39597e-36	0.0103787	0.000935203	0.747883	1.5166	2.17876	-0.66216	-0.558054	0.104106	TRUE		Significant tanycytes
197	ENSMUSG00000001504_Irx2	ENSMUSG00000001504	Irx2	0.439984	0.905982	0.594813	0.176508	0.782149	-0.299901	0.0517906	-0.351692	-0.546237	-0.194545	FALSE		Rest
198	ENSMUSG00000001506_Col1a1	ENSMUSG00000001506	Col1a1	0.632314	0.730737	0.612055	0.713342	0.81167	-0.180565	0.13966	-0.320225	-0.156219	0.164006	FALSE		Rest
199	ENSMUSG00000001507_Itga3	ENSMUSG00000001507	Itga3	1.63509e-11	0.76606	0.000107387	5.74778e-10	0.848279	0.770979	0.0441136	0.726866	0.776239	0.0493731	TRUE		Significant other
200	ENSMUSG00000001510_Dlx3	ENSMUSG00000001510	Dlx3	5.88463e-05	5.75459e-07	0.667397	0.0250237	0.625504	3.59247	4.28994	-0.697466	-1.59207	-0.894604	TRUE		Significant tanycytes
201	ENSMUSG00000001517_Foxm1	ENSMUSG00000001517	Foxm1	0.39837	0.590842	0.898068	0.891872	0.972771	0.388332	0.275798	0.112534	0.0761465	-0.0363879	FALSE		Rest
202	ENSMUSG00000001518_Itfg2	ENSMUSG00000001518	Itfg2	0.000311844	0.00434219	0.866332	0.387928	0.728759	0.538157	0.485676	0.0524806	0.1554	0.10292	FALSE		Rest
203	ENSMUSG00000001520_Nrip2	ENSMUSG00000001520	Nrip2	0.00782483	4.43942e-10	0.00922002	2.86447e-05	0.877331	-0.306365	-0.789969	0.483604	0.522506	0.0389023	TRUE		Significant other
204	ENSMUSG00000001521_Tulp3	ENSMUSG00000001521	Tulp3	5.0977e-20	1.74473e-30	0.0234237	1.15037e-05	0.604345	1.85877	2.64546	-0.786697	-0.989016	-0.202319	TRUE		Significant tanycytes
205	ENSMUSG00000001524_Gtf2h4	ENSMUSG00000001524	Gtf2h4	0.194521	0.000931408	0.177067	0.301862	0.523368	0.319774	0.860586	-0.540812	-0.278487	0.262326	FALSE		Rest
206	ENSMUSG00000001525_Tubb5	ENSMUSG00000001525	Tubb5	6.96258e-16	0.000650423	0.0169209	1.52103e-08	0.141102	0.898634	0.4456	0.453034	0.701461	0.248427	TRUE		Significant tanycytes
207	ENSMUSG00000001542_Ell2	ENSMUSG00000001542	Ell2	0.0134197	0.417765	0.397131	0.0499556	0.726987	-0.31752	-0.122798	-0.194722	-0.280731	-0.0860094	TRUE		Significant other
208	ENSMUSG00000001552_Jup	ENSMUSG00000001552	Jup	6.62796e-11	0.667122	0.000270722	5.03698e-12	0.333674	0.85094	0.0715931	0.779347	0.987791	0.208444	TRUE		Significant other
209	ENSMUSG00000001555_Fkbp10	ENSMUSG00000001555	Fkbp10	3.60123e-09	2.93687e-12	0.289297	0.134481	0.907254	1.61469	2.14126	-0.526578	-0.446392	0.080186	FALSE		Rest
210	ENSMUSG00000001569_Nom1	ENSMUSG00000001569	Nom1	0.00149917	0.220799	0.00410104	0.0861887	0.0517448	0.35236	-0.158978	0.511339	0.216344	-0.294995	FALSE		Rest
211	ENSMUSG00000001576_Ergic1	ENSMUSG00000001576	Ergic1	0.0522866	6.98052e-05	0.152739	0.891364	0.112438	0.222751	0.497429	-0.274678	-0.0203659	0.254312	FALSE		Rest
212	ENSMUSG00000001604_Tcea3	ENSMUSG00000001604	Tcea3	1.25095e-37	1.2073e-42	0.044714	0.0118362	0.581617	3.67809	4.71247	-1.03438	-0.669646	0.364736	TRUE		Significant tanycytes
213	ENSMUSG00000001627_Ifrd1	ENSMUSG00000001627	Ifrd1	0.0117349	2.56661e-10	0.00608087	3.2713e-05	0.986794	0.660115	1.8087	-1.14859	-1.15937	-0.0107833	TRUE		Significant tanycytes
214	ENSMUSG00000001630_Stk38l	ENSMUSG00000001630	Stk38l	0.0601257	0.571463	0.123594	0.0369019	0.903893	0.236398	-0.0842425	0.32064	0.286582	-0.0340583	TRUE		Significant other
215	ENSMUSG00000001632_Brpf1	ENSMUSG00000001632	Brpf1	1.22933e-05	0.510642	0.034259	0.000532786	0.915765	0.532338	0.0988903	0.433448	0.46444	0.0309926	TRUE		Significant other
216	ENSMUSG00000001642_Akr1b3	ENSMUSG00000001642	Akr1b3	3.44164e-09	0.930517	0.000381155	4.3951e-05	0.471877	0.64102	0.0125393	0.628481	0.491314	-0.137167	TRUE		Significant other
217	ENSMUSG00000001663_Gstt1	ENSMUSG00000001663	Gstt1	3.61563e-20	3.34254e-47	1.47919e-05	5.86268e-10	0.859499	1.48287	2.62206	-1.13919	-1.07344	0.0657435	TRUE		Significant tanycytes
218	ENSMUSG00000001665_Gstt3	ENSMUSG00000001665	Gstt3	0.000205774	3.3461e-05	0.683686	0.000230886	0.0195012	0.605084	0.733867	-0.128783	-0.633746	-0.504963	TRUE		Significant tanycytes
219	ENSMUSG00000001666_Ddt	ENSMUSG00000001666	Ddt	0.168575	3.51163e-16	1.74464e-06	9.69396e-08	0.236455	0.202134	1.23602	-1.03388	-0.781674	0.252207	TRUE		Significant other
220	ENSMUSG00000001674_Ddx18	ENSMUSG00000001674	Ddx18	1.16775e-21	1.37242e-17	0.954672	0.933599	0.994807	0.984876	0.998167	-0.0132906	-0.0117387	0.0015519	FALSE		Rest
221	ENSMUSG00000001687_Ubl3	ENSMUSG00000001687	Ubl3	0.174875	2.1587e-05	9.14979e-05	1.53564e-10	0.747559	-0.14144	0.466755	-0.608195	-0.671054	-0.0628592	TRUE		Significant other
222	ENSMUSG00000001700_Gramd3	ENSMUSG00000001700	Gramd3	0.00815004	1.19971e-25	6.40836e-08	9.61933e-23	0.319265	0.36703	1.49159	-1.12456	-1.34005	-0.215496	TRUE		Significant tanycytes
223	ENSMUSG00000001707_Eef1e1	ENSMUSG00000001707	Eef1e1	0.406347	0.00738295	0.0163354	4.52148e-06	0.579994	-0.121852	0.396389	-0.518241	-0.650305	-0.132064	TRUE		Significant other
224	ENSMUSG00000001729_Akt1	ENSMUSG00000001729	Akt1	3.60428e-06	3.23611e-16	0.00619139	0.987658	0.000369694	0.326367	0.644179	-0.317812	-0.00143919	0.316373	FALSE		Rest
225	ENSMUSG00000001750_Tcirg1	ENSMUSG00000001750	Tcirg1	0.164729	0.496131	0.734148	0.798568	0.579166	0.274207	0.149552	0.124655	-0.0610415	-0.185696	FALSE		Rest
226	ENSMUSG00000001751_Naglu	ENSMUSG00000001751	Naglu	0.000984351	0.639472	0.0200555	0.000182851	0.943007	0.813894	-0.146264	0.960158	1.00508	0.0449222	TRUE		Significant other
227	ENSMUSG00000001755_Coasy	ENSMUSG00000001755	Coasy	3.54401e-21	3.82884e-21	0.469486	0.371847	0.103481	0.989108	1.13596	-0.14685	0.114255	0.261105	FALSE		Rest
228	ENSMUSG00000001761_Smo	ENSMUSG00000001761	Smo	6.48818e-06	1.91144e-13	0.0279042	1.30063e-05	0.562026	0.729455	1.32327	-0.593812	-0.76443	-0.170617	TRUE		Significant tanycytes
229	ENSMUSG00000001763_Tspan33	ENSMUSG00000001763	Tspan33	0.526684	0.0279612	0.328249	0.00180308	0.298661	0.093782	0.321908	-0.228126	-0.441473	-0.213347	TRUE		Significant other
230	ENSMUSG00000001767_Crnkl1	ENSMUSG00000001767	Crnkl1	2.41223e-16	0.000672748	0.0127814	0.000169653	0.993921	0.855416	0.415295	0.44012	0.438042	-0.00207825	TRUE		Significant tanycytes
231	ENSMUSG00000001768_Rin2	ENSMUSG00000001768	Rin2	1.94409e-10	3.18714e-28	0.000303382	2.75313e-14	0.125511	0.621861	1.19318	-0.571317	-0.79448	-0.223163	TRUE		Significant tanycytes
232	ENSMUSG00000001773_Folh1	ENSMUSG00000001773	Folh1	0.000438127	2.51039e-10	0.0372872	0.334534	0.100416	-1.04282	-2.06611	1.02329	0.351134	-0.672154	FALSE		Rest
233	ENSMUSG00000001774_Chordc1	ENSMUSG00000001774	Chordc1	0.0246391	0.618226	0.0852187	0.341531	0.249026	0.201106	-0.0533924	0.254499	0.0995865	-0.154912	FALSE		Rest
234	ENSMUSG00000001783_Rtcb	ENSMUSG00000001783	Rtcb	2.08901e-06	0.00151589	0.574056	0.102091	0.672085	0.580848	0.44753	0.133317	0.233564	0.100247	FALSE		Rest
235	ENSMUSG00000001785_Pwp1	ENSMUSG00000001785	Pwp1	3.21785e-09	0.0328896	0.055099	2.05652e-12	0.00108081	0.505739	0.220432	0.285307	0.652797	0.367489	TRUE		Significant tanycytes
236	ENSMUSG00000001786_Fbxo7	ENSMUSG00000001786	Fbxo7	0.578342	2.48925e-11	1.68439e-05	7.64193e-07	0.37998	-0.0809826	-0.959077	0.878094	0.693868	-0.184226	TRUE		Significant other
237	ENSMUSG00000001794_Capns1	ENSMUSG00000001794	Capns1	1.2369e-13	4.20368e-32	0.000287115	0.000189987	0.275023	0.694198	1.25269	-0.558493	-0.393861	0.164632	TRUE		Significant tanycytes
238	ENSMUSG00000001802_Lrp3	ENSMUSG00000001802	Lrp3	0.368747	0.368949	0.242914	0.772527	0.282092	0.10583	-0.114298	0.220129	0.0404442	-0.179685	FALSE		Rest
239	ENSMUSG00000001827_Folr1	ENSMUSG00000001827	Folr1	0.078622	6.88462e-05	0.0410409	0.878338	0.0394976	1.57816	5.06701	-3.48885	-0.172098	3.31675	FALSE		Rest
240	ENSMUSG00000001829_Clpb	ENSMUSG00000001829	Clpb	6.67653e-05	0.015798	2.06521e-05	4.78015e-08	0.649572	0.559482	-0.392806	0.952289	0.831289	-0.121	TRUE		Significant other
241	ENSMUSG00000001833_Septin7	ENSMUSG00000001833	Septin7	0.00107927	1.23394e-09	1.26104e-10	9.70898e-12	0.0435465	0.320045	-0.661427	0.981472	0.712311	-0.269161	TRUE		Significant other
242	ENSMUSG00000001844_Zdhhc4	ENSMUSG00000001844	Zdhhc4	0.66853	5.53347e-12	7.5635e-06	2.07811e-10	0.879374	0.0774662	1.17674	-1.09928	-1.04542	0.0538563	TRUE		Significant other
243	ENSMUSG00000001847_Rac1	ENSMUSG00000001847	Rac1	1.65837e-12	4.15778e-26	0.00323479	0.00367847	0.332384	0.284908	0.482528	-0.19762	-0.133157	0.0644633	TRUE		Significant tanycytes
244	ENSMUSG00000001855_Nup214	ENSMUSG00000001855	Nup214	1.24369e-13	0.746934	1.3655e-06	2.85992e-10	0.647621	0.63108	-0.0353642	0.666445	0.590692	-0.0757528	TRUE		Significant other
245	ENSMUSG00000001864_Aif1l	ENSMUSG00000001864	Aif1l	7.29536e-55	7.30842e-87	4.0515e-05	9.35347e-12	0.866624	2.45035	3.51723	-1.06688	-1.13045	-0.0635729	TRUE		Significant tanycytes
246	ENSMUSG00000001891_Ugp2	ENSMUSG00000001891	Ugp2	0.158624	0.108254	0.860425	0.0273648	0.150903	0.116931	0.145524	-0.0285939	-0.19331	-0.164716	TRUE		Significant other
247	ENSMUSG00000001901_Kcnh6	ENSMUSG00000001901	Kcnh6	0.447218	0.16906	0.694299	0.276973	0.799484	-0.22165	-0.42707	0.20542	0.34286	0.137439	FALSE		Rest
248	ENSMUSG00000001909_Trmt1	ENSMUSG00000001909	Trmt1	0.229464	0.0582528	0.647135	0.635793	0.899775	0.194543	0.328386	-0.133843	-0.0899527	0.0438908	FALSE		Rest
249	ENSMUSG00000001910_Nacc1	ENSMUSG00000001910	Nacc1	2.35272e-08	1.14512e-18	0.00881548	0.0438603	0.183385	0.580157	1.03377	-0.453611	-0.241919	0.211692	TRUE		Significant tanycytes
250	ENSMUSG00000001911_Nfix	ENSMUSG00000001911	Nfix	5.7717e-38	6.36088e-62	0.000225694	0.000999231	0.117605	1.39045	2.05521	-0.664768	-0.408007	0.256761	TRUE		Significant tanycytes
251	ENSMUSG00000001918_Slc1a5	ENSMUSG00000001918	Slc1a5	0.890197	0.16034	0.43221	0.0403472	0.654131	0.0911296	0.868946	-0.777816	-1.23529	-0.457473	TRUE		Significant other
252	ENSMUSG00000001924_Uba1	ENSMUSG00000001924	Uba1	2.92569e-17	0.539903	2.55696e-06	2.29556e-14	0.70253	0.896664	0.0826707	0.813993	0.895273	0.0812798	TRUE		Significant other
253	ENSMUSG00000001942_Siae	ENSMUSG00000001942	Siae	0.724347	0.000317776	0.0278824	0.0465367	0.403814	-0.0622719	-0.616773	0.554502	0.346397	-0.208105	TRUE		Significant other
254	ENSMUSG00000001943_Vsig2	ENSMUSG00000001943	Vsig2	0.517005	0.657265	0.492535	0.169948	0.885664	-0.488215	0.345675	-0.83389	-1.04561	-0.211721	FALSE		Rest
255	ENSMUSG00000001946_Esam	ENSMUSG00000001946	Esam	0.869041	0.146629	0.419025	0.279153	0.926788	0.103682	0.878564	-0.774882	-0.658097	0.116785	FALSE		Rest
256	ENSMUSG00000001948_Spa17	ENSMUSG00000001948	Spa17	1.68175e-40	2.64044e-49	0.0417784	0.00220663	0.921105	2.9668	3.75854	-0.791742	-0.733403	0.0583388	TRUE		Significant tanycytes
257	ENSMUSG00000001962_Fam50a	ENSMUSG00000001962	Fam50a	5.69429e-13	1.40004e-10	0.928585	0.0661138	0.150654	0.859465	0.88263	-0.0231644	0.248276	0.271441	FALSE		Rest
258	ENSMUSG00000001964_Emd	ENSMUSG00000001964	Emd	6.57449e-22	3.1222e-40	0.000836443	0.3567	0.000712552	0.965277	1.52505	-0.559773	-0.114322	0.445451	FALSE		Rest
259	ENSMUSG00000001983_Taco1	ENSMUSG00000001983	Taco1	1.59349e-05	0.196777	0.108981	0.00675971	0.925783	0.769532	0.275719	0.493812	0.53458	0.0407675	TRUE		Significant other
260	ENSMUSG00000001985_Grik3	ENSMUSG00000001985	Grik3	2.14991e-24	8.73837e-26	0.322347	0.357272	0.731928	1.30597	1.54391	-0.237943	-0.147674	0.0902691	FALSE		Rest
261	ENSMUSG00000001986_Gria3	ENSMUSG00000001986	Gria3	0.00362971	2.27955e-15	0.000244054	0.00197992	0.0860491	-0.476047	-1.42437	0.948321	0.555656	-0.392664	TRUE		Significant other
262	ENSMUSG00000001988_Npas1	ENSMUSG00000001988	Npas1	0.385494	0.00182871	0.106671	0.000163859	0.311089	-0.351583	-1.41979	1.06821	1.66418	0.595964	TRUE		Significant other
263	ENSMUSG00000001995_Sipa1l2	ENSMUSG00000001995	Sipa1l2	7.61616e-08	0.0010641	9.70098e-09	3.6263e-13	0.476611	0.569198	-0.401815	0.971013	0.838685	-0.132327	TRUE		Significant other
264	ENSMUSG00000001998_Ap4e1	ENSMUSG00000001998	Ap4e1	0.0320351	0.0086733	0.71717	0.0951048	0.0510695	-0.336734	-0.445065	0.108332	-0.291354	-0.399685	FALSE		Rest
265	ENSMUSG00000001999_Blvra	ENSMUSG00000001999	Blvra	0.0578797	0.150631	0.0272772	0.0311067	0.476777	0.346736	-0.296294	0.64303	0.427827	-0.215203	TRUE		Significant other
266	ENSMUSG00000002006_Pdzd4	ENSMUSG00000002006	Pdzd4	0.042855	1.15872e-05	0.0991363	0.331947	0.298104	0.182614	0.427101	-0.244488	-0.100525	0.143963	FALSE		Rest
267	ENSMUSG00000002007_Srpk3	ENSMUSG00000002007	Srpk3	0.515815	0.00688531	0.167183	0.119455	0.792021	-0.387197	-1.67918	1.29198	1.01332	-0.278656	FALSE		Rest
268	ENSMUSG00000002010_Idh3g	ENSMUSG00000002010	Idh3g	4.32135e-14	0.000307362	0.0543179	3.41586e-05	0.456072	0.707214	0.394858	0.312356	0.434993	0.122636	TRUE		Significant tanycytes
269	ENSMUSG00000002012_Pnck	ENSMUSG00000002012	Pnck	5.36597e-05	0.838206	0.0236784	2.097e-09	0.0513021	0.520639	0.0338423	0.486797	0.836517	0.34972	TRUE		Significant other
270	ENSMUSG00000002014_Ssr4	ENSMUSG00000002014	Ssr4	0.0444594	1.64167e-08	0.00992311	0.061347	0.159916	0.350759	1.06272	-0.711965	-0.356724	0.355241	FALSE		Rest
271	ENSMUSG00000002015_Bcap31	ENSMUSG00000002015	Bcap31	0.524354	0.769341	0.571668	0.220252	0.869753	0.127199	-0.0654576	0.192657	0.257138	0.0644811	FALSE		Rest
272	ENSMUSG00000002017_Fam98a	ENSMUSG00000002017	Fam98a	0.119723	0.123694	0.038893	0.00270728	0.956149	0.125303	-0.136899	0.262202	0.252103	-0.0100993	TRUE		Significant other
273	ENSMUSG00000002028_Kmt2a	ENSMUSG00000002028	Kmt2a	0.000539078	0.561649	0.0107549	0.117474	0.0973856	0.468052	-0.0962644	0.564316	0.244959	-0.319358	FALSE		Rest
274	ENSMUSG00000002031_Ift46	ENSMUSG00000002031	Ift46	1.59087e-08	3.00743e-20	0.00454009	0.0123717	0.233071	0.592599	1.0843	-0.491698	-0.294076	0.197622	TRUE		Significant tanycytes
275	ENSMUSG00000002032_Tmem25	ENSMUSG00000002032	Tmem25	0.0989599	0.00185239	0.314491	0.174959	0.927414	-0.364322	-0.745735	0.381413	0.335521	-0.0458921	FALSE		Rest
276	ENSMUSG00000002043_Trappc6a	ENSMUSG00000002043	Trappc6a	8.84152e-07	3.55813e-19	0.00181756	0.000192673	0.509963	1.36338	2.77689	-1.41351	-1.06966	0.343851	TRUE		Significant tanycytes
277	ENSMUSG00000002052_Supt6	ENSMUSG00000002052	Supt6	1.42264e-33	0.550461	4.09222e-12	1.12645e-19	0.500441	1.20214	0.0762861	1.12585	1.00367	-0.122179	TRUE		Significant other
278	ENSMUSG00000002055_Spag5	ENSMUSG00000002055	Spag5	0.035671	0.0027698	0.552146	0.0264664	0.439869	0.403839	0.609599	-0.20576	-0.447574	-0.241814	TRUE		Significant tanycytes
279	ENSMUSG00000002058_Unc119	ENSMUSG00000002058	Unc119	0.0515767	7.40375e-07	0.0351089	0.122084	0.269138	0.310729	0.850311	-0.539582	-0.271278	0.268304	FALSE		Rest
280	ENSMUSG00000002059_Rab34	ENSMUSG00000002059	Rab34	5.56289e-11	1.11033e-20	0.0300715	1.71221e-06	0.443648	1.04498	1.62193	-0.576952	-0.792633	-0.215681	TRUE		Significant tanycytes
281	ENSMUSG00000002064_Sdf2	ENSMUSG00000002064	Sdf2	9.51385e-07	0.000161368	0.744012	0.245465	0.183534	0.57055	0.493638	0.0769123	-0.15855	-0.235462	FALSE		Rest
282	ENSMUSG00000002068_Ccne1	ENSMUSG00000002068	Ccne1	0.927493	0.00297983	0.0349843	0.000841807	0.934632	0.0297888	-0.924061	0.95385	1.00733	0.0534839	TRUE		Significant other
283	ENSMUSG00000002083_Bbc3	ENSMUSG00000002083	Bbc3	0.419674	2.83515e-05	0.0173534	0.186765	0.103628	0.359785	1.98058	-1.62079	-0.594744	1.02605	FALSE		Rest
284	ENSMUSG00000002102_Psmc3	ENSMUSG00000002102	Psmc3	1.30128e-11	2.97824e-08	0.85419	0.00118053	0.0178364	0.551507	0.519389	0.0321181	0.297217	0.265099	TRUE		Significant tanycytes
285	ENSMUSG00000002103_Acp2	ENSMUSG00000002103	Acp2	0.826316	0.000188584	0.0161326	0.000185235	0.954193	-0.0328736	-0.5331	0.500227	0.51782	0.0175928	TRUE		Significant other
286	ENSMUSG00000002105_Slc39a13	ENSMUSG00000002105	Slc39a13	0.647387	0.95553	0.826658	0.880964	0.742317	-0.0731267	-0.00998404	-0.0631426	0.0283654	0.091508	FALSE		Rest
287	ENSMUSG00000002107_Celf2	ENSMUSG00000002107	Celf2	3.65749e-06	1.14706e-14	0.0150659	0.00150917	0.81557	-0.496995	-0.931682	0.434687	0.381408	-0.0532789	TRUE		Significant other
288	ENSMUSG00000002108_Nr1h3	ENSMUSG00000002108	Nr1h3	0.000355356	3.50231e-17	0.00036377	7.97808e-06	0.530033	1.05789	2.73457	-1.67668	-1.32904	0.347644	TRUE		Significant tanycytes
289	ENSMUSG00000002109_Ddb2	ENSMUSG00000002109	Ddb2	0.00469215	0.886584	0.0611568	0.331126	0.00060436	0.615997	-0.0366441	0.652641	-0.238067	-0.890707	FALSE		Rest
290	ENSMUSG00000002111_Spi1	ENSMUSG00000002111	Spi1	0.0300586	0.000660818	0.348061	0.00171645	0.219141	-0.584456	-1.03729	0.452836	0.9397	0.486864	TRUE		Significant other
291	ENSMUSG00000002129_Sf3a1	ENSMUSG00000002129	Sf3a1	2.54162e-12	6.33084e-17	0.152663	0.0847946	0.000364173	0.573287	0.782193	-0.208906	0.165251	0.374157	FALSE		Rest
292	ENSMUSG00000002147_Stat6	ENSMUSG00000002147	Stat6	8.73525e-08	2.02146e-09	0.510992	0.0391511	0.588831	0.772328	0.950645	-0.178317	-0.325414	-0.147097	TRUE		Significant tanycytes
293	ENSMUSG00000002190_Clgn	ENSMUSG00000002190	Clgn	1.28925e-05	9.89519e-15	0.00991706	0.0763744	0.133783	-0.780606	-1.53983	0.759222	0.3733	-0.385921	FALSE		Rest
294	ENSMUSG00000002205_Vrk3	ENSMUSG00000002205	Vrk3	4.65125e-07	9.7939e-17	0.0123986	2.94705e-05	0.886903	0.79374	1.44213	-0.648389	-0.701106	-0.0527166	TRUE		Significant tanycytes
295	ENSMUSG00000002210_Smg9	ENSMUSG00000002210	Smg9	1.00245e-05	0.000109865	0.991728	0.0877145	0.203925	0.775495	0.77983	-0.00433493	0.343558	0.347893	FALSE		Rest
296	ENSMUSG00000002221_Paxip1	ENSMUSG00000002221	Paxip1	0.0352938	0.00491118	0.591713	0.48806	0.944278	0.202477	0.298286	-0.0958081	-0.0797734	0.0160347	FALSE		Rest
297	ENSMUSG00000002222_Rmnd5a	ENSMUSG00000002222	Rmnd5a	6.54903e-07	6.64413e-06	0.947918	0.0971598	0.163783	-0.479051	-0.493031	0.0139808	-0.187218	-0.201199	FALSE		Rest
298	ENSMUSG00000002227_Mov10	ENSMUSG00000002227	Mov10	8.44099e-10	1.068e-13	0.200836	0.0819102	0.909142	1.66519	2.28654	-0.621348	-0.547134	0.0742141	FALSE		Rest
299	ENSMUSG00000002228_Ppm1j	ENSMUSG00000002228	Ppm1j	0.587714	0.483327	0.427369	0.976786	0.351243	0.414906	-0.551702	0.966608	-0.0261389	-0.992747	FALSE		Rest
300	ENSMUSG00000002233_Rhoc	ENSMUSG00000002233	Rhoc	1.9349e-09	5.94334e-21	0.00498948	0.00430166	0.366804	1.9104	3.4025	-1.49209	-0.994914	0.497181	TRUE		Significant tanycytes
301	ENSMUSG00000002249_Tead3	ENSMUSG00000002249	Tead3	1.88874e-08	1.62508e-09	0.481636	0.635794	0.716494	2.2714	2.8194	-0.548	-0.222224	0.325777	FALSE		Rest
302	ENSMUSG00000002250_Ppard	ENSMUSG00000002250	Ppard	0.301085	0.000117656	0.000676036	8.57108e-05	0.501683	-0.139754	0.535111	-0.674865	-0.529344	0.145521	TRUE		Significant other
303	ENSMUSG00000002265_Peg3	ENSMUSG00000002265	Peg3	1.97687e-05	9.22091e-06	4.00462e-09	3.84358e-13	0.374942	0.665564	-0.785672	1.45124	1.22371	-0.227527	TRUE		Significant other
304	ENSMUSG00000002266_Zim1	ENSMUSG00000002266	Zim1	0.0574656	0.000111806	0.177181	0.968059	0.0869804	-0.283543	-0.619582	0.336039	-0.00791118	-0.34395	FALSE		Rest
305	ENSMUSG00000002274_Metrn	ENSMUSG00000002274	Metrn	0.0402638	9.4626e-12	5.99147e-10	6.30416e-05	6.98864e-06	-0.409223	1.47062	-1.87984	-0.834793	1.04505	TRUE		Significant other
306	ENSMUSG00000002279_Lmf1	ENSMUSG00000002279	Lmf1	0.409667	0.266599	0.202941	0.0904828	0.903792	0.189969	-0.276534	0.466503	0.407644	-0.0588588	FALSE		Rest
307	ENSMUSG00000002280_Ciao3	ENSMUSG00000002280	Ciao3	0.00573848	5.90428e-05	0.34571	0.585272	0.574163	0.504389	0.811744	-0.307355	-0.121811	0.185544	FALSE		Rest
308	ENSMUSG00000002289_Angptl4	ENSMUSG00000002289	Angptl4	0.518514	0.0933117	0.523786	0.692084	0.724004	-0.194058	-0.511574	0.317516	0.137184	-0.180332	FALSE		Rest
309	ENSMUSG00000002297_Dbf4	ENSMUSG00000002297	Dbf4	0.125095	0.469351	0.671355	0.00381578	0.0823721	-0.443736	-0.224246	-0.21949	-0.856438	-0.636948	TRUE		Significant other
310	ENSMUSG00000002307_Daxx	ENSMUSG00000002307	Daxx	7.15224e-06	8.90171e-09	0.265697	0.619482	0.420091	0.914144	1.32248	-0.408335	-0.129057	0.279278	FALSE		Rest
311	ENSMUSG00000002308_Cd320	ENSMUSG00000002308	Cd320	0.280309	0.27133	0.15255	0.156493	0.663491	0.225265	-0.251941	0.477205	0.318061	-0.159145	FALSE		Rest
312	ENSMUSG00000002319_Ipo4	ENSMUSG00000002319	Ipo4	1.75407e-20	0.0550609	2.38102e-05	2.73909e-12	0.699866	1.0701	0.267904	0.8022	0.89202	0.0898203	TRUE		Significant other
313	ENSMUSG00000002320_Tm9sf1	ENSMUSG00000002320	Tm9sf1	0.00144946	0.0262771	0.727385	0.0888106	0.0587393	0.52752	0.41363	0.11389	-0.316227	-0.430117	FALSE		Rest
314	ENSMUSG00000002324_Rec8	ENSMUSG00000002324	Rec8	7.05434e-06	0.000988874	0.731955	0.172584	0.654617	1.0445	0.882401	0.1621	0.366139	0.204039	FALSE		Rest
315	ENSMUSG00000002325_Irf9	ENSMUSG00000002325	Irf9	0.000220366	1.02204e-05	0.494752	0.434793	0.888593	1.47994	1.99399	-0.514047	-0.384902	0.129145	FALSE		Rest
316	ENSMUSG00000002326_Gmpr2	ENSMUSG00000002326	Gmpr2	3.8195e-08	0.0539079	0.0576154	0.0230414	0.736781	0.681282	0.280022	0.40126	0.31618	-0.0850803	TRUE		Significant other
317	ENSMUSG00000002329_Mdp1	ENSMUSG00000002329	Mdp1	0.594094	2.48398e-08	0.0004514	0.096974	0.00404212	0.0610453	0.626353	-0.565308	-0.190588	0.37472	FALSE		Rest
318	ENSMUSG00000002332_Dhrs1	ENSMUSG00000002332	Dhrs1	1.10084e-18	3.24818e-17	0.683234	0.0762629	0.481217	1.08435	1.18694	-0.102595	-0.257617	-0.155022	FALSE		Rest
319	ENSMUSG00000002341_Ncan	ENSMUSG00000002341	Ncan	0.657113	0.0538884	0.10823	0.158079	0.533444	0.0775585	-0.342955	0.420513	0.252217	-0.168296	FALSE		Rest
320	ENSMUSG00000002342_Tmem161a	ENSMUSG00000002342	Tmem161a	4.79426e-08	6.33991e-14	0.107986	0.00157314	0.77313	0.714787	1.07466	-0.35987	-0.439513	-0.079643	TRUE		Significant tanycytes
321	ENSMUSG00000002343_Armc6	ENSMUSG00000002343	Armc6	0.0703673	0.344421	0.074623	0.00959874	0.95629	0.367847	-0.222242	0.590089	0.564206	-0.0258822	TRUE		Significant other
322	ENSMUSG00000002345_Borcs8	ENSMUSG00000002345	Borcs8	0.000598596	1.39872e-28	3.13449e-08	4.6382e-12	0.407004	0.384123	1.34739	-0.963266	-0.808754	0.154512	TRUE		Significant tanycytes
323	ENSMUSG00000002346_Slc25a42	ENSMUSG00000002346	Slc25a42	0.0416098	2.15254e-06	0.0649333	9.25437e-06	0.298786	0.201271	0.494729	-0.293457	-0.449421	-0.155963	TRUE		Significant tanycytes
324	ENSMUSG00000002365_Snx9	ENSMUSG00000002365	Snx9	3.57681e-13	3.75162e-14	0.518004	0.0737405	0.695362	1.21619	1.42402	-0.207826	-0.34015	-0.132324	FALSE		Rest
325	ENSMUSG00000002372_Ranbp3	ENSMUSG00000002372	Ranbp3	0.0297124	0.386607	0.530289	0.00846634	0.263851	0.301283	0.14145	0.159834	0.395104	0.23527	TRUE		Significant other
326	ENSMUSG00000002379_Ndufa11	ENSMUSG00000002379	Ndufa11	0.136535	4.2427e-11	0.000299657	0.202907	0.0005733	0.175046	0.818105	-0.643058	-0.165468	0.47759	FALSE		Rest
327	ENSMUSG00000002393_Nr2f6	ENSMUSG00000002393	Nr2f6	0.00184825	1.22403e-07	0.109002	0.217196	0.441966	0.608799	1.13821	-0.52941	-0.269857	0.259553	FALSE		Rest
328	ENSMUSG00000002395_Use1	ENSMUSG00000002395	Use1	0.290842	2.6585e-17	2.03307e-11	1.48143e-09	0.00135709	-0.136722	1.11522	-1.25194	-0.769763	0.482181	TRUE		Significant other
329	ENSMUSG00000002396_Ocel1	ENSMUSG00000002396	Ocel1	0.747852	0.528737	0.85265	0.64985	0.937071	0.0676135	0.136876	-0.0692627	-0.103604	-0.0343413	FALSE		Rest
330	ENSMUSG00000002409_Dyrk1b	ENSMUSG00000002409	Dyrk1b	2.43753e-05	2.31224e-11	0.0478751	0.147333	4.75379e-05	0.51768	0.930509	-0.412829	0.206315	0.619144	FALSE		Rest
331	ENSMUSG00000002413_Braf	ENSMUSG00000002413	Braf	3.96042e-05	6.71288e-16	0.00258709	4.65308e-05	0.844265	-0.33153	-0.727507	0.395977	0.361682	-0.0342953	TRUE		Significant other
332	ENSMUSG00000002416_Ndufb2	ENSMUSG00000002416	Ndufb2	5.19977e-07	0.0455945	3.89796e-06	3.03058e-05	0.0465985	-0.4895	0.227635	-0.717135	-0.448462	0.268673	TRUE		Significant other
333	ENSMUSG00000002428_Hltf	ENSMUSG00000002428	Hltf	7.67276e-09	0.106681	1.56995e-06	9.71627e-06	0.0442736	0.630149	-0.209929	0.840078	0.533215	-0.306863	TRUE		Significant other
334	ENSMUSG00000002455_Prpf6	ENSMUSG00000002455	Prpf6	1.08602e-31	0.0142408	8.24933e-08	2.9611e-07	0.0317003	1.18022	0.295618	0.884607	0.578088	-0.306518	TRUE		Significant tanycytes
335	ENSMUSG00000002458_Rgs19	ENSMUSG00000002458	Rgs19	0.524218	0.0564006	0.417511	0.315973	0.89787	0.0982392	0.303127	-0.204888	-0.164255	0.0406335	FALSE		Rest
336	ENSMUSG00000002459_Rgs20	ENSMUSG00000002459	Rgs20	3.90541e-08	3.04466e-20	0.00316797	7.77756e-05	0.81557	0.912813	1.72062	-0.807809	-0.724229	0.0835796	TRUE		Significant tanycytes
337	ENSMUSG00000002475_Abhd3	ENSMUSG00000002475	Abhd3	0.00978094	7.0796e-12	0.00224374	0.683657	0.000281908	-0.415439	-1.19093	0.775496	0.0834005	-0.692095	FALSE		Rest
338	ENSMUSG00000002477_Snrpd1	ENSMUSG00000002477	Snrpd1	0.000291677	4.20343e-17	0.000357552	0.175515	0.000997321	0.411572	1.0609	-0.649328	-0.178865	0.470464	FALSE		Rest
339	ENSMUSG00000002486_Tchp	ENSMUSG00000002486	Tchp	2.30536e-12	5.54139e-10	0.979374	0.505501	0.663491	0.970128	0.978432	-0.00830383	0.113022	0.121326	FALSE		Rest
340	ENSMUSG00000002489_Tiam1	ENSMUSG00000002489	Tiam1	0.077478	3.49224e-05	0.0975886	0.0093673	0.97299	-0.249827	-0.63336	0.383533	0.395111	0.0115781	TRUE		Significant other
341	ENSMUSG00000002496_Tsc2	ENSMUSG00000002496	Tsc2	1.32016e-09	0.290566	5.21249e-06	1.63266e-09	0.714318	0.73227	-0.156178	0.888448	0.800057	-0.0883907	TRUE		Significant other
342	ENSMUSG00000002504_Slc9a3r2	ENSMUSG00000002504	Slc9a3r2	0.0477486	0.00356362	0.490641	0.000165906	0.0340822	-0.217771	-0.355535	0.137764	0.442248	0.304485	TRUE		Significant other
343	ENSMUSG00000002524_Puf60	ENSMUSG00000002524	Puf60	6.08157e-15	3.9057e-08	0.461394	9.02706e-10	1.76407e-05	0.590157	0.482718	0.10744	0.511381	0.403942	TRUE		Significant tanycytes
344	ENSMUSG00000002546_Golga2	ENSMUSG00000002546	Golga2	1.2907e-07	0.94349	0.00162269	1.53823e-11	0.152947	0.524068	0.00936934	0.514699	0.729093	0.214394	TRUE		Significant other
345	ENSMUSG00000002550_Uck1	ENSMUSG00000002550	Uck1	1.04113e-08	3.24073e-15	0.0645248	0.357573	0.184351	0.799721	1.24406	-0.44434	-0.153766	0.290574	FALSE		Rest
346	ENSMUSG00000002578_Ikzf4	ENSMUSG00000002578	Ikzf4	0.256778	5.49404e-08	0.00278302	0.00388213	0.298142	0.134717	0.668145	-0.533428	-0.35162	0.181808	TRUE		Significant other
347	ENSMUSG00000002580_Mien1	ENSMUSG00000002580	Mien1	0.55157	3.96056e-17	4.03738e-08	1.66356e-08	0.0655723	0.080476	1.11239	-1.03191	-0.722865	0.309044	TRUE		Significant other
348	ENSMUSG00000002602_Axl	ENSMUSG00000002602	Axl	0.44691	0.0227529	0.324235	0.200055	0.905228	0.177624	0.5522	-0.374576	-0.316064	0.0585123	FALSE		Rest
349	ENSMUSG00000002603_Tgfb1	ENSMUSG00000002603	Tgfb1	0.0682238	0.866203	0.229619	0.444905	0.495787	-0.859429	0.0968201	-0.95625	-0.426352	0.529897	FALSE		Rest
350	ENSMUSG00000002608_Ccdc97	ENSMUSG00000002608	Ccdc97	0.00747753	1.79657e-13	0.000642076	0.508681	0.000144777	0.254114	0.766444	-0.51233	-0.0764972	0.435833	FALSE		Rest
351	ENSMUSG00000002617_Zfp40	ENSMUSG00000002617	Zfp40	0.41687	0.00127806	0.00520516	0.00402661	0.419523	0.10471	-0.424603	0.529312	0.373046	-0.156267	TRUE		Significant other
352	ENSMUSG00000002625_Akap8l	ENSMUSG00000002625	Akap8l	6.34858e-11	0.00117534	0.114803	0.0197288	0.961096	0.940311	0.542252	0.39806	0.379778	-0.0182821	TRUE		Significant tanycytes
353	ENSMUSG00000002633_Shh	ENSMUSG00000002633	Shh	0.748881	0.00070698	0.0376213	0.0377376	0.536668	-0.110707	-1.14126	1.03056	0.710393	-0.320164	TRUE		Significant other
354	ENSMUSG00000002635_Pdcd2l	ENSMUSG00000002635	Pdcd2l	1.09783e-08	0.00201152	0.223604	0.10293	0.89049	0.791908	0.49063	0.301278	0.255552	-0.0457265	FALSE		Rest
355	ENSMUSG00000002658_Gtf2f1	ENSMUSG00000002658	Gtf2f1	1.18078e-14	0.00714778	0.00718461	4.02883e-08	0.360614	0.718071	0.296368	0.421703	0.565229	0.143526	TRUE		Significant tanycytes
356	ENSMUSG00000002660_Clpp	ENSMUSG00000002660	Clpp	0.000214749	4.42379e-24	2.00733e-06	0.00722158	0.000270789	0.388034	1.17427	-0.786237	-0.308379	0.477858	TRUE		Significant tanycytes
357	ENSMUSG00000002661_Alkbh7	ENSMUSG00000002661	Alkbh7	0.00260071	0.0005637	0.657455	0.406681	0.228826	0.397069	0.510381	-0.113312	0.130367	0.243679	FALSE		Rest
358	ENSMUSG00000002679_Med6	ENSMUSG00000002679	Med6	4.03741e-07	7.22513e-06	0.979884	0.331502	0.496358	0.540544	0.534411	0.00613263	-0.122545	-0.128677	FALSE		Rest
359	ENSMUSG00000002699_Lcp2	ENSMUSG00000002699	Lcp2	0.035278	0.025988	0.847108	0.35354	0.707486	-0.610391	-0.723468	0.113077	0.316969	0.203892	FALSE		Rest
360	ENSMUSG00000002718_Cse1l	ENSMUSG00000002718	Cse1l	1.74197e-07	0.00141957	2.32663e-08	1.17852e-09	0.124203	0.495081	-0.349416	0.844498	0.62938	-0.215117	TRUE		Significant other
361	ENSMUSG00000002728_Naa20	ENSMUSG00000002728	Naa20	0.187012	1.3557e-07	0.00643741	0.00255639	0.521886	0.139776	0.577708	-0.437932	-0.326006	0.111926	TRUE		Significant other
362	ENSMUSG00000002731_Prkra	ENSMUSG00000002731	Prkra	0.201618	0.00578667	0.33297	0.460364	0.657192	0.15444	0.350677	-0.196237	-0.100895	0.0953423	FALSE		Rest
363	ENSMUSG00000002733_Plekha3	ENSMUSG00000002733	Plekha3	0.000707625	0.000234369	1.57319e-06	7.07843e-06	0.0521641	-0.409672	0.497008	-0.90668	-0.585063	0.321618	TRUE		Significant other
364	ENSMUSG00000002741_Ykt6	ENSMUSG00000002741	Ykt6	0.90905	1.34329e-11	3.70776e-06	6.48871e-12	0.998831	0.0102414	0.545646	-0.535404	-0.53517	0.000234501	TRUE		Significant other
365	ENSMUSG00000002748_Baz1b	ENSMUSG00000002748	Baz1b	4.93816e-17	0.475998	4.43307e-06	5.74445e-07	0.23051	0.969769	0.103984	0.865785	0.646311	-0.219474	TRUE		Significant other
366	ENSMUSG00000002763_Pex6	ENSMUSG00000002763	Pex6	6.87739e-21	1.54754e-07	0.0599182	0.000724783	0.829086	1.02425	0.665131	0.359115	0.412476	0.0533611	TRUE		Significant tanycytes
367	ENSMUSG00000002767_Mrpl2	ENSMUSG00000002767	Mrpl2	0.004743	7.44889e-08	0.0629788	0.213217	0.288776	0.461471	0.966155	-0.504684	-0.231477	0.273207	FALSE		Rest
368	ENSMUSG00000002768_Mea1	ENSMUSG00000002768	Mea1	0.081489	1.96752e-13	6.56314e-05	0.000942641	0.0495542	0.236553	1.06107	-0.824512	-0.471465	0.353047	TRUE		Significant other
369	ENSMUSG00000002769_Gnmt	ENSMUSG00000002769	Gnmt	0.249825	0.895478	0.449593	0.330235	0.915619	0.802593	-0.11	0.912593	0.747173	-0.16542	FALSE		Rest
370	ENSMUSG00000002771_Grin2d	ENSMUSG00000002771	Grin2d	0.175736	1.00289e-08	5.57621e-07	2.80073e-18	0.361346	0.134393	-0.605966	0.740359	0.878926	0.138568	TRUE		Significant other
371	ENSMUSG00000002778_Kdelr1	ENSMUSG00000002778	Kdelr1	0.0629047	7.87314e-07	0.0302176	0.285617	0.105384	0.30766	0.881764	-0.574104	-0.201046	0.373057	FALSE		Rest
372	ENSMUSG00000002781_Tmem143	ENSMUSG00000002781	Tmem143	0.0137035	0.00214109	0.620236	0.704959	0.825347	0.494399	0.682155	-0.187755	-0.0949674	0.092788	FALSE		Rest
373	ENSMUSG00000002797_Ggct	ENSMUSG00000002797	Ggct	0.194914	0.00108276	0.183406	0.228556	0.629592	0.196015	0.524559	-0.328543	-0.200469	0.128074	FALSE		Rest
374	ENSMUSG00000002799_Jag2	ENSMUSG00000002799	Jag2	6.24816e-05	0.189236	0.164748	0.0023111	0.633937	0.594552	0.233114	0.361438	0.496987	0.135549	TRUE		Significant other
375	ENSMUSG00000002803_Btbd6	ENSMUSG00000002803	Btbd6	0.0440037	0.00510097	0.565377	0.796967	0.385163	0.191991	0.292669	-0.100677	0.0309849	0.131662	FALSE		Rest
376	ENSMUSG00000002804_Nudt14	ENSMUSG00000002804	Nudt14	3.84327e-16	1.08811e-19	0.293772	0.0112163	0.722249	1.62716	2.00895	-0.381793	-0.533141	-0.151349	TRUE		Significant tanycytes
377	ENSMUSG00000002808_Epdr1	ENSMUSG00000002808	Epdr1	0.703737	0.262417	0.326392	0.428486	0.673397	0.0532355	-0.162426	0.215662	0.118212	-0.0974496	FALSE		Rest
378	ENSMUSG00000002812_Flii	ENSMUSG00000002812	Flii	1.63693e-31	2.05309e-05	6.2428e-05	6.32034e-14	0.314504	1.13715	0.48937	0.647783	0.811489	0.163706	TRUE		Significant tanycytes
379	ENSMUSG00000002814_Top3a	ENSMUSG00000002814	Top3a	3.57336e-07	5.68343e-05	0.786278	0.842544	0.902561	1.09706	0.9775	0.119565	0.0554791	-0.0640857	FALSE		Rest
380	ENSMUSG00000002820_Atg4d	ENSMUSG00000002820	Atg4d	0.831089	0.0729741	0.310868	0.43435	0.64651	0.0542756	0.441089	-0.386813	-0.202218	0.184595	FALSE		Rest
381	ENSMUSG00000002825_Qtrt1	ENSMUSG00000002825	Qtrt1	0.000189372	1.02629e-11	0.0225467	0.0100425	0.602173	0.69416	1.39241	-0.69825	-0.515656	0.182595	TRUE		Significant tanycytes
382	ENSMUSG00000002831_Plin4	ENSMUSG00000002831	Plin4	0.185542	0.0906304	0.775053	0.315133	0.745758	-0.777486	-1.09892	0.321439	0.674794	0.353355	FALSE		Rest
383	ENSMUSG00000002833_Hdgfl2	ENSMUSG00000002833	Hdgfl2	1.1307e-26	2.27256e-16	0.584596	8.61208e-08	0.000240887	0.893826	0.801986	0.0918397	0.494864	0.403025	TRUE		Significant tanycytes
384	ENSMUSG00000002835_Chaf1a	ENSMUSG00000002835	Chaf1a	1.33231e-14	5.39196e-26	0.01068	0.0105559	0.381165	1.54707	2.41387	-0.866797	-0.550011	0.316786	TRUE		Significant tanycytes
385	ENSMUSG00000002844_Adprh	ENSMUSG00000002844	Adprh	1.50274e-18	0.542851	3.90652e-09	4.10857e-15	0.615549	0.757996	-0.0668129	0.824809	0.740798	-0.0840108	TRUE		Significant other
386	ENSMUSG00000002845_Tmem39a	ENSMUSG00000002845	Tmem39a	0.567798	0.761579	0.591635	0.000358795	0.0321015	-0.139595	0.0803034	-0.219898	-0.836964	-0.617066	TRUE		Significant other
387	ENSMUSG00000002846_Timmdc1	ENSMUSG00000002846	Timmdc1	0.590217	6.48232e-10	8.16558e-05	0.00325509	0.0251124	0.0770917	0.867339	-0.790248	-0.407881	0.382367	TRUE		Significant other
388	ENSMUSG00000002870_Mcm2	ENSMUSG00000002870	Mcm2	4.13044e-06	0.658125	0.0163511	4.16711e-05	0.844265	1.1488	0.140459	1.00834	1.11823	0.109888	TRUE		Significant other
389	ENSMUSG00000002871_Tpra1	ENSMUSG00000002871	Tpra1	0.784649	0.0213908	0.184892	0.153935	0.739708	0.06891	0.561601	-0.492691	-0.351368	0.141323	FALSE		Rest
390	ENSMUSG00000002881_Nab1	ENSMUSG00000002881	Nab1	0.646487	0.0182274	0.0539869	0.00722146	0.917678	-0.0961286	0.499677	-0.595805	-0.550723	0.0450824	TRUE		Significant other
391	ENSMUSG00000002885_Adgre5	ENSMUSG00000002885	Adgre5	0.370777	0.00607247	0.230303	0.0491801	0.97132	0.264539	0.829975	-0.565436	-0.59072	-0.0252838	TRUE		Significant other
392	ENSMUSG00000002897_Il17ra	ENSMUSG00000002897	Il17ra	0.166165	0.011168	0.433491	0.00677257	0.319265	-0.249566	-0.495964	0.246398	0.514877	0.268479	TRUE		Significant other
393	ENSMUSG00000002900_Lamb1	ENSMUSG00000002900	Lamb1	0.0764961	0.00579163	0.00193717	1.39422e-05	0.909127	0.369418	-0.636978	1.0064	0.953418	-0.0529786	TRUE		Significant other
394	ENSMUSG00000002908_Kcnn1	ENSMUSG00000002908	Kcnn1	0.403296	0.915115	0.69014	0.141593	0.617695	-0.336727	-0.0497072	-0.287019	-0.622529	-0.33551	FALSE		Rest
395	ENSMUSG00000002910_Arrdc2	ENSMUSG00000002910	Arrdc2	0.871113	0.16961	0.314134	0.169751	0.934428	0.0502129	-0.419974	0.470187	0.418475	-0.0517119	FALSE		Rest
396	ENSMUSG00000002930_Ppp1r17	ENSMUSG00000002930	Ppp1r17	0.179492	0.084302	0.76996	0.444812	0.348649	0.3666	0.519565	-0.152965	0.239845	0.39281	FALSE		Rest
397	ENSMUSG00000002948_Map2k7	ENSMUSG00000002948	Map2k7	4.3321e-06	0.0991108	0.131061	4.51528e-07	0.0365727	0.444147	0.189426	0.254721	0.533666	0.278945	TRUE		Significant other
398	ENSMUSG00000002949_Timm44	ENSMUSG00000002949	Timm44	0.00169994	0.00130772	0.820933	0.726086	0.994226	0.417788	0.479177	-0.061389	-0.0591313	0.00225768	FALSE		Rest
399	ENSMUSG00000002957_Ap2a2	ENSMUSG00000002957	Ap2a2	1.81061e-10	0.0926587	1.87757e-07	1.21516e-17	0.622525	0.648839	-0.205665	0.854504	0.950254	0.0957497	TRUE		Significant other
400	ENSMUSG00000002963_Pnkp	ENSMUSG00000002963	Pnkp	0.0164178	1.4723e-05	0.179512	0.0649472	0.901642	0.575574	1.1174	-0.541825	-0.47335	0.0684749	FALSE		Rest
401	ENSMUSG00000002968_Med25	ENSMUSG00000002968	Med25	3.77109e-11	1.63038e-20	0.0186209	0.985766	0.00289439	0.906483	1.45478	-0.548293	-0.00333752	0.544955	FALSE		Rest
[truncated: 13,320 more rows]

## Sheet: Figure 8 Overlap
Ensembl_gene_id	gene_id.x	external_gene_name.x	padj_ip_input_ko	padj_ip_input_wt	padj_interaction_effect.x	padj_ko_wt_ip	padj_ko_wt_input	log2FoldChange_ip_input_ko	log2FoldChange_ip_input_wt	log2FoldChange_interaction_effect.x	log2FoldChange_ko_wt_ip	log2FoldChange_ko_wt_input	gene_id.y	external_gene_name.y	padj_ip_input_hfd	padj_ip_input_ncd	padj_interaction_effect.y	padj_hfd_ncd_ip	padj_hfd_ncd_input	log2FoldChange_ip_input_hfd	log2FoldChange_ip_input_ncd	log2FoldChange_interaction_effect.y	log2FoldChange_hfd_ncd_ip	log2FoldChange_hfd_ncd_input	topgenes	tanycytemarker	significant	regulation	overlap
[truncated: 13,544 more rows]
