# Supplementary material for: Insulin signalling in tanycytes gates hypothalamic insulin uptake and regulation of AgRP neuron activity
Source: Nat Metab. 2021 Dec 20;3(12):1662–79. doi: 10.1038/s42255-021-00499-0 (PMC8688146; doi:10.1038/s42255-021-00499-0)
Supplement: Source Data Images Fig. 8 — Source data images. [file 42255_2021_499_MOESM12_ESM.zip]

Archive with 5 entries (4 files):
- Fig 8c IR-mKate2 Agrp-GCAMP6 control 2.tif
- __MACOSX/
- __MACOSX/._Fig 8c IR-mKate2 Agrp-GCAMP6 control 2.tif
- Fig 8c IR-Tan KO Agrp-GCAMP6 2.tif
- __MACOSX/._Fig 8c IR-Tan KO Agrp-GCAMP6 2.tif
