# Supplementary material for: Insulin signalling in tanycytes gates hypothalamic insulin uptake and regulation of AgRP neuron activity
Source: Nat Metab. 2021 Dec 20;3(12):1662–79. doi: 10.1038/s42255-021-00499-0 (PMC8688146; doi:10.1038/s42255-021-00499-0)
Supplement: Source Data Extended Data Fig. 2 — Statistical source data. [file 42255_2021_499_MOESM13_ESM.xlsx]

## Sheet: ED Figure 2
Extended Data Fig. 2b	Genotype & condition													lateral tanycytes					basal tanycytes
Time	IRGFP-Tan					IRΔTan								Unpaired t test		Significantly different (P < 0.05)?	Yes		Unpaired t test		Significantly different (P < 0.05)?	Yes
lateral tanycytes	69.81	87.19	76.52	72.26	58.74	55.4	19.27	50.73	59.44	38.68	47.31	38.29		P value	0.0026	One- or two-tailed P value?	Two-tailed		P value	0.0186	One- or two-tailed P value?	Two-tailed
basal tanycytes	94.53	95.35	91.9	97.66		75.51	52.88	85.51	90.91	52.94	58.7			P value summary	**	t, df	t=3.976, df=10		P value summary	*	t, df	t=2.944, df=8
Extended Data Fig. 2c	Genotype
Age (weeks)	IRGFP-Tan (NCD)														IRGFP-Tan (HFD)
4	15.8	16.2	16.7	13.5	13.3	13.7	15.9	14.1	18.4	19.2	16.7	14.1	8.1	11.5	14.9	12.9	8.6	8.6	11	14.4	15.2	15	13	12.2	14.2	9.9	13	11.7	12.7	11.1
5	21.3	19.9	20.5	17.1	18	17.5	19.6	15.7	20.8	21.7	19	18.7	12.7	17.7	19.2	17.4	14.2	14.5	16.1	19.3	19.2	19	18.4	16.9	19.4	15.5	16.3	17.8	16.1	15.6
6	22.7	21.2	21	18.3	20.6	20	21.5	18	23.4	23.5	21.2	20.2	16.9	20.2	21.4	19.9	17.4	18.2	18.3	21.8	21	21.2	19.8	20.5	21.3	19.1	18.3	20.4	19.4	19.1
7	24.2	22.8	22	19.9	22.2	21.1	21.8	18.8	25.4	24.8	23.2	21.2	19.4	23.2	23	21.2	19.1	19.8	20.8	23.2	22.8	22.7	23.1	22.9	23.6	20.7	21.1	22.9	22.4	21.9
8	25.8	24.2	23.2	22.2	23.8	22.6	24.1	19.7	26.6	25.7	23.9	23.1	21.1	24.9	24.8	22.4	20.8	21.8	22.8	25.4	24.9	24.9	24.1	24.3	25.6	23.7	23.7	25.5	25.5	24
9	26.6	25.2	23.9	23.7	24.8	23.2	24	21.2	26.4	25.8	24.6	25.33	22.5	26.23	28	25.2	23.2	23.7	26.3	26.8	26.4	25.2	24.8	24.6	26.1	25	25.2	26.9	26.4	25.4
10	27.9	26.7	25.4	24.9	27	25.2	25.8	22.5	27.27	27.23	25.2	25.93	22.91	27.06	29.9	26.3	24.4	25.3	28.7	27.2	27.4	26.3	27.3	26.1	28.9	25.4	26.7	30.1	28.6	27.3
11	29.16	27.23	26.67	25.05	28	25.7	26.39	23.9	27.1	28.52	27.1	27.91	24.04	27.52	31	27.4	25.2	25.9	30.5	29.5	28.8	27.9	28.13	27.58	28.89	27.5	27.6	30.6	29.2	27.7
12	29.5	27.95	27.13	25.54	28.44	26.68	26.62	24.43	28.5	28.9	28.5	27.6	24	29.2	30	28.4	26.6	27.5	31.9	30.74	29.56	29.34	30.18	30.3	31	28.7	29.98	33.65	30.93	29.17
13	28.3	28.1	26.5	24.5	28.2	25.2	26.5	23.7	28.38	24.84	28.64	30.69	28.08	29.95	31.9	29.72	27.1	27.4	32.4	30.4	29.7	29.6	29.9	30.7	31.1	30	29.98	33.65	30.93	29.17
14	29.5	28.8	28	25.8	29.8	26.4	28.5	25	29.5	25.9	30	32.5	29	30.9	32.6	30.2	27.3	28.7	32.1	35.5	32.5	33.6	32.4	31.9	33.6	29.7	28.3	33.1	31	28.5
15	29.9	27.8	28.7	25.6	29.3	26.6	28.4	24.7	28.98	25.92	30.12	32.45	28.61	32.2	35.1	31.8	30.1	31.2	37.2	33.9	31.8	32.6	30.89	31.75	32.76	33.7	30.1	32.1	34.8	30.4
16	30.7	28.6	28.2	27	28.9	25.7	27.7	24.8	28.8	25.1	31.4	32.3	28.6	31.4	35	31.1	29.2	30.7	37	35.35	30.93	32.19	30.6	32	34	36.35	30.22	32.65	30.13	28.58
17	30.2	27.1	27.4	26.2	28.8	25.6	26.6	24.7	28.3	25	30.7	32.6	28.5	31.7	35.1	30.3	30.28	31	37.45	38.5	34	34.3	34.9	33.9	36.9	37.5	30.9	34	30.5	30.5
18	32.8	29.3	30.1	27.6	30.3	26.8	29.1	25.3	29.46	25.66	31.38	33.92	28.9	32.46	35.9	33	30.7	34.8	39.2	40.77	34.97	36	34.83	35.05	38.53	41.6	33.6	38.5	35.4	32.4
Extended Data Fig. 2d	Genotype
Time	IRGFP-Tan (NCD)													IRGFP-Tan (HFD)
0 min	156	152	152	140	145	144	165	140	138	152	154	156	163	237	215	197	235	225	203	256	321	183	139	155	172	152	173
15 min	133	142	111	92	110	123	97	125	141	116	128	153	123	219	202	271	254	208	216	216	239	180	172	168	200	141	160
30 min	114	134	99	90	88	109	87	126	121	107	116	170	115	194	115	156	249	175	166	174	232	163	158	132	167	125	148
60 min	121	151	100	95	97	98	90	122	121	115	118	155	103	187	118	173	240	169	182	173	194	151	148	120	163	91	133
120 min	145	171	144	123	165	122	93	147	161	151	139	153	145	246	148	289	288	265	216	260	177	176	161	175	216	166	172
Extended Data Fig. 2e	Genotype
Time	IRGFP-Tan (NCD)													IRGFP-Tan (HFD)
0 min	121	115	82	99	89	74	74	78	85	78	84	136	114	174	190	153	199	156	216	143	209	171	170	160	122	123	86
15 min	356	482	136	294	308	144	420	187	357	313	373	236	416	315	304	410	448	349	445	409	468	464	295	600	474	302	460
30 min	456	573	153	433	343	255	314	304	452	398	406	236	416	515	269	273	426	600	598	496	600	370	584	446	600	374	600
60 min	459	482	120	373	348	173	256	289	415	270	393	187	384	600	439	217	419	600	597	420	600	455	551	477	600	428	550
120 min	334	269	62	148	252	70	127	173	355	187	220	180	275	549	319	193	340	415	532	350	582	317	400	554	483	337	439
Extended Data Fig. 2g	Genotype & condition												10 min					20 min					30 min
Time	IRGFP-Tan					IRΔTan							Unpaired t test		Significantly different (P < 0.05)?	Yes		Unpaired t test		Significantly different (P < 0.05)?	Yes		Unpaired t test		Significantly different (P < 0.05)?	Yes
0 min	14	0.5	3.25			3	3	14.5	20				P value	0.0012	One- or two-tailed P value?	Two-tailed		P value	0.0058	One- or two-tailed P value?	Two-tailed		P value	0.023	One- or two-tailed P value?	Two-tailed
5 min	11	3	17	2.75	41	3	3.75	32.25	27	14.25			P value summary	**	t, df	t=4.631, df=9		P value summary	**	t, df	t=3.590, df=9		P value summary	*	t, df	t=2.736, df=9
10 min	60.25	23.75	20.75	46.25	48	3	0.25	3.5	11.3333	14.75	3
20 min	55	48	35.75	74.6667	37	21	4.5	31.25	5	29.25	27.75
30 min	26.75	64.75	21.25	48.3333	30	2.25	10.25	27.5	16.6667	9	24.5
Extended Data Fig. 2i	Genotype & condition
Time	IRGFP-Tan					IRΔTan
0 min	25.5	5	5.125			0.625	7.5	35	46.3333
5 min	11.6667	16.75	70.8333	16.5	103.667	0	0.1875	37.4583	60.5	43.75
10 min	126.75	50	38.5417	78.25	64	21	22.5	31	60.3333	94.6667	23
20 min	69.625	47.875	23.875	68	59.3333	37.5833	1.75	13	31.75	112
30 min	35.75	90.1667	22.75	65.25	94	3	21.375	41.375	61.125	43.25	78
