# Supplementary material for: Insulin signalling in tanycytes gates hypothalamic insulin uptake and regulation of AgRP neuron activity
Source: Nat Metab. 2021 Dec 20;3(12):1662–79. doi: 10.1038/s42255-021-00499-0 (PMC8688146; doi:10.1038/s42255-021-00499-0)
Supplement: Source Data Extended Data Fig. 4 — Statistical source data. [file 42255_2021_499_MOESM15_ESM.xlsx]

## Sheet: ED Figure 4 
Extended Data Fig. 4b	Genotype														Unpaired t test		Significantly different (P < 0.05)?	Yes
	IRmKate2							IRΔTan							P value	0.0187	One- or two-tailed P value?	Two-tailed
	61.67	27.67	3.67	16.33	34	45.67	51	10.67	0.33	9.33	2	16			P value summary	*	t, df	t=2.804, df=10
Extended Data Fig. 4d	Genotype														Unpaired t test		Significantly different (P < 0.05)?	Yes
basal tanycytes	IRmKate2							IRΔTan							P value	0.0237	One- or two-tailed P value?	Two-tailed
	85.455	45.177	74.0427	65.2073	57.9247	22.1707	79.5967	36.2073	28.6067	19.2813	24.41	51.6977			P value summary	*	t, df	t=2.664, df=10
Extended Data Fig. 4e	Genotype														Unpaired t test		Significantly different (P < 0.05)?	Yes
lateral tanycytes	IRmKate2							IRΔTan							P value	0.0145	One- or two-tailed P value?	Two-tailed
	74.8418	80.0138	51.363	75.6648	50.1322	39.4702	59.9172	34.6586	37.6222	24.4332	23.07	58.6128			P value summary	*	t, df	t=2.950, df=10
Extended Data Fig. 4f	Genotype														Unpaired t test		Significantly different (P < 0.05)?	Yes
ARC	IRmKate2							IRΔTan							P value	0.0002	One- or two-tailed P value?	Two-tailed
	207.667	197.333	196.333	165.333	162.667	142.333	208	93	123	116.333	123.333	106			P value summary	***	t, df	t=5.575, df=10
