# Supplementary material for: Insulin signalling in tanycytes gates hypothalamic insulin uptake and regulation of AgRP neuron activity
Source: Nat Metab. 2021 Dec 20;3(12):1662–79. doi: 10.1038/s42255-021-00499-0 (PMC8688146; doi:10.1038/s42255-021-00499-0)
Supplement: Source Data Extended Data Fig. 5 — Statistical source data. [file 42255_2021_499_MOESM16_ESM.xlsx]

## Sheet: ED Figure 5
Extended Data Fig. 5a	Genotype																												Extended Data Fig. 5b	Genotype
Time	IRGFP-Tan													IRΔTan															Time	IRGFP-Tan													IRΔTan
8:00:00	0.926	0.895	0.941	0.891	0.91	0.836	0.865	0.857	0.844	0.78	0.889	0.913	0.881	0.779	0.801	0.853	0.864	0.91	0.814	0.764	0.805	0.853	0.882	0.832	0.791	0.837	0.821		8:00:00	12.024	14.008	16.601	14.294	16.799	15.355	14.194	15.459	12.619	14.908	15.721	14.847	14.58	14.572	12.74	11.826	15.068	15.421	13.558	14.338
8:20:00	0.931	0.886	0.959	0.939	0.937	0.834	0.91	0.935	0.924	0.868	0.974	0.93	0.889	0.842	0.908	0.91	0.894	0.95	0.884	0.863	0.893	0.943	0.976	0.907	0.838	0.898	0.903		8:20:00	14.029	13.545	15.538	13.815	14.412	15.215	11.613	13.813	12.512	13.955	14.114	14.426	13.201	16.958	14.613	13.682	13.943	12.934	14.583	12.713
8:40:00	0.925	0.931	0.961	0.908	0.886	0.85	0.875	0.9	0.9	0.853	0.911	0.922	0.883	0.8	0.894	0.927	0.879	0.921	0.909	0.836	0.855	0.893	0.919	0.908	0.838	0.888	0.875		8:40:00	15.306	14.297	17.411	14.839	15.466	15.91	12.326	14.967	17.711	16.267	13.705	15.538	14.995	14.254	13.412	13.508	14.13	15.28	16.114	12.365
9:00:00	0.938	0.935	0.952	0.883	0.923	0.852	0.937	0.883	0.876	0.829	0.932	0.926	0.884	0.813	0.881	0.902	0.849	0.926	0.929	0.815	0.916	0.876	0.88	0.926	0.802	0.883	0.869		9:00:00	13.649	14.289	15.248	12.239	16.737	17.582	14.19	15.52	13.701	14.224	15.475	14.957	14.622	15.405	13.683	12.072	13.159	13.985	15.24	12.54
9:20:00	0.926	0.939	0.919	0.895	0.961	0.855	0.966	0.867	0.854	0.811	0.948	0.928	0.884	0.824	0.89	0.89	0.879	0.917	0.898	0.847	0.861	0.865	0.873	0.904	0.803	0.911	0.9		9:20:00	14.229	15.781	15.537	17.32	14.851	16.755	11.256	13.911	12.633	13.817	13.328	15.746	12.989	15.304	13.82	11.616	14.906	13.249	15.248	14.297
9:40:00	0.948	0.895	0.968	0.916	0.981	0.895	0.938	0.865	0.868	0.9	0.956	0.991	0.831	0.869	0.903	0.945	0.876	0.926	0.885	0.863	0.857	0.852	0.847	0.879	0.825	0.881	0.873		9:40:00	15.568	12.869	17.309	14.785	16.068	16.372	11.457	15.01	13.127	16.399	14.114	19	14.667	15.512	11.978	13.674	13.28	15.273	14.932	13.316
10:00:00	0.95	0.883	1.004	0.886	0.929	0.888	0.915	0.835	0.857	0.94	0.958	0.978	0.817	0.901	0.861	0.934	0.852	0.968	0.902	0.869	0.902	0.869	0.82	0.909	0.793	0.898	0.861		10:00:00	13.38	12.316	13.652	14.484	14.895	15.679	11.597	15.087	12.357	15.575	15.673	20.432	13.436	15.419	12.957	11.868	13.161	14.723	16.157	12.539
10:20:00	0.912	0.884	1.018	0.942	0.91	0.92	0.893	0.836	0.871	0.921	0.905	0.973	0.806	0.898	0.872	0.921	0.864	1.001	0.924	0.918	0.934	0.847	0.87	0.943	0.823	0.889	0.864		10:20:00	14.409	13.675	13.043	17.61	15.035	17.729	12.438	13.313	18.457	15.454	13.818	17.256	12.628	14.728	13.668	10.891	15.339	13.918	14.316	14.758
10:40:00	0.909	0.873	0.988	0.969	0.897	0.941	0.993	0.838	0.905	0.908	0.877	0.955	0.807	0.885	0.854	0.904	0.901	1	0.921	0.931	0.91	0.855	0.902	0.929	0.842	0.854	0.905		10:40:00	14.168	15.976	16.531	14.852	14.558	16.346	13.504	13.238	11.773	14.667	13.579	17.842	12.999	15.536	14.095	11.816	15.66	13.51	16.494	14.777
11:00:00	0.926	0.93	0.961	0.966	0.957	0.964	1.006	0.894	0.959	0.891	0.855	0.989	0.839	0.875	0.93	0.883	0.901	0.959	0.866	0.915	0.884	0.901	0.918	0.895	0.836	0.867	0.947		11:00:00	12.78	14.17	14.711	16.959	16.59	17.599	13.417	14.554	12.63	14.411	13.513	17.403	15.184	16.481	11.725	10.531	13.555	14.982	22.566	14.622
11:20:00	0.928	0.953	0.983	0.945	0.954	0.969	1.023	0.931	0.945	0.882	0.942	1.006	0.84	0.901	0.922	0.861	0.891	0.985	0.92	0.891	0.874	0.881	0.893	0.898	0.825	0.899	0.928		11:20:00	12.866	13.128	18.01	17.968	14.908	17.069	15.022	12.497	12.246	17.584	12.956	13.651	14.056	15.216	12.534	10.51	14.22	19.016	16.711	13.46
11:40:00	0.91	0.923	1.015	0.978	0.941	0.953	1.035	0.908	0.917	0.944	0.938	0.972	0.827	0.895	0.926	0.849	0.866	0.993	0.95	0.93	0.936	0.855	0.879	0.936	0.822	0.873	0.93		11:40:00	12.603	13.606	13.662	16.123	15.197	16.134	13.569	14.152	16.046	17.28	13.302	13.921	13.661	12.748	12.184	10.793	14.412	16.881	16.38	15.36
12:00:00	0.877	0.922	1.008	0.994	0.94	0.938	1.026	0.917	0.97	0.944	0.93	0.997	0.817	0.868	0.908	0.867	0.837	0.992	0.902	0.951	0.92	0.832	0.851	0.916	0.819	0.878	0.899		12:00:00	12.641	13.886	13.396	14.455	15.451	17.199	12.663	15.209	11.919	14.584	12.483	16.405	13.315	13.376	17.025	12.282	13.431	13.258	15.925	13.847
12:20:00	0.906	0.961	0.973	0.985	0.947	0.959	0.999	0.955	0.966	0.921	0.921	1.017	0.83	0.89	0.936	0.849	0.914	0.954	0.886	0.92	0.894	0.877	0.887	0.9	0.804	0.842	0.877		12:20:00	14.888	13.255	13.809	18.337	13.905	15.748	12.817	12.742	12.308	14.686	15.096	13.046	13.241	15.366	14.112	10.816	15.869	12.461	15.543	14.352
12:40:00	0.92	0.958	0.98	0.999	0.946	0.946	1.007	0.949	0.954	0.892	0.932	0.98	0.863	0.9	0.891	0.841	0.905	0.919	0.9	0.886	0.871	0.868	0.917	0.899	0.789	0.834	0.867		12:40:00	14.178	13.434	19.395	12.944	14.632	17.856	12.705	13.284	13.654	13.945	13.784	14.544	13.954	13.751	12.862	10.901	15.557	14.115	14.819	14.02
13:00:00	0.886	0.934	1.011	0.959	0.934	0.973	1	0.927	0.975	0.905	0.924	0.968	0.872	0.923	0.853	0.875	0.889	0.937	0.931	0.924	0.853	0.872	0.918	0.929	0.799	0.809	0.856		13:00:00	12.743	13.412	14.937	13.888	14.106	15.868	11.973	13.272	12.94	15.99	13.817	14.379	12.96	13.419	13.044	13.267	14.587	21.513	14.905	13.881
13:20:00	0.875	0.942	1.017	0.934	0.934	0.957	0.978	0.91	0.981	0.973	0.89	0.947	0.884	0.912	0.856	0.954	0.883	0.958	0.954	0.934	0.856	0.883	0.955	0.936	0.846	0.808	0.911		13:20:00	13.836	17.024	13.419	18.632	16.523	17.127	11.485	12.865	12.677	17.841	12.925	13.004	12.867	14.522	12.026	12.657	12.484	14.631	16.11	13.4
13:40:00	0.895	0.972	0.979	0.975	0.908	0.978	0.989	0.914	0.971	0.982	0.877	1.005	0.856	0.925	0.845	0.973	0.862	0.97	0.94	0.918	0.835	0.866	0.9	0.925	0.912	0.882	0.891		13:40:00	14.866	13.614	15.931	17.105	16.445	15.923	14.476	20.712	11.315	15.261	12.578	16.551	12.771	17.804	11.72	11.211	14.098	13.7	15.792	15.023
14:00:00	0.931	0.958	0.983	0.952	0.862	0.983	1.016	0.94	0.953	0.957	0.878	1.014	0.843	0.937	0.864	0.92	0.884	0.945	0.953	0.923	0.871	0.863	0.933	0.885	0.942	0.915	0.881		14:00:00	12.482	13.433	16.254	13.219	13.988	16.554	13.735	14.407	12.026	16.258	13.526	15.661	12.757	17.113	12.795	10.371	16.292	14.377	16.057	14.304
14:20:00	0.942	0.933	1.003	0.893	0.84	0.979	1	0.898	0.934	0.983	0.902	1.007	0.929	0.927	0.911	0.887	0.904	0.98	0.962	0.951	0.916	0.872	0.944	0.873	0.914	0.887	0.921		14:20:00	14.316	13.246	15.838	14.478	13.632	15.57	12.735	13.532	12.242	15.514	14.412	13.087	14.301	13.081	13.228	11.118	14.991	14.816	16.633	14.406
14:40:00	0.937	0.906	1.026	0.885	0.86	0.966	0.94	0.896	0.927	0.953	0.921	1.017	0.949	0.902	0.901	0.907	0.912	0.971	0.961	0.962	0.905	0.945	0.947	0.858	0.888	0.905	0.931		14:40:00	14.073	13.923	13.669	16.159	14.714	21.373	11.8	13.376	17.218	15.368	12.442	15.372	14.138	14.502	13.33	11.962	14.192	15.602	15.267	14.415
15:00:00	0.934	0.967	1.009	0.966	0.938	0.96	0.923	0.923	0.968	0.912	0.925	1.044	0.984	0.883	0.861	0.941	0.896	0.973	0.901	0.931	0.892	0.934	0.94	0.932	0.869	0.89	0.949		15:00:00	14.747	14.682	15.23	15.792	16.685	16.475	11.369	14.12	14.247	14.807	12.684	14.132	13.354	15.037	11.748	11.635	14.31	13.723	16.004	14.059
15:20:00	0.957	0.962	0.997	0.983	0.967	0.963	0.891	0.935	0.955	0.936	0.911	1.016	0.983	0.862	0.839	0.921	0.91	0.998	0.922	0.952	0.878	0.945	0.887	0.936	0.862	0.876	0.94		15:20:00	13.403	13.826	14.708	14.821	14.628	14.688	11.526	14.316	12.909	17.51	13.665	14.07	13.707	14.931	12.108	10.821	14.605	14.365	20.771	13.97
15:40:00	0.942	0.925	1.029	0.957	0.95	0.944	0.967	0.887	0.935	0.901	0.851	1.027	0.991	0.896	0.835	0.91	0.94	0.999	0.966	0.971	0.94	0.972	0.899	0.944	0.918	0.886	0.894		15:40:00	12.788	14.245	17.492	14.332	15.089	19.689	13.995	14.16	12.084	16.487	13.919	15.855	15.122	16.422	11.806	11.287	17.187	15.776	15.158	15.08
16:00:00	0.938	0.882	1.038	0.943	0.973	0.959	1.016	0.939	0.912	0.869	0.84	1.031	0.965	0.922	0.827	0.918	0.948	0.959	0.976	0.941	0.911	0.977	0.951	0.897	0.938	0.918	0.906		16:00:00	13.468	13.658	17.682	17.218	14.935	15.463	12.997	13.059	12.099	15.447	14.708	15.649	13.245	13.879	11.497	11.812	15.409	15.159	16.658	12.421
16:20:00	0.888	0.928	1.025	0.984	0.975	0.964	1.034	0.976	0.952	0.867	0.823	1.04	0.94	0.937	0.891	0.871	0.927	0.925	0.988	0.914	0.875	0.962	0.938	0.908	0.91	0.903	0.883		16:20:00	13.547	14.362	16.319	15.176	14.672	17.939	11.662	13.614	13.461	15.912	12.037	14.841	12.991	15.914	14.225	12.251	14.506	14.321	15.205	14.445
16:40:00	0.929	0.962	1.004	0.981	0.968	0.961	0.998	0.939	0.963	0.837	0.888	1.051	0.885	0.875	0.962	0.836	0.92	0.926	0.937	0.93	0.852	0.911	0.932	0.902	0.909	0.872	0.921		16:40:00	15.347	13.359	15.592	14.825	14.901	15.465	12.175	20.846	12.766	14.546	13.975	16.297	13.295	15.558	12.672	10.517	14.066	17.088	15.742	15.099
17:00:00	0.972	0.93	1.013	0.975	0.936	0.983	0.982	0.957	0.923	0.92	0.933	1.042	0.936	0.859	0.962	0.905	0.946	0.952	0.926	0.957	0.934	0.981	0.944	0.933	0.862	0.889	0.956		17:00:00	13.918	13.98	16.136	16.393	16.183	15.703	11.635	14.059	12.624	14.836	12.505	14.758	14.236	15.305	12.479	12.967	17.206	14.388	16.828	14.171
17:20:00	0.958	0.939	1.037	0.999	0.945	0.997	0.984	0.955	0.913	0.964	0.934	1.033	0.954	0.87	0.929	0.941	0.965	0.925	0.982	0.95	0.938	0.998	0.95	0.959	0.872	0.939	0.935		17:20:00	13.879	16.795	14.451	16.105	14.944	17.721	13.382	15.09	12.937	15.642	14.173	16.55	13.024	23.426	12.811	12.768	14.728	14.421	15.05	15.696
17:40:00	0.963	1.005	1.052	0.961	0.909	0.992	0.979	0.966	0.896	0.992	0.948	1.054	0.962	0.917	0.92	0.97	0.973	0.936	0.981	0.925	0.936	0.982	0.928	0.954	0.881	0.945	0.916		17:40:00	17.562	14.921	15.167	15.648	20.417	16.696	15.065	14.288	19.319	17.52	12.705	14.339	14.225	16.299	13.881	13.178	17.331	15.933	15.925	14.631
18:00:00	0.971	0.996	1.008	0.952	0.957	0.976	1.035	0.977	0.93	0.967	0.925	1.081	0.945	0.906	0.87	0.999	0.977	0.978	0.947	0.95	0.965	0.923	0.913	0.955	0.924	0.926	0.945		18:00:00	15.249	15.394	21.666	18.085	16.053	17.681	12.592	14.53	12.859	15.876	15.533	17.948	15.256	16.081	17.751	14.066	17.156	15.287	15.914	15.034
18:20:00	0.975	1.017	1.039	0.978	0.964	0.968	1.04	0.994	1.012	0.933	0.909	1.062	0.982	0.888	0.969	1.023	0.997	0.983	0.953	0.945	0.956	0.931	0.921	0.957	0.948	0.948	0.986		18:20:00	18.435	15.134	15.553	16.408	16.308	22.392	13.818	16.367	16.221	16.95	16.644	16.944	16.258	22.641	13.149	15.86	18.554	16.443	15.955	15.99
18:40:00	0.991	1.034	1.036	1.006	0.944	0.983	1.042	0.98	0.984	0.954	0.942	1.069	0.989	0.941	1.008	1.031	0.999	1.005	0.973	0.898	0.98	0.992	0.92	0.987	0.955	0.942	0.974		18:40:00	19.26	19.662	25.313	20.352	18.205	19.401	17.48	19.921	17.27	19.974	17.632	16.598	20.369	18.13	15.279	15.095	17.394	24.078	17.056	16.014
19:00:00	1.014	1.03	1.057	1.029	0.962	0.994	1.044	1.001	1.013	0.991	0.986	1.061	1.013	0.953	1.02	1.042	1.01	1.018	0.982	0.93	1.005	1.001	0.953	1.009	0.965	0.96	0.999		19:00:00	15.12	16.662	17.567	19.181	20.2	24.549	14.82	18.444	17.839	21.509	16.706	18.558	16.098	18.67	18.794	14.984	18.321	20.331	19.757	16.816
19:20:00	1.012	1.044	1.069	1.042	0.997	0.991	1.028	1.012	1.011	1.01	1	1.062	1.023	0.987	1.035	1.051	1.024	1.026	0.996	0.923	1.023	1.005	0.974	1.011	0.976	0.983	1.002		19:20:00	18.352	15.668	22.934	18.633	17.832	20.685	18.497	16.567	15.021	17.076	17.556	18.01	21.16	17.182	15.497	14.377	20.603	18.069	21.248	18.99
19:40:00	1.014	1.033	1.068	1.054	1.002	0.998	1.029	1.022	0.992	1.032	1.008	1.08	1.028	0.98	1.032	1.037	1.019	1.036	1	0.961	1.019	1.013	0.99	1.027	0.999	0.999	1.001		19:40:00	15.949	16.289	17.352	19.258	20.144	17.953	15.409	19.733	19.785	19.706	16.918	15.503	19.1	18.895	15.721	14.922	21.195	20.564	18.481	16.373
20:00:00	1.005	1.039	1.062	1.05	1.005	1.007	1.042	1.011	1.008	1.036	1.016	1.06	1.037	0.99	1.02	1.039	1.013	1.039	1.001	0.977	1.011	1.004	0.984	1.023	1.007	1.009	1.001		20:00:00	15.337	16.946	22.309	18.74	17.716	21.444	18.684	20.47	16.035	17.662	14.424	18.747	14.696	18.013	15.05	13.491	18.046	17.14	18.669	20.229
20:20:00	1.01	1.042	1.068	1.045	0.975	1.015	1.042	1.009	1.032	1.033	1.015	1.076	1.014	0.996	1.035	1.042	1.033	1.044	1.012	1.002	1.035	1.02	0.992	1.026	1.011	1.008	1.021		20:20:00	16.883	14.927	17.599	20.192	18.292	20.239	15.582	19.574	14.093	25.807	16.013	17.849	14.775	16.455	15.294	15.538	18.698	17.269	17.002	16.318
20:40:00	1.03	1.03	1.074	1.052	1.002	1	1.039	1.019	1.02	1.045	1.011	1.076	1.025	0.994	1.041	1.051	1.024	1.031	1.011	1.009	1.02	0.998	1.008	1.025	1.009	1.008	1.01		20:40:00	15.122	18.504	20.672	21.322	17.604	18.117	16.222	18.622	17.841	18.687	17.486	18.761	20.271	21.358	14.811	13.05	19.186	20.293	17.06	15.764
21:00:00	1.015	1.049	1.083	1.061	1.013	1.027	1.054	1.028	1.037	1.056	1.014	1.076	1.032	1.013	1.05	1.052	1.007	1.033	0.998	0.993	0.991	1.006	1.001	1.028	1.018	0.988	1.005		21:00:00	14.959	14.122	17.498	17.329	18.103	23.222	17.048	17.441	15.772	20.064	16.714	20.623	14.045	16.449	15.775	14.509	18.569	18.386	17.861	18.556
21:20:00	0.996	1.046	1.069	1.079	1.012	1.028	1.058	1.011	1.042	1.051	1.005	1.093	1.031	1.01	1.037	1.056	1.02	1.045	0.984	1.014	1.035	1.016	1.003	1.038	1.011	1.005	1.007		21:20:00	15.633	18.59	19.549	16.091	20.379	16.242	16.693	19.136	14.599	16.661	16.066	15.529	16.8	18.614	15.195	14.343	19.898	20.697	22.122	15.958
21:40:00	0.994	1.056	1.077	1.074	1.023	1.036	1.048	1.017	1.048	1.064	1.009	1.08	1.026	1.02	1.046	1.059	1.02	1.041	1.012	1.024	0.989	0.998	1.01	1.028	1.007	1.004	1.01		21:40:00	14.661	16.374	23.477	18.878	19.45	17.902	16.503	18.251	16.941	22.54	14.735	16.71	18.234	17.188	14.835	15.723	18.487	17.916	16.123	14.72
22:00:00	0.967	1.061	1.067	1.06	1.035	1.027	1.05	1.016	1.044	1.074	1.004	1.068	1.045	1.028	1.048	1.06	1.017	1.016	1.018	1.007	1.029	0.984	1.015	1.028	1.019	1.016	1.026		22:00:00	15.567	15.541	18.575	18.542	18.477	19.895	14.574	17.219	16.609	18.959	17.416	20.309	14.021	17.632	15.122	15.39	17.464	21.471	17.264	16.375
22:20:00	0.969	1.062	1.072	1.073	1.021	1.029	1.063	1.011	1.041	1.055	1.006	1.062	1.017	1.015	1.062	1.043	1.009	1.029	1	1.013	1.026	0.997	0.997	1.02	1	1.007	1.014		22:20:00	15.5	15.92	20.617	17.127	18.101	19.972	19.037	18.077	15.071	17.482	16.499	19.484	14.049	18.114	14.279	14.037	17.13	19.083	16.337	15.736
22:40:00	0.971	1.059	1.067	1.069	1.046	1.022	1.048	1.019	1.001	1.045	0.995	1.081	1.018	1.01	1.05	1.023	1.017	1.049	0.996	1	1.04	1.016	1.006	1.039	1.005	1.027	1.025		22:40:00	17.205	15.89	20.343	17.288	17.388	19.461	16.888	16.364	15.409	18.405	15.047	16.236	15.693	17.384	14.953	12.194	20.33	19.087	24.52	16.45
23:00:00	0.992	1.032	1.065	1.058	1.05	1.016	1.065	0.976	1.028	1.065	0.995	1.064	1.034	1.007	1.032	0.981	1.011	1.013	1.004	1.011	1.029	1.021	1.01	1.022	1.013	1.025	1.025		23:00:00	15.649	14.531	19.169	18.101	19.656	20.769	15.156	16.748	16.378	16.709	14.854	20.144	16.868	19.434	18.305	14.036	18.362	16.394	18.723	16.549
23:20:00	1.002	1.048	1.069	1.057	1.03	1.022	1.062	0.92	1.028	1.05	0.955	1.066	1.033	1.022	1.033	1.027	1.017	1.009	0.998	1.007	1.004	1.009	1.002	1.024	1.007	1.028	1.029		23:20:00	15.411	15.473	18.565	20.864	18.776	19.58	14.343	15.914	14.04	19.321	15.159	21.044	18.234	17.23	16.069	14.236	17.609	16.607	17.972	16.538
23:40:00	0.99	1.04	1.066	1.058	1.036	1.017	1.043	0.951	1.037	1.056	0.988	1.067	1.036	1.026	1.049	1.031	1.014	1.002	1.018	1.013	1.044	1.034	1.016	1.036	0.998	1.022	1.028		23:40:00	15.356	16.477	22.561	17.044	17.36	17.662	15.678	15.174	13.492	20.342	16.117	18.223	20.875	18.41	14.86	11.734	17.714	16.323	17.293	14.521
24:00:00	1.01	1.048	1.082	1.051	1.049	1.015	1.047	0.955	1.018	1.054	1.001	1.079	1.022	1.032	1.022	1.033	1.022	1.023	1.017	1.004	1.047	1.026	0.995	1.02	1.003	1.011	1.019		24:00:00	14.083	16.941	16.379	21.361	19.471	20.541	15.698	19.318	18.428	18.653	14.128	14.351	15.022	18.022	13.101	14.514	18.659	15.738	17.258	16.397
24:20:00	0.976	1.044	1.072	1.059	1.049	1.016	1.031	0.995	1.021	1.049	0.986	1.079	1.018	1.02	1.021	1.038	1.019	1.029	0.98	1.016	1.031	1.027	0.98	1.02	1.005	1.015	1.029		24:20:00	15.975	15.496	19.149	20.858	17.653	19.891	13.935	18.164	14.933	17.208	16.91	17.459	14.561	17.7	13.996	11.884	19.114	16.693	17.907	15.61
24:40:00	1.003	1.015	1.072	1.052	1.053	1.005	1.015	1	1.025	1.055	0.992	1.08	1.027	1.006	0.965	1.036	0.998	1.028	0.974	1.017	1.026	1.032	0.991	1.029	1.002	1.023	1.035		24:40:00	16.886	16.144	19.203	19.096	18.018	18.165	15.876	19.262	14.515	19.012	15.875	19.092	14.568	20.684	13.222	12.832	16.813	16.571	17.961	15.471
25:00:00	1.012	1.056	1.067	1.03	1.044	1.006	1.015	0.998	1.013	1.039	0.988	1.061	0.995	1.011	0.982	0.999	0.985	1.019	0.961	1.009	0.973	1.016	0.992	1.023	0.998	1.01	1.031		25:00:00	14.525	15.592	18.82	16.535	19.475	21.033	14.853	18.663	15.657	17.207	13.29	17.839	14.246	18.398	18.1	14.466	20.108	18.358	17.972	16.34
25:20:00	0.991	1.056	1.068	1.014	1.04	1.006	1.044	1.002	1.03	1.043	0.989	1.073	1.019	1.006	1.011	0.998	1.004	1.036	0.996	1.032	0.952	1.002	0.997	1.02	1.009	1.012	1.019		25:20:00	16.027	13.95	19.416	21.304	17.599	16.866	16.395	17.762	13.114	18.897	16.572	15.908	13.96	15.731	14.731	14.621	18.065	15.445	17.449	15.254
25:40:00	1.007	1.048	1.059	1.03	1.052	0.982	1.027	0.974	1.023	1.034	1.001	1.089	0.983	0.995	1.009	1.016	1.01	1.035	0.985	1.014	0.989	0.991	1	1.011	1.001	1.027	1.016		25:40:00	15.291	16.763	22.676	16.837	18.425	17.826	16.109	17.526	13.656	18.909	15.147	18.685	13.85	16.39	13.022	12.395	16.685	14.538	17.104	14.567
26:00:00	1.013	1.05	1.067	1.041	1.035	0.983	1.008	0.918	1.017	1.008	1.001	1.075	1.018	1	0.952	1.025	0.953	1.001	0.99	1.008	1.014	0.998	0.996	1.017	1.005	0.998	1.023		26:00:00	14.995	17.331	19.002	17.058	23.617	15.963	15.585	16.252	15.056	18.415	15.78	17.19	14.876	18.413	14.894	13.585	16.013	14.688	16.24	16.737
26:20:00	1.002	1.056	1.04	1.021	1.054	0.966	0.983	0.975	1.018	1.013	1.004	1.089	1.037	1.01	0.975	1.015	0.92	0.993	0.99	1.005	0.983	1.009	1.005	1.025	0.992	1.016	1.022		26:20:00	15.215	16.143	22.292	16.391	17.314	18.057	14.575	15.394	13.512	17.232	13.151	16.319	14.57	16.54	14.379	12.839	17.031	14.795	15.739	14.807
26:40:00	1.003	1.051	1.05	1	1.058	0.98	1.026	0.944	0.99	1.014	0.98	1.087	1.022	1.012	1.015	0.989	0.955	1.003	0.982	1.019	0.932	1.022	1.002	1.025	0.981	1.023	1.026		26:40:00	16.348	13.202	19.561	15.923	22.29	17.239	16.391	14.752	15.445	19.329	15.123	18.9	14.524	16.394	14.06	13.913	15.439	17.973	19.327	16.783
27:00:00	0.998	1.041	0.993	1.003	1.037	0.99	1.02	0.978	0.999	1.01	0.994	1.07	1.027	1.004	1.027	1.018	0.954	1.013	0.996	1.015	0.968	1.028	0.999	0.993	0.982	1.003	1.027		27:00:00	14.523	13.731	17.731	19.194	18.192	19.593	14.863	15.037	16.181	19.603	15.636	15.853	13.291	20.804	14.614	14.074	16.635	16.017	16.407	14.923
27:20:00	0.972	1.05	0.987	1	1.017	0.969	0.991	0.978	1.002	1.003	0.994	1.082	0.989	1.011	1.026	1.017	0.983	1.006	0.997	1.002	0.979	1.028	0.999	0.995	0.991	1.021	1.028		27:20:00	15.762	18.559	18.903	15.777	17.103	19.964	15.04	14.126	13.719	18.193	13.269	16.356	17.395	18.567	17.476	12.781	17.637	15.634	17.046	14.155
27:40:00	1.007	1.055	1.022	1.007	0.992	0.984	1.008	1.005	0.986	0.978	1	1.078	1.012	1.024	1.029	1.025	1.004	1.022	0.993	1.015	1.005	1.032	1.014	1.001	0.986	1.019	1.027		27:40:00	14.868	15.041	17.003	17.452	16.055	17.708	15.592	14.094	18.781	22.114	14.407	18.306	15.914	18.26	13.274	14.998	17.023	15.235	20.129	15.115
28:00:00	1.024	1.056	1.015	0.996	0.99	0.969	1.013	0.999	1.004	0.989	0.994	1.07	0.909	1.003	1.02	1.022	1.02	1.025	0.997	1.017	0.984	1.023	1.013	0.99	0.984	1.026	0.982		28:00:00	15.355	15.119	18.061	19.681	17.358	18.009	15.395	16.115	14.197	17.89	15.107	16.965	15.706	17.361	17.305	13.339	18.306	22.132	16.054	14.868
28:20:00	1.027	1.055	1.047	1.005	1.023	0.96	0.984	1.013	0.997	0.992	1.003	1.102	1.035	0.981	1.036	1.025	0.986	1.037	1.001	1.018	1	1.022	1.007	0.98	0.983	1.026	1.008		28:20:00	16.7	19.336	16.832	18.153	18.273	20.076	14.312	13.984	14.415	18.173	15.411	14.575	18.598	15.763	12.643	14.513	15.482	15.446	18.813	15.264
28:40:00	1.006	1.054	1.03	0.935	1.028	0.982	0.957	1.022	1.004	0.994	0.998	1.085	1.017	0.961	1.011	1.034	0.967	1.03	0.998	1.023	1.012	1.016	1	0.998	0.981	1.033	1.006		28:40:00	13.788	15.524	20.544	14.836	16.666	19.173	15.077	13.594	14.828	17.012	15.114	14.466	19.515	17.767	12.904	13.363	17.472	20.357	18.557	15.059
29:00:00	0.994	1.06	1.038	0.899	0.998	0.98	0.985	1.002	1.005	0.984	1.021	1.084	1.054	0.96	1.013	1.013	0.972	1.036	0.999	1.015	0.99	1.014	1.004	0.984	0.987	1.017	0.999		29:00:00	16.519	13.196	17.607	15.875	15.746	16.788	16.318	14.215	13.336	17.233	14.502	18.615	15.586	20.738	14.851	14.138	15.424	15.753	17.183	14.96
29:20:00	1.016	1.027	1.032	0.928	1.001	0.985	1	1.025	0.981	1.004	1.021	1.087	1.021	0.989	1.017	1.018	0.988	1.021	0.976	0.997	0.953	0.996	1.01	0.995	0.969	1.007	0.945		29:20:00	16.662	15.967	15.106	18.611	16.005	18.711	14.552	14.788	15.048	18.587	15.713	17.296	14.999	14.934	13.834	14.139	21.602	16.783	16.317	15.243
29:40:00	1.01	1.032	1.009	0.947	1.025	0.962	0.969	1.005	0.984	0.995	1.019	1.014	0.941	0.953	1.035	1.008	1	1.02	0.932	0.993	0.93	0.998	0.995	1.001	0.973	1.014	0.973		29:40:00	15.355	15.615	16.912	15.95	18.79	16.937	13.994	18.372	15.708	16.847	13.012	14.706	14.136	20.184	12.98	11.683	16.961	17.935	16.614	17.354
30:00:00	0.996	1.017	1.006	0.928	1.02	0.958	0.903	0.997	0.998	0.935	0.992	0.742	0.656	0.968	0.997	0.955	0.972	1.009	0.874	0.994	0.885	0.994	0.987	0.993	0.951	1.017	0.955		30:00:00	13.58	13.677	18.83	14.461	16.052	18.18	13.41	14.867	13.065	16.418	14.863	22.448	19.441	15.97	11.758	11.518	16.458	17.107	16.888	15.121
30:20:00	0.937	0.98	1.004	0.914	0.991	0.99	0.888	0.98	0.963	0.933	1.002	1.069	0.948	0.957	0.978	0.96	0.896	0.974	0.9	0.961	0.914	0.957	0.954	0.969	0.908	1.004	0.959		30:20:00	18.409	13.013	17.354	16.338	15.888	15.988	13.839	17.401	16.025	19.081	14.87	16.853	13.335	15.53	12.863	13.983	15.205	15.103	16.488	17.362
30:40:00	0.968	0.913	0.972	0.878	0.949	0.911	0.959	0.979	0.929	0.924	0.974	1.162	1.003	0.914	0.919	0.953	0.842	0.895	0.91	0.923	0.937	0.913	0.949	0.919	0.911	0.991	0.904		30:40:00	15.661	12.935	16.136	14.317	16.447	15.272	13.587	13.457	14.222	16.74	13.064	13.676	14.839	15.002	13.695	11.521	14.366	15.511	14.963	14.386
31:00:00	0.96	0.962	0.939	0.867	0.998	0.957	0.946	0.929	0.876	0.867	0.928	1.22	1.132	0.898	0.918	0.907	0.855	0.866	0.871	0.856	0.92	0.896	0.931	0.928	0.858	0.95	0.915		31:00:00	14.492	15.082	22.333	13.897	15.764	15.328	11.502	13.118	12.631	16.57	13.059	12.371	10.913	16.32	14.601	10.876	14.056	14.932	15.736	14.665
31:20:00	0.929	0.967	0.984	0.859	1.006	0.954	0.904	0.967	0.856	0.858	0.891	1.158	1.069	0.867	0.919	0.891	0.87	0.887	0.859	0.832	0.894	0.926	0.959	0.962	0.833	0.925	0.916		31:20:00	13.704	13.945	15.921	13.561	16.041	15.359	14.009	14.984	12.91	16.835	13.803	13.859	11.735	14.816	12.428	11.467	14.39	14.776	15.118	14.273
31:40:00	0.883	0.936	0.973	0.854	0.986	0.935	0.888	0.932	0.841	0.881	0.874	1.16	1.03	0.838	0.873	0.875	0.901	0.878	0.825	0.824	0.863	0.918	0.959	0.935	0.806	0.944	0.9		31:40:00	13.248	13.227	16.143	16.276	14.265	23.169	12.464	13.104	11.966	15.83	13.905	13.735	10.977	14.881	14.857	12.858	14.398	14.399	13.555	13.965
32:00:00	0.876	0.907	0.945	0.849	0.93	0.954	0.886	0.93	0.858	0.877	0.847	0.995	0.848	0.866	0.914	0.837	0.898	0.89	0.844	0.838	0.871	0.906	0.932	0.922	0.797	0.968	0.895		32:00:00	12.798	14.534	17.09	14.517	15.165	17.44	12.131	14.824	11.934	16.562	13.323	14.276	12.494	16.942	14.482	12.066	14.873	15.178	14.959	13.741
32:20:00	0.878	0.895	0.958	0.813	0.92	0.922	0.859	0.856	0.844	0.869	0.921	1.03	0.922	0.883	0.903	0.834	0.904	0.84	0.875	0.854	0.881	0.945	0.946	0.901	0.829	0.962	0.93		32:20:00	13.133	12.911	16.611	14.371	16.414	16.635	11.667	13.143	12.488	18.096	12.682	14.71	13.445	15.258	12.705	12.706	16.006	14.804	15.117	12.815
32:40:00	0.871	0.904	0.964	0.814	0.883	0.911	0.852	0.895	0.833	0.826	0.951	1.022	0.926	0.847	0.885	0.811	0.89	0.853	0.914	0.835	0.87	0.939	0.973	0.884	0.869	0.944	0.905		32:40:00	14.561	14.04	15.495	13.69	15.888	16.285	10.888	12.119	12.031	14.508	14.672	13.956	13.035	15.83	13.232	13.13	15.655	14.832	16.664	11.686
33:00:00	0.901	0.878	0.919	0.815	0.853	0.88	0.847	0.863	0.822	0.809	0.901	1.125	0.967	0.829	0.817	0.834	0.845	0.858	0.898	0.821	0.848	0.877	0.978	0.867	0.851	0.903	0.891		33:00:00	11.861	13.291	16.41	16.76	15.626	15.649	13.092	13.493	12.708	15.142	13.98	12.839	11.256	14.901	14.099	11.442	14.143	20.716	16.169	11.959
33:20:00	0.922	0.871	0.901	0.858	0.902	0.886	0.841	0.884	0.825	0.804	0.869	1.19	1.036	0.874	0.831	0.825	0.833	0.88	0.881	0.852	0.799	0.893	0.944	0.834	0.827	0.889	0.948		33:20:00	13.34	14.005	23.283	17.24	15.671	16.196	13.837	15.285	12.519	14.765	13.48	11.566	10.121	16.163	12.561	11.07	14.512	15.651	15.565	13.746
33:40:00	0.921	0.899	0.952	0.858	0.916	0.94	0.897	0.9	0.842	0.872	0.861	1.118	1.071	0.921	0.883	0.835	0.848	0.877	0.869	0.92	0.838	0.86	0.912	0.897	0.838	0.872	0.937		33:40:00	13.384	13.622	16.482	14.867	14.91	15.844	14.266	13.202	13.313	14.264	12.786	14.601	10.755	14.706	12.903	12.371	18.638	15.594	19.702	13.571
34:00:00	0.895	0.859	0.948	0.842	0.917	0.95	0.88	0.896	0.883	0.925	0.887	1.082	0.933	0.92	0.884	0.848	0.902	0.876	0.923	0.916	0.865	0.843	0.904	0.913	0.864	0.897	0.923		34:00:00	13.261	13.243	17.343	14.532	15.319	15.733	13.755	13.885	13.228	16.421	13.377	15.161	13.644	15.308	13.038	11.721	16.888	15.408	16.706	13.283
34:20:00	0.91	0.854	0.938	0.875	0.896	0.914	0.856	0.884	0.878	0.946	0.879	1.015	0.917	0.903	0.904	0.925	0.899	0.863	0.9	0.877	0.862	0.853	0.888	0.924	0.895	0.931	0.969		34:20:00	13.883	13.116	17.276	16.829	19.691	16.004	12.443	13.235	12.943	16.911	14.035	13.755	14.178	15.071	11.631	12.096	15.099	14.382	16.435	12.503
34:40:00	0.884	0.856	0.956	0.901	0.927	0.921	0.842	0.89	0.866	0.959	0.862	1.014	0.901	0.903	0.899	0.939	0.868	0.927	0.883	0.885	0.864	0.893	0.925	0.903	0.904	0.924	0.962		34:40:00	13.161	16.23	14.452	14.372	15.582	16.658	12.397	16.133	12.519	17.221	12.639	12.011	13.212	17.255	12.191	12.066	15.679	14.947	15.794	12.508
35:00:00	0.922	0.925	0.923	0.893	0.902	0.88	0.831	0.882	0.856	0.952	0.837	0.986	0.892	0.928	0.918	0.916	0.857	0.931	0.854	0.886	0.826	0.898	0.948	0.895	0.856	0.916	0.928		35:00:00	14.062	14.106	15.695	15.049	16.153	16.158	12.115	12.883	12.467	15.053	12.22	13.103	11.527	17.239	12.795	11.693	14.732	14.75	15.525	15.088
35:20:00	0.909	0.929	0.902	0.87	0.855	0.91	0.872	0.859	0.842	0.914	0.871	1.027	0.895	0.893	0.88	0.891	0.829	0.898	0.901	0.927	0.868	0.89	0.88	0.873	0.85	0.898	0.881		35:20:00	13.819	12.542	15.473	14.215	13.573	18.1	14.054	12.802	12.191	17.293	13.004	14.808	11.828	14.586	12.037	13.908	13.827	14.755	15.712	14.108
35:40:00	0.87	0.901	0.919	0.837	0.831	0.902	0.899	0.849	0.833	0.886	0.93	1.041	0.887	0.847	0.824	0.867	0.897	0.852	0.947	0.929	0.907	0.888	0.877	0.862	0.866	0.903	0.854		35:40:00	14.174	13.859	13.971	14.828	13.594	14.433	13.599	13.146	12.222	15.587	13.542	16.35	13.087	14.372	13.274	13.619	16.93	14.804	15.33	13.512
36:00:00	0.857	0.901	0.889	0.848	0.801	0.88	0.9	0.86	0.84	0.86	0.909	1.05	0.883	0.817	0.821	0.842	0.908	0.901	0.943	0.886	0.895	0.939	0.94	0.887	0.88	0.866	0.842		36:00:00	14.007	15.384	14.926	16.318	12.669	14.38	12.47	12.61	13.878	16.164	13.709	13.438	14.23	15.474	15.231	13.859	18.214	16.907	15.663	14.382
36:20:00	0.837	0.842	0.853	0.866	0.781	0.874	0.879	0.887	0.89	0.861	0.922	0.993	0.862	0.796	0.843	0.798	0.853	0.957	0.915	0.871	0.857	0.912	0.948	0.897	0.903	0.843	0.872		36:20:00	14.061	13.696	15.911	14.399	13.455	14.968	12.59	12.664	13.41	18.763	14.202	13.351	12.453	13.868	14.18	16.995	15.474	15.839	16.198	13.779
36:40:00	0.837	0.83	0.893	0.853	0.805	0.858	0.871	0.884	0.902	0.843	0.916	0.962	0.83	0.804	0.835	0.797	0.831	0.934	0.941	0.924	0.923	0.883	0.937	0.911	0.9	0.888	0.862		36:40:00	14.908	14.711	17.098	14.684	21.257	14.481	11.548	13.218	12.357	16.414	13.951	13.003	12.347	14.788	14.513	12.872	13.877	15.908	18.751	15.37
37:00:00	0.879	0.837	0.915	0.819	0.849	0.915	0.871	0.851	0.887	0.828	0.903	0.996	0.835	0.851	0.805	0.813	0.825	0.931	0.971	0.952	0.913	0.853	0.923	0.871	0.884	0.937	0.857		37:00:00	13.95	14.528	17.452	14.618	15.812	14.712	11.96	11.747	11.936	15.542	12.833	14.92	12.485	13.832	13.896	13.648	13.28	16.492	16.386	14.626
37:20:00	0.901	0.85	0.919	0.82	0.837	0.907	0.975	0.825	0.876	0.832	0.872	1.046	0.897	0.875	0.79	0.826	0.873	0.937	0.953	0.933	0.864	0.905	0.935	0.87	0.925	0.908	0.883		37:20:00	13.936	16.06	16.412	16.265	14.907	15.75	13.515	13.596	12.958	16.292	11.472	14.525	13.432	14.811	12.749	14.415	14.307	14.859	16.457	13.377
37:40:00	0.901	0.826	0.883	0.823	0.822	0.866	0.976	0.844	0.878	0.818	0.879	1.048	0.908	0.883	0.768	0.806	0.868	0.94	0.924	0.91	0.828	0.915	0.95	0.914	0.931	0.877	0.85		37:40:00	13.928	13.893	15.916	15.527	14.678	14.777	14.442	14.866	12.926	14.702	13.239	14.21	11.492	15.109	13.302	14.255	14.376	16.286	15.586	15.258
38:00:00	0.897	0.828	0.865	0.789	0.799	0.872	0.946	0.875	0.922	0.818	0.938	1.084	0.899	0.831	0.847	0.78	0.859	0.893	0.939	0.902	0.81	0.899	0.977	0.928	0.962	0.871	0.847		38:00:00	15.046	14.371	17.086	14.907	13.822	16.776	11.078	13.767	13.322	15.433	12.516	13.253	12.243	14.564	15.272	12.816	13.816	14.665	15.819	13.769
38:20:00	0.888	0.821	0.896	0.785	0.792	0.906	0.932	0.858	0.933	0.856	0.927	1.08	0.884	0.827	0.848	0.78	0.863	0.936	0.952	0.895	0.826	0.926	0.972	0.922	0.93	0.907	0.845		38:20:00	12.731	14.412	17.898	14.07	13.941	16.009	12.87	13.473	13.04	20.404	13.155	13.928	12.178	14.747	13.296	14.146	14.713	16.836	17.233	14.816
38:40:00	0.888	0.817	0.881	0.764	0.787	0.924	0.927	0.855	0.902	0.895	0.906	1.078	0.891	0.872	0.814	0.757	0.874	0.95	0.929	0.926	0.821	0.972	0.91	0.943	0.929	0.941	0.822		38:40:00	13.429	18.49	15.456	14.135	13.596	16.897	12.362	13.09	12.539	16.687	12.835	13.687	16.755	16.062	12.637	13.022	15.462	15.051	16.713	15.494
39:00:00	0.852	0.853	0.842	0.829	0.824	0.901	0.9	0.827	0.881	0.878	0.904	1.063	0.923	0.879	0.805	0.773	0.873	0.913	0.943	0.957	0.875	0.945	0.91	0.958	0.901	0.943	0.912		39:00:00	14.124	14.772	15.637	17.765	15.33	14.991	12.196	11.888	11.912	15.717	13.226	15.907	12.413	15.262	13.299	13.334	15.665	15.548	15.811	15.932
39:20:00	0.849	0.872	0.869	0.899	0.848	0.854	0.952	0.828	0.897	0.871	0.943	1.052	0.899	0.857	0.795	0.754	0.894	0.877	0.958	0.962	0.915	0.905	0.886	0.962	0.907	0.918	0.93		39:20:00	13.95	14.766	17.718	15.133	14.013	15.397	15.806	12.47	12.834	14.017	13.213	12.895	12.741	14.667	13.507	12.357	16.372	15.347	15.852	15.09
39:40:00	0.835	0.846	0.826	0.896	0.84	0.834	0.978	0.848	0.902	0.868	0.944	1.025	0.882	0.861	0.809	0.763	0.861	0.941	0.939	0.958	0.918	0.898	0.868	0.938	0.93	0.909	0.907		39:40:00	14.198	14.389	15.578	14.884	13.451	16.651	13.836	14.896	12.272	15.278	13.652	12.227	11.864	15.649	13.839	12.843	15.827	14.68	16.51	14.462
40:00:00	0.828	0.835	0.798	0.896	0.815	0.816	0.953	0.877	0.898	0.89	0.918	1.011	0.906	0.822	0.868	0.773	0.834	0.966	0.948	0.98	0.886	0.984	0.852	0.968	0.935	0.853	0.933		40:00:00	14.632	14.787	15.46	17.356	13.449	14.844	12	13.049	12.109	16.22	13.706	17.341	13.196	15.19	14.619	14.562	14.445	16.043	17.738	15.582
40:20:00	0.842	0.853	0.795	0.913	0.811	0.869	0.916	0.878	0.862	0.887	0.922	1.044	0.836	0.802	0.839	0.837	0.822	0.961	0.968	0.949	0.934	0.958	0.919	0.977	0.936	0.911	0.965		40:20:00	14.974	16.192	15.197	15.501	13.417	15.593	13.035	12.861	12.445	14.823	15.833	13.9	11.922	15.435	13.143	14.246	14.384	19.545	15.816	13.793
40:40:00	0.825	0.837	0.843	0.894	0.852	0.925	0.934	0.858	0.867	0.892	0.887	1.075	0.918	0.789	0.809	0.83	0.835	0.961	0.966	0.883	0.948	0.934	0.897	0.976	0.935	0.903	0.947		40:40:00	14.439	15.602	16.576	15.674	14.472	15.948	13.347	16.007	13.637	16.261	14.349	14.007	13.536	14.466	12.628	13.493	15.009	17.637	16.088	12.373
41:00:00	0.838	0.827	0.911	0.887	0.897	0.943	0.905	0.862	0.905	0.851	0.862	1.056	0.945	0.801	0.801	0.825	0.865	0.909	0.977	0.893	0.906	0.957	0.873	0.971	0.961	0.9	0.96		41:00:00	17.01	14.771	14.992	16.633	14.113	17.651	12.449	12.995	15.233	15.38	13.321	15.83	13.186	20.57	12.867	13.53	16.985	16.645	18.831	14.726
41:20:00	0.878	0.826	0.881	0.887	0.899	0.953	0.862	0.85	0.931	0.848	0.864	1.05	0.985	0.856	0.767	0.794	0.834	0.88	0.982	0.967	0.886	0.957	0.862	0.941	0.96	0.931	0.992		41:20:00	14.942	16.472	16.135	18.784	14.048	16.242	16.529	13.803	13.054	16.243	12.95	14.29	16.642	15.082	13.27	13.391	14.748	15.92	16.291	13.617
41:40:00	0.906	0.892	0.875	0.918	0.961	0.961	0.933	0.861	0.909	0.917	0.951	1.049	1.005	0.888	0.77	0.826	0.837	0.923	0.974	0.977	0.938	0.963	0.915	0.935	0.929	0.959	0.927		41:40:00	14.846	15.872	14.892	16.359	15.811	16.124	12.887	14.96	12.953	15.692	14.021	14.673	13.591	14.174	13.298	16.388	15.195	16.758	17.628	15.02
42:00:00	0.905	0.909	0.893	0.894	0.952	0.953	0.973	0.866	0.886	0.946	0.967	1.047	1.004	0.886	0.757	0.886	0.862	0.959	0.96	0.971	0.945	0.986	0.936	0.892	0.896	0.971	0.927		42:00:00	14.689	16.21	16.549	15.729	14.64	17.486	13.169	13.674	13.536	17.207	13.428	15.202	13.489	16.57	13.369	15.538	15.665	16.613	16.929	13.98
42:20:00	0.908	0.884	0.93	0.861	0.944	0.926	0.985	0.858	0.911	0.989	0.95	1.055	1.017	0.898	0.765	0.917	0.939	0.97	0.967	0.976	0.938	1.016	0.932	0.93	0.918	0.953	0.987		42:20:00	14.582	17.206	16.786	19.368	15.095	16.208	16.753	16.078	15.128	17.55	13.115	17.03	15.934	15.831	14.551	16.529	17.541	23.751	18.554	15.829
42:40:00	0.949	0.953	0.948	0.92	0.988	0.964	1.025	0.928	0.949	1.001	0.906	1.05	0.997	0.934	0.778	0.93	0.945	1.017	0.98	0.986	0.973	1.019	0.921	0.964	0.955	0.916	0.98		42:40:00	18.688	18.283	18.574	19.789	22.543	20.164	14.735	19.954	14.61	18.06	15.142	17.853	16.892	17.476	14.638	17.204	18.736	19.481	18.059	16.184
43:00:00	0.954	0.968	0.943	0.959	0.972	0.989	0.994	0.965	0.962	1.001	0.956	1.058	1.036	0.916	0.872	0.946	0.967	1.028	0.962	0.958	0.99	1.011	0.97	0.999	0.982	0.963	0.999		43:00:00	20.371	18.763	21.516	18.456	15.205	24.157	20.442	19.013	17.334	19.246	16.757	19.542	18.823	18.964	13.446	17.098	18.501	19.568	18.025	17.406
43:20:00	0.967	0.993	0.971	0.974	0.976	1.005	1.003	0.998	0.991	1.007	0.987	1.062	1.01	0.925	0.901	0.954	0.975	1.024	0.976	0.99	1.006	1.01	0.977	1.013	0.981	0.985	0.994		43:20:00	19.791	18.421	17.547	20.146	16.645	22.325	15.326	16.586	16.245	19.747	14.711	17.26	20.328	17.661	15.181	16.526	17.614	19.213	25.196	16.583
43:40:00	0.969	0.98	0.99	0.983	0.993	1.018	1.039	1.009	1.004	1.031	1.012	1.082	1.025	0.935	0.937	0.982	0.991	1.024	0.984	1	1.012	1.014	1.003	1.017	0.983	0.994	1.004		43:40:00	16.251	17.428	19.2	18.112	17.663	18.127	15.463	18.815	14.515	17.195	17.969	16.606	15.16	16.22	16.617	17.366	20.103	18.018	18.064	16.091
44:00:00	0.974	1.005	0.985	0.999	0.985	1.02	1.045	1.016	0.995	1.029	1.01	1.063	1.031	0.946	0.922	0.947	0.973	1.017	0.972	0.992	1.007	1.014	1.005	1.018	0.994	1.011	1.02		44:00:00	15.914	19.934	18.89	17.878	16.171	20.99	15.501	16.294	17.193	18.544	15.792	19.814	19.486	17.063	14.705	16.582	17.476	19.97	18.703	17.913
44:20:00	0.978	0.986	1.007	1.009	0.996	1.031	1.031	1.027	1.005	1.038	1.025	1.073	1.034	0.959	0.921	0.977	1.009	1.042	0.953	1.016	1.017	1.005	1.031	1.019	1.009	1.016	1.022		44:20:00	15.802	18.245	22.217	19.647	15.52	17.652	16.045	17.134	16.176	18.728	16.628	19.547	19.138	16.8	18.17	16.65	20.557	19.08	18.393	17.752
44:40:00	0.973	0.987	0.981	0.996	1.003	1.022	1.052	1.031	1.024	1.029	1.024	1.1	1.038	0.963	0.964	0.979	1.011	1.041	0.944	1.016	1.032	1.031	1.028	1.025	1.003	1.02	1.018		44:40:00	19.477	16.969	17.908	20.734	14.343	20.202	18.063	17.389	13.918	22.298	16.65	16.149	14.724	23.386	18.062	17.326	25.675	17.506	18.866	16.317
45:00:00	0.976	0.988	0.995	0.992	1.011	1.025	1.056	1.02	1.021	1.032	1.031	1.074	1.026	0.949	0.965	0.978	1.011	1.038	0.981	1.008	1.016	1.02	1.023	1.025	0.993	1.033	1.021		45:00:00	16.983	18.216	19.631	18.547	18.91	17.216	16.305	15.532	14.683	19.101	15.432	20.77	19.172	17.375	15.896	16.65	18.471	22.163	16.542	15.725
45:20:00	0.964	1.009	0.99	1.01	1.013	1.033	1.064	1.03	1.023	1.043	1.026	1.082	1.027	0.951	0.932	0.994	1.006	1.048	0.994	1.001	1.03	1.021	1.013	1.033	1.001	1.03	1.004		45:20:00	16.503	16.284	18.277	21.439	15.379	18.818	14.398	20.037	15.341	18.263	16.766	20.573	17.245	21.315	17.08	16.272	20.829	19.111	17.499	15.775
45:40:00	0.975	0.997	1.004	1.001	1.002	1.04	1.079	1.035	1.018	1.05	1.043	1.078	1.021	0.941	0.934	0.967	1.004	1.025	1.002	0.956	1.031	1.021	1.016	1.021	0.988	1.049	1.022		45:40:00	19.402	17.482	18.108	20.492	15.315	18.566	14.694	16.161	15.037	18.73	15.167	17.459	17.475	16.882	16.395	15.099	17.039	17.591	18.078	15.78
46:00:00	0.972	0.996	1.024	1.026	1.052	1.032	1.066	1.036	1.015	1.048	1.027	1.105	1.014	0.98	1.022	1.063	1.076	1.143	1.012	0.973	1.032	1.021	1.026	1.031	0.985	1.02	1.018		46:00:00	15.91	17.516	19.102	20.168	18.915	21.737	15.067	15.508	14.619	19.725	19.402	15.053	14.737	20.018	16.155	15.157	18.089	19.4	18.772	15.871
46:20:00	0.942	0.99	1.027	1.025	1.041	1.03	1.063	1.052	1.02	1.055	1.027	1.067	1.012	0.988	1.023	1.054	1.059	1.121	1.004	0.978	0.972	1.021	1.021	1.029	1	1.031	1.016		46:20:00	16.606	17.805	21.769	19.068	16.28	20.123	15.512	15.029	18.554	18.77	18.115	19.947	15.937	16.152	15.401	15.712	17.067	16.923	18.234	16.363
46:40:00	0.97	1.018	1.043	1.048	1.056	1.016	1.066	1.048	1.017	1.052	1.02	1.07	1.01	1.007	1.051	1.063	1.1	1.128	0.988	0.973	1.023	1.021	1.013	1.05	1.007	1.027	1.019		46:40:00	14.378	17.613	19.148	19.333	15.269	19.265	15.346	16.574	15.02	19.157	17.268	18.712	14.642	16.919	14.03	15.65	17.668	16.391	17.216	17.131
47:00:00	0.96	0.976	1	1.002	1.017	1.025	1.034	1.021	1.008	1.034	1.018	1.086	0.984	0.982	1.009	0.991	1.044	1.054	0.958	0.948	0.999	1.001	1.037	1.037	1.006	1.025	1.023		47:00:00	16.615	17.311	17.915	18.566	13.944	17.561	17.014	19.306	13.626	18.774	16.609	15.456	13.568	16.946	17.032	15.537	17.054	18.844	20.334	15.936
47:20:00	0.95	0.97	1.014	1.003	1.025	1.028	1.05	1.032	0.976	1.053	1.022	1.062	1.01	0.968	1.007	1.002	1.019	1.067	0.989	0.98	1.025	0.99	1.007	1.026	1.003	1.035	1.035		47:20:00	16.448	18.753	18.715	17.097	19.091	18.746	15.292	17.645	14.35	17.652	16.043	17.633	17.784	17.406	14.846	14.982	18.338	18.148	18.383	16.546
47:40:00	0.938	0.993	1.016	0.992	1.005	1.031	1.041	1.026	0.985	1.046	1.018	1.066	1.019	0.963	0.968	0.984	1.019	1.052	0.998	0.989	1.024	1.014	1.006	1.022	1.001	1.03	1.04		47:40:00	21.267	17.946	19.293	17.078	15.485	17.458	15.948	15.518	14.819	20.253	15.121	18.245	13.552	21.421	14.045	16.533	17.056	16.046	17.962	15.916
48:00:00	0.945	0.993	1.01	0.994	1	1.031	1.015	1.016	0.997	1.033	0.97	1.081	1.045	0.97	0.953	0.985	1.023	1.013	0.981	0.976	1.013	1.007	1.019	1.014	0.982	1.043	1.026		48:00:00	16.169	17.47	18.274	21.888	18.927	18.159	16.524	17.585	14.021	20.804	16.696	16.937	14.34	18.902	12.897	15.931	15.918	20.924	17.519	15.45
48:20:00	0.963	1.001	0.985	0.982	1.014	1.007	0.994	1.018	1.007	1.024	0.953	1.065	1.014	0.955	0.968	1	1.012	1.037	0.977	0.93	0.987	0.994	1.009	1.015	0.999	1.029	1.016		48:20:00	17.49	17.564	18.93	19.473	15.699	18.52	15.825	20.592	13.748	19.336	16.449	18.042	15.288	17.75	16.555	18.203	16.625	18.475	20.642	18.996
48:40:00	0.967	1.007	1.016	0.999	1.002	1.011	0.97	1.018	0.997	1.024	0.991	1.073	1.019	0.943	0.979	0.991	1.017	1.006	1.009	0.979	1.022	1.012	1.032	1.027	1.004	1.037	1.03		48:40:00	17.039	17.606	20.272	19.665	16.815	19.084	15.392	17.325	14.702	19.511	14.998	15.032	20.567	17.514	15.737	15.452	16.849	18.29	17.605	15.297
49:00:00	0.96	0.983	1.012	1.025	0.999	1.021	1.028	0.984	1.01	1.04	0.983	1.049	1.02	0.952	0.966	0.989	1.006	1.001	0.999	0.996	1.032	1.009	1.011	1.027	1.016	1.051	1.026		49:00:00	15.434	20.377	23.712	18.786	15.82	18.382	14.569	15.993	15.48	19.876	14.039	18.215	13.86	20.449	14.612	17.44	20.44	17.839	16.687	15.64
49:20:00	0.922	0.996	0.995	1.017	0.965	1.027	1.035	0.965	0.985	1.033	0.968	1.063	1.018	0.963	0.95	0.981	1.009	1.024	1.007	0.992	0.996	1.022	0.993	1.024	1.014	1.025	1.003		49:20:00	16.357	16.676	18.687	18.627	15.286	18.609	15.493	13.968	14.969	19.563	15.879	18.779	16.077	16.885	15.452	15.842	16.985	16.317	17.506	15.879
49:40:00	0.943	1.002	0.989	0.984	0.98	1.026	1.013	0.984	1.005	1.009	0.978	1.065	1.016	0.942	0.969	0.963	0.997	0.989	1.013	0.991	0.989	1.028	0.997	1.029	1.021	1.023	1.01		49:40:00	16.06	17.055	18.345	18.253	16.403	17.943	14.743	17.317	15.456	18.093	15.789	17.056	16.331	17.416	14.48	16.603	19.297	22.097	16.982	15.056
50:00:00	0.929	0.989	0.99	0.99	0.986	1.027	1.001	1.002	1.002	0.986	0.987	1.064	0.997	0.935	0.965	0.98	0.992	1.01	1.015	0.971	1.021	1.024	1.004	1.028	1.018	1.02	0.996		50:00:00	15.196	16.572	17.9	17.362	14.678	18.654	15.677	17.687	15.388	18.001	14.323	15.097	14.501	16.999	14.227	16.257	18.17	17.422	21.521	14.343
50:20:00	0.9	1	0.974	0.999	0.957	1.003	1.025	0.993	0.969	1	0.996	1.039	0.977	0.89	0.963	0.965	0.961	1.01	1.007	0.996	0.983	1.007	1.008	1.009	1.022	1.02	0.981		50:20:00	15.18	16.515	17.743	18.664	14.809	17.483	16.889	15.945	15.065	22.701	15.581	14.793	12.956	16.397	15.369	15.028	17.951	16.4	18.989	14.486
50:40:00	0.903	1.007	0.98	0.992	0.969	1.003	1.02	0.996	0.95	1.007	1	1.055	0.938	0.945	0.966	0.971	0.965	0.981	1.003	1	1.009	1.011	1.013	1.022	1.012	1.016	1.01		50:40:00	14.446	20.212	20.246	19.222	15.22	17.791	15.864	13.43	15.249	18.854	16.238	16.5	13.479	21.334	15.659	16.403	18.07	17.685	16.715	14.991
51:00:00	0.916	0.993	0.991	1	0.982	0.991	1.02	0.944	0.984	0.985	1.008	1.047	0.963	0.94	0.969	0.973	0.972	1.001	1	1.002	0.997	1.006	0.999	1.017	0.993	1.018	1.007		51:00:00	20.065	19.6	19.087	19.227	13.706	19.357	15.835	14.115	14.625	19.567	13.622	15.554	14.676	15.599	15.168	15.588	16.027	18.541	17.523	15.175
51:20:00	0.934	0.999	0.963	0.983	0.98	0.997	1.013	0.981	0.989	0.961	1.002	1.033	0.931	0.951	0.982	0.968	0.978	0.98	1.008	0.984	0.963	1.021	1.008	0.994	1.001	1.016	0.963		51:20:00	14.387	15.586	18.536	19.445	16.273	17.282	16.886	18.128	14.341	19.073	15.483	14.164	13.739	16.718	18.289	18.114	20.343	17.489	18.501	15.739
51:40:00	0.941	0.983	0.997	0.939	0.974	1.012	1.03	0.983	0.988	0.985	1.009	1.001	0.918	0.946	0.985	0.964	0.988	0.972	1.002	0.979	1.01	1.019	1.007	1.008	1.013	1.029	0.987		51:40:00	15.97	17.217	16.686	16.993	13.709	18.233	15.719	16.585	15.116	17.2	15.382	15.898	13.72	16.695	17.044	13.975	16.674	17.391	17.648	14.411
52:00:00	0.966	1.002	0.965	0.881	0.961	1.02	1.027	0.986	0.988	1.005	1.009	1.03	0.992	0.954	0.976	0.975	0.969	1.003	1.001	1.008	1.01	1.027	1.027	1.009	1.01	1.04	1.002		52:00:00	14.46	16.769	17.059	16.833	13.948	17.716	15.817	13.966	14.911	22.233	14.961	18.163	18.128	21.52	15.126	15.801	15.928	16.395	15.308	15.54
52:20:00	0.966	0.995	0.959	0.931	0.902	0.996	1	0.971	0.987	1.02	1.011	1.052	0.992	0.957	0.983	0.977	0.968	0.995	0.997	1.005	0.963	1.006	1.011	1.006	1.012	1.039	1.014		52:20:00	18.674	16.007	17.929	18.983	12.08	16.636	14.953	15.334	16.004	17.896	15.597	14.845	15.007	16.149	17.443	16.136	15.727	16.27	16.607	15.611
52:40:00	0.956	0.97	0.963	0.933	0.914	0.989	0.956	0.984	0.985	1.005	1.025	1.032	1.024	0.943	0.971	0.974	0.974	1.004	0.996	1.004	1.014	1.019	0.993	0.993	0.997	1.039	1.016		52:40:00	15.528	17.998	18.304	17.83	18.048	22.887	15.147	15.502	12.796	22.302	14.356	16.424	14.225	15.904	14.507	15.805	15.843	20.083	21.336	15.723
53:00:00	0.946	0.997	0.901	0.918	0.955	1.004	0.988	1.002	0.957	1.014	1.031	1.039	1.02	0.939	0.981	0.979	0.961	0.989	1.004	0.994	0.991	0.996	0.992	1.017	0.997	1.022	1.002		53:00:00	18.189	15.871	16.741	18.812	14.173	18.795	16.167	14.018	16.521	24.39	14.826	16.505	20.234	21.779	18.402	16.705	15.296	17.64	17.115	13.528
53:20:00	0.964	1.002	0.908	0.964	0.983	0.988	1.018	0.997	0.988	1.014	1.024	1.046	1.012	0.954	0.995	0.967	0.966	0.963	1.001	1.001	0.934	1.014	0.986	1	0.987	1.029	1.018		53:20:00	15.077	17.814	17.139	20.122	14.778	17.49	14.729	14.675	14.77	17.747	13.584	19.483	16.508	16.554	14.842	13.913	15.117	16.523	17.088	13.859
53:40:00	0.976	0.989	0.925	0.968	0.969	0.971	0.986	0.994	0.98	0.99	1.02	1.041	1	0.96	0.988	0.94	0.968	0.958	0.978	1.007	0.958	1.01	0.995	1.007	0.979	1.043	1.029		53:40:00	16.509	16.079	18.006	19.463	12.076	16.793	14.275	15.321	14.697	20.176	15.387	18.112	16.253	15.044	17.351	14.736	16.432	17.947	15.719	15.787
54:00:00	0.962	0.955	0.897	0.938	0.969	0.981	0.925	1.003	0.989	1.001	0.994	1.047	1.001	0.928	0.993	0.896	0.951	0.946	0.937	1.017	0.981	0.964	0.977	0.985	0.954	1.03	1.007		54:00:00	15.469	15.178	15.903	16.104	11.835	18.037	13.858	12.726	14.735	19.522	12.632	14.245	15.64	15.634	14.049	13.163	15.833	17.662	15.86	13.436
54:20:00	0.961	0.91	0.854	0.881	0.966	0.979	0.932	0.972	0.959	0.976	0.987	1.006	0.988	0.947	0.94	0.889	0.879	0.87	0.913	0.974	0.973	0.897	0.984	0.954	0.907	0.988	0.995		54:20:00	16.088	15.013	16.066	16.465	12.097	15.595	15.187	18.792	13.96	21.769	12.533	13.345	13.662	21.645	18.299	14.342	14.783	15.99	20.066	17.766
54:40:00	0.936	0.881	0.842	0.892	0.941	0.945	0.98	0.973	0.92	0.914	0.931	1.018	0.99	0.919	0.94	0.828	0.846	0.841	0.934	0.954	0.929	0.877	0.955	0.896	0.888	0.95	0.923		54:40:00	13.437	18.258	17.066	15.903	12.304	15.423	14.465	20.581	13.836	17.459	12.739	13.726	12.321	15.168	15.397	13.414	18.44	14.679	16.681	15.122
55:00:00	0.935	0.908	0.851	0.885	0.955	0.888	0.933	0.956	0.876	0.873	0.906	0.913	0.844	0.918	0.908	0.821	0.921	0.825	0.936	0.907	0.883	0.934	0.913	0.913	0.868	0.935	0.952		55:00:00	13.792	16.562	14.36	16.518	11.874	15.23	14.275	14.396	13.643	15.773	12.317	16.906	13.41	14.506	13.287	14.018	14.791	15.563	15.889	14.32
55:20:00	0.923	0.898	0.843	0.88	0.961	0.911	0.916	0.912	0.891	0.855	0.913	1.039	0.926	0.913	0.861	0.814	0.914	0.832	0.911	0.861	0.833	0.937	0.903	0.918	0.846	0.901	0.949		55:20:00	14.354	14.887	15.518	16.453	12.079	15.781	13.46	14.117	12.483	15.997	11.912	15.096	11.771	14.726	13.94	14.043	15.568	14.848	15.929	13.451
55:40:00	0.896	0.862	0.819	0.901	0.96	0.936	0.889	0.864	0.927	0.84	0.902	1.043	0.949	0.898	0.847	0.824	0.954	0.913	0.879	0.841	0.826	0.945	0.902	0.916	0.849	0.887	0.98		55:40:00	13.77	14.855	14.518	17.889	17.969	15.681	13.029	13.59	14.376	15.033	13.292	14.282	12.367	15.08	14.541	13.761	15.557	14.769	15.142	13.281
56:00:00	0.928	0.854	0.844	0.901	0.945	0.936	0.879	0.854	0.928	0.825	0.906	0.977	0.932	0.911	0.824	0.858	0.939	0.893	0.884	0.822	0.813	0.95	0.898	0.898	0.889	0.886	0.96		56:00:00	16.238	15.929	14.835	16.513	14.089	15.645	16.916	12.904	14.298	15.711	12.634	15.914	12.543	14.509	13.669	14.577	16.781	16.855	15.577	12.115
56:20:00	0.92	0.817	0.885	0.94	0.893	0.889	0.959	0.853	0.897	0.884	0.91	0.878	0.798	0.9	0.801	0.844	0.891	0.869	0.906	0.882	0.878	0.932	0.873	0.879	0.897	0.852	0.927		56:20:00	14.104	14.675	13.95	15.742	12.46	15.092	12.444	12.65	13.825	18.965	14.423	14.56	13.056	20.337	13.463	13.187	16.445	14.87	15.476	14.912
56:40:00	0.904	0.807	0.887	0.956	0.877	0.916	0.937	0.92	0.846	0.912	0.949	1.094	1.049	0.927	0.855	0.822	0.877	0.879	0.896	0.933	0.9	0.893	0.906	0.864	0.877	0.841	0.887		56:40:00	13.533	13.799	15.026	15.446	12.272	16.596	13.411	14.814	14.235	16.144	14.1	12.423	11.615	14.183	17.445	14.323	14.957	16.969	15.985	14.854
57:00:00	0.88	0.797	0.886	0.932	0.867	0.951	0.937	0.934	0.846	0.898	0.94	1.07	1.064	0.924	0.901	0.867	0.84	0.875	0.916	0.934	0.859	0.904	0.925	0.91	0.842	0.827	0.91		57:00:00	13.766	14.753	20.78	15.787	10.741	15.962	13.23	14.1	13.6	15.937	14.125	13.077	11.716	15.043	16.887	14.49	15.385	15.89	17.857	13.776
57:20:00	0.86	0.792	0.911	0.906	0.822	0.942	0.901	0.927	0.831	0.882	0.904	1.107	1.062	0.922	0.897	0.829	0.883	0.861	0.9	0.914	0.924	0.879	0.906	0.938	0.897	0.863	0.947		57:20:00	13.472	14.779	15.309	15.372	10.715	15.7	13.125	13.415	13.435	16.026	13.817	11.691	11.008	16.005	15.141	13.099	18.462	14.747	14.28	13.84
57:40:00	0.841	0.814	0.874	0.901	0.852	0.914	0.898	0.893	0.832	0.873	0.901	0.886	0.867	0.889	0.871	0.856	0.924	0.851	0.889	0.892	0.875	0.879	0.895	0.931	0.921	0.929	0.923		57:40:00	14.463	15.088	14.648	19.365	15.349	16.037	13.415	12.379	13.843	16.926	13.892	13.508	12.626	20.378	13.628	13.061	17.39	16.183	15.137	15.042
58:00:00	0.891	0.846	0.859	0.864	0.843	0.877	0.963	0.884	0.83	0.868	0.893	0.959	0.84	0.919	0.847	0.851	0.908	0.831	0.863	0.918	0.854	0.863	0.946	0.897	0.918	0.927	0.945		58:00:00	13.597	14.243	16.816	15.643	11.396	18.363	12.873	12.53	13.158	15.539	12.264	15.358	11.062	14.82	14.652	13.728	15.162	16.642	14.593	13.989
Extended Data Fig. 5a	Genotype																												Extended Data Fig. 5b	Genotype
Time	IRGFP-Tan													IRΔTan															Time	IRGFP-Tan													IRΔTan
day	0.907	0.906	0.954	0.905	0.906	0.928	0.939	0.898	0.905	0.895	0.908	1.03	0.906	0.877	0.873	0.872	0.883	0.934	0.925	0.912	0.886	0.909	0.917	0.918	0.874	0.897	0.895		day	14.07	14.29	16.05	15.48	15.24	16.46	12.87	14.08	13.22	15.92	13.54	14.92	13.282	15.38	13.17	12.41	14.98	15.41	16.22	14.14
night	0.975	1.015	1.016	1	1.002	1.003	1.024	0.994	1	1.019	0.997	1.067	1.01	0.971	0.984	1.002	0.996	1.021	0.99	0.992	0.999	1.01	0.997	1.011	0.993	1.01	1.039		night	16.26	16.79	19.05	18.55	17.04	18.98	15.68	16.72	15.26	19.04	15.6	17.397	16.112	17.98	15.32	15.03	17.92	18.01	18.03	15.9
	Day
	Unpaired t test		Significantly different (P < 0.05)?	Yes
	P value	0.0448	One- or two-tailed P value?	Two-tailed																									Extended Data Fig. 5c	Genotype
	P value summary	*	t, df	t=2.113, df=25																									Time	IRGFP-Tan													IRΔTan
																													day	382.63	556.2	491.15	432.51	440.77	457.15	457.54	576.38	367.56	526.87	359.1	356.767	591.919	422.74	737.94	291.52	906.23	511.8	485.44	403.54
																													night	926.35	1399.35	1917.72	1302.94	1486.06	1205.63	1834.78	1954	1359.53	1473.81	2064.36	923.236	1594.31	1602.35	1944.21	1399.11	1779.71	1331.25	1367.26	1484.39
[truncated: 63 more columns]
