# Supplementary material for: Insulin signalling in tanycytes gates hypothalamic insulin uptake and regulation of AgRP neuron activity
Source: Nat Metab. 2021 Dec 20;3(12):1662–79. doi: 10.1038/s42255-021-00499-0 (PMC8688146; doi:10.1038/s42255-021-00499-0)
Supplement: Source Data Extended Data Fig. 6 — Statistical source data. [file 42255_2021_499_MOESM17_ESM.xlsx]

## Sheet: ED Figure 6
Extended Data Fig. 6b	Genotype															Fasted					Refed
	IRGFP-Tan							IRΔTan								Unpaired t test		Significantly different (P < 0.05)?	Yes		Unpaired t test		Significantly different (P < 0.05)?	Yes
Fasted	38.178	52.306	46.486	49.296	38.425	44.407	52.75	70.381	70.101	55.264	60.724	57.883	53.664	58.646		P value	0.0009	One- or two-tailed P value?	Two-tailed		P value	0.0036	One- or two-tailed P value?	Two-tailed
Refed	15.682	19.943	20.963	26.18	27.388	27.027		25.033	30.429	35.566	42.308	37.475	39.53			P value summary	***	t, df	t=4.382, df=12		P value summary	**	t, df	t=3.774, df=10
Extended Data Fig. 6d	Genotype															Fasted					Refed
	IRGFP-Tan							IRΔTan								Unpaired t test		Significantly different (P < 0.05)?	No		Unpaired t test		Significantly different (P < 0.05)?	No
Fasted	38.499	23.485	14.928	22.805	27.525	24.092	30.69	18.282	21.13	43.013	31.499	10.785	16.052	29.556		P value	0.7438	One- or two-tailed P value?	Two-tailed		P value	0.5483	One- or two-tailed P value?	Two-tailed
Refed	58.462	53.693	60.356	64.886	64.08	67.802		66.583	49.27	62.158	57.453	66.822	53.678			P value summary	ns	t, df	t=0.3345, df=12		P value summary	ns	t, df	t=0.6213, df=10
