# Supplementary material for: Insulin signalling in tanycytes gates hypothalamic insulin uptake and regulation of AgRP neuron activity
Source: Nat Metab. 2021 Dec 20;3(12):1662–79. doi: 10.1038/s42255-021-00499-0 (PMC8688146; doi:10.1038/s42255-021-00499-0)
Supplement: Source Data Images Extended Data Fig. 6 — Source data images. [file 42255_2021_499_MOESM18_ESM.zip]

Archive with 19 entries (18 files):
- ED Fig 6 Refed IR-Tan KO cFOS (green) Agrp (red).tiff
- __MACOSX/
- __MACOSX/._ED Fig 6 Refed IR-Tan KO cFOS (green) Agrp (red).tiff
- ED Fig 6 Fasted IR-GFP control cFOS (green) Agrp (red).tiff
- __MACOSX/._ED Fig 6 Fasted IR-GFP control cFOS (green) Agrp (red).tiff
- ED Fig 6 Fasted IR-Tan KO cFOS (green) Agrp (red).tiff
- __MACOSX/._ED Fig 6 Fasted IR-Tan KO cFOS (green) Agrp (red).tiff
- ED Fig 6 Refed IR-GFP control cFOS (green) Agrp (red).tiff
- __MACOSX/._ED Fig 6 Refed IR-GFP control cFOS (green) Agrp (red).tiff
- ED Fig 6 Refed IR-Tan KO cFOS (green) POMC (red).tiff
- __MACOSX/._ED Fig 6 Refed IR-Tan KO cFOS (green) POMC (red).tiff
- ED Fig 6 Fasted IR-GFP control cFOS (green) POMC (red).tiff
- __MACOSX/._ED Fig 6 Fasted IR-GFP control cFOS (green) POMC (red).tiff
- Fig 1b IR-GFP control 0 min.tif
- __MACOSX/._Fig 1b IR-GFP control 0 min.tif
- ED Fig 6 Fasted IR-Tan KO cFOS (green) POMC (red).tiff
- __MACOSX/._ED Fig 6 Fasted IR-Tan KO cFOS (green) POMC (red).tiff
- ED Fig 6 Refed IR-GFP control cFOS (green) POMC (red).tiff
- __MACOSX/._ED Fig 6 Refed IR-GFP control cFOS (green) POMC (red).tiff
