# Supplementary material for: Insulin signalling in tanycytes gates hypothalamic insulin uptake and regulation of AgRP neuron activity
Source: Nat Metab. 2021 Dec 20;3(12):1662–79. doi: 10.1038/s42255-021-00499-0 (PMC8688146; doi:10.1038/s42255-021-00499-0)
Supplement: Source Data Extended Data Fig. 7 — Statistical source data. [file 42255_2021_499_MOESM19_ESM.xlsx]

## Sheet: ED Figure 7 
Extended Data Fig. 6a	Genotype
Time spent in outer zone	IRGFP-Tan													IRΔTan
	97.04	89	89.96	98.83	95.95	95.85	60.61	97.36	97.72	91.69	64.07	83	82.99	87.24	87.48	79.18	94.87	96.88	97.77	89.36	68.34	95.97	93.35	94.48	94.81	88.96	83.41
Extended Data Fig. 6b	Genotype																												Outer Zone					Inner zone					Total
distance [cm]	IRGFP-Tan													IRΔTan															Unpaired t test		Significantly different (P < 0.05)?	Yes		Unpaired t test		Significantly different (P < 0.05)?	No		Unpaired t test		Significantly different (P < 0.05)?	Yes
Outer zone	949.82	1028.48	1098.86	1055.93	1354.13	1139.01	718.92	1287.73	427.38	713.69	954.5	987.64	1174.46	1375.64	1151.65	934.34	936.27	958.84	1583.17	1493.22	1015.88	1917	1082.35	1659.8	1354.43	1873.88	1305.43		P value	0.0069	One- or two-tailed P value?	Two-tailed		P value	0.2879	One- or two-tailed P value?	Two-tailed		P value	0.006	One- or two-tailed P value?	Two-tailed
Inner zone	53.56	414.77	463.04	5.54	90.47	124.55	346.26	117.68	23.81	146.97	323.68	539.98	491.52	506.32	326.96	460.41	142.99	112.68	105.31	386.99	616.72	235.99	194.28	149.19	254.22	544.14	414.56		P value summary	**	t, df	t=2.943, df=25		P value summary	ns	t, df	t=1.086, df=25		P value summary	**	t, df	t=3.001, df=25
Total	1003.38	1443.25	1561.9	1061.47	1444.61	1263.56	1065.18	1405.41	451.2	860.67	1278.18	1527.62	1665.98	1881.96	1478.61	1394.75	1079.26	1071.52	1688.48	1880.21	1632.61	2152.99	1276.63	1808.99	1608.65	2418.02	1719.99
Extended Data Fig. 6c	Genotype																												Unpaired t test		Significantly different (P < 0.05)?	Yes
speed [cm/s]	IRGFP-Tan													IRΔTan															P value	0.0087	One- or two-tailed P value?	Two-tailed
	3.3	4.8	5.2	3.5	4.8	4.2	3.6	4.7	1.5	2.9	4.3	5.4	5.8	6.3	4.9	4.6	3.6	3.6	5.6	6.3	5.4	7.2	4.3	6	5.4	8.1	5.7		P value summary	**	t, df	t=2.847, df=25
Extended Data Fig. 6d	Genotype
rearings count	IRGFP-Tan													IRΔTan
Outer zone	29	35	33	28	42	37	13	37	21	23	22	39	31	35	35	34	36	35	28	35	29	34	34	33	30	35	37
Inner zone	3	6	0	0	2	2	13	0	0	6	15	15	17	9	3	10	6	5	3	14	9	4	6	4	8	8	11
Extended Data Fig. 6e	Genotype																												Outer Zone					Inner zone					Total
rearing time [s]	IRGFP-Tan													IRΔTan															ARC		Significantly different (P < 0.05)?	Yes		Unpaired t test		Significantly different (P < 0.05)?	No		Unpaired t test		Significantly different (P < 0.05)?	No
Outer zone	150.11	182.55	138.67	108.23	223.34	143.68	178.5	169.39	84.47	72.23	181.42	193.67	204.3	198.54	173.67	164.47	188.79	198.02	247.98	184.31	122.42	202.98	141.88	179.55	266.34	203.29	209.54		P value	0.0366	One- or two-tailed P value?	Two-tailed		P value	0.9856	One- or two-tailed P value?	Two-tailed		P value	0.0665	One- or two-tailed P value?	Two-tailed
Inner zone	7.48	14.48	0	0	5.52	6.04	51.04	0	0	14.24	37.16	44.24	46.27	22.2	6.4	22.8	14	10.12	5.64	34.19	28.16	8.04	17.88	6.96	14.44	23.44	28.12		P value summary	*	t, df	t=2.209, df=25		P value summary	ns	t, df	t=0.01826, df=25		P value summary	ns	t, df	t=1.919, df=25
Total	157.59	197.03	138.67	108.23	228.86	149.72	229.54	169.39	84.47	86.47	218.58	237.91	250.57	220.74	180.07	187.27	202.79	208.14	253.62	218.5	150.58	211.02	159.76	186.51	280.78	226.73	237.66
Suppl. Fig. 6g	Genotype																																		TWO-Way ANOVA		ANOVA table	Column Factor	Šídák's multiple comparisons test	Predicted (LS) mean diff.	95.00% CI of diff.	Summary	Adjusted P Value
Time [min]	IRGFP-Tan																IRΔTan																		Source of Variation	Genotype	SS	282.8	IRGFP-Tan - IRΔTan
0	18	18	18	18	18	18	18	18	18	18	18	18	18	18	18	18	18	18	18	18	18	18	18	18	18	18	18	18	18	18	18	18			P value	0.037	DF	1	0	0	-4.083 to 4.083	ns	>0.9999
5	17	17	18	18	18	18	18	18	18	18	18	18	18	18	18	18	15	18	18	15	17	18	18	18	18	18	14	18	18	18	18	17			P value summary	*	MS	282.8	5	0.625	-3.458 to 4.708	ns	0.999
10	11	16	15	16	14	15	16	18	15	18	17	15	13	17	18	18	8	13	17	4	11	17	11	11	15	17	0	16	10	17	18	11					F (DFn, DFd)	F (1, 30) = 4.766	10	3.5	-0.5835 to 7.583	ns	0.1344
15	1	12	8	10	11	10	4	18	10	9	17	8	11	17	18	17	2	14	17	0	9	8	1	8	9	16	0	15	5	15	16	1					P value	P=0.0370	15	2.813	-1.271 to 6.896	ns	0.347
20	0	9	1	14	8	9	0	18	9	4	18	1	2	14	16	17	3	9	9	0	5	6	0	7	1	13	0	13	0	5	11	1							20	3.563	-0.5210 to 7.646	ns	0.1218
30	0	6	0	11	6	4	0	18	9	0	14	0	1	1	15	17	0	8	1	0	1	0	0	4	0	10	0	1	0	1	11	0							30	4.063	-0.02095 to 8.146	ns	0.0519
Suppl. Fig. 6h	Genotype																																		Unpaired t test		Significantly different (P < 0.05)?	Yes
marbles burried [counts]	IRGFP-Tan																IRΔTan																		P value	0.0439	One- or two-tailed P value?	Two-tailed
	18	12	18	7	12	14	18	0	9	18	4	18	17	17	3	1	18	10	17	18	17	18	18	14	18	8	18	17	18	17	7	18			P value summary	*	t, df	t=2.103, df=30
Suppl. Fig. 6i	Genotype																																		Unpaired t test		Significantly different (P < 0.05)?	Yes
start time of burying [s]	IRGFP-Tan																IRΔTan																		P value	0.0294	One- or two-tailed P value?	Two-tailed
	122	173	282	201	94	263	171	151	323	192	413	261	247	494	285	351	79	60	231	136	161	228	144	162	58	253	80	328	239	256	162	221			P value summary	*	t, df	t=2.287, df=30
