# Supplementary material for: Insulin signalling in tanycytes gates hypothalamic insulin uptake and regulation of AgRP neuron activity
Source: Nat Metab. 2021 Dec 20;3(12):1662–79. doi: 10.1038/s42255-021-00499-0 (PMC8688146; doi:10.1038/s42255-021-00499-0)
Supplement: Source Data Extended Data Fig. 8 — Statistical source data. [file 42255_2021_499_MOESM20_ESM.xlsx]

## Sheet: ED Fig 8
Extended Data Fig. 8a	Treatment																															IRGFP-Tan					IRΔTan
Genotype	NaCl															Leptin (3mg/kg)																Paired t test		Significantly different (P < 0.05)?	Yes		Paired t test		Significantly different (P < 0.05)?	No
IRGFP-Tan	2.58	3.26	3.45	3.69	3.31	3.71	2.85	2.45	4.31	3.84	3.38	2.71	3.92	3.71	3.42	2.437	2.817	3.01	3.05	2.873	3.19	2.283	2.35	3.24	2.977	3.797	3.233	3.687	3.187	4.053		P value	0.0364	One- or two-tailed P value?	Two-tailed		P value	0.1372	One- or two-tailed P value?	Two-tailed
IRΔTan	3.71	2.62	3.17	3.03	2.99	3.58	3.02	3.73	2.85	2.96	3.96	2.71	3.05	2.92	4.17	2.417	3.107	2.807	3.34	2.637	3.867	2.953	2.29	3.013	2.323	2.743	2.833	3.01	3.127	4.2		P value summary	*	t, df	t=2.314, df=14		P value summary	ns	t, df	t=1.576, df=14
Extended Data Fig. 8b	Genotype
Genotype	IRGFP-Tan															IRΔTan
IRGFP-Tan	2.58	3.26	3.45	3.69	3.31	3.71	2.85	2.45	4.31	3.84	3.38	2.71	3.92	3.71	3.42	2.437	2.817	3.01	3.05	2.873	3.19	2.283	2.35	3.24	2.977	3.797	3.233	3.687	3.187	4.053
IRΔTan	3.71	2.62	3.17	3.03	2.99	3.58	3.02	3.73	2.85	2.96	3.96	2.71	3.05	2.92	4.17	2.417	3.107	2.807	3.34	2.637	3.867	2.953	2.29	3.013	2.323	2.743	2.833	3.01	3.127	4.2
Extended Data Fig. 8d	Genotype
	IRGFP-Tan					IRΔTan
	60.5	64	48	79	52.667	73	93	59.5	41.5	52
